# Supplementary material for: MEIS1 down-regulation by MYC mediates prostate cancer development through elevated HOXB13 expression and AR activity
Source: Oncogene. 2020 Jul 17;39(34):5663–74. doi: 10.1038/s41388-020-01389-7 (PMC7441006; doi:10.1038/s41388-020-01389-7)
Supplement: Supplementary file 2 — Supplementary Table 1 [file 41388_2020_1389_MOESM2_ESM.xlsx]

## Sheet: Supplementary Table 1
Proliferation	MYC Activity	Prostate-Specific MYC Overexpression	AR Activity
17 genes	54 genes	607 genes	266 genes
CDK1	ADSL	AEN	ABCC1
CDC20	ADSS	ALKBH2	ABCC4
CDKN3	BAG1	ARMC6	ABCG1
CENPF	SCARB1	ATAD3A	ABHD10
HMGB2	CDK4	ATF4	ABHD2
HPRT1	CSTF3	BOP1	ABLIM1
MCM2	CYP2B6	C10orf2	ACACA
PCNA	DHX15	C12orf24	ACSL3
POLE2	EIF4G1	C14orf167	ACTR3
RAN	ENO1	C14orf79	ADAM7
TK1	FBL	C15orf39	ADM
TOP2A	GLS	C17orf96	ADPGK
TUBA1A	GSPT1	C1orf109	AKAP1
UHRF1	HMGB1	C1orf163	ALDH1A3
NEIL3	HSPA9	C7orf23	ARG2
PIF1	IMPDH2	C7orf40	ARID1A
ASPM	MNAT1	CABC1	ASXL2
	NOP2	CCDC86	ATAD2
	NPM1	CD3EAP	ATAD4
	POLD2	CDCA7	ATP1B1
	ROCK1	CEBPB	ATXN1
	SRP72	CEBPG	BICD2
	SRPK1	CHCHD4	BTAF1
	ST13	DDIT3	BTG1
	TFAM	DDIT4	C14orf32
	THOP1	DDX10	C17orf48
	HSP90B1	DDX21	C1orf116
	UCK2	DFFB	C2orf3
	UNG	DHCR7	C2orf4P
	WHSC1	DHX33	C3orf36
	TUBA1A	DHX37	C5orf30
	EIF3B	DKC1	C6orf32
	CD164	DPH2	CAMKK2
	GMPS	DUSP2	CDC14B
	CDC123	E2F5	CDC25A
	NOLC1	ECE2	CDC6
	TRAP1	FAM131A	CDR2L
	PSME3	FAM57A	CEBPD
	DLEU1	FAM60A	CENPN
	NPM3	FAM86A	CHKA
	NOP56	FAM86B1	CLGN
	AKAP10	FAM86C	COBLL1
	PHB2	FEM1A	CTBP1
	PUF60	FLJ12684	CYB561
	SNW1	FLJ39827	DDX17
	SKIV2L2	FRAT2	DEGS1
	GNL3	GARNL4	DHCR24
	DNAJC2	GEMIN4	DNM1L
	CYCS	GEMIN5	DOLK
	SLC38A2	GFOD1	DTL
	ETNK1	GLT25D1	EAF2
	DEPDC1	GNL3	EIF4A3
	FBXO45	GPATCH4	ELL2
	MFSD8	GPT2	ELOVL5
		GRPEL1	ENC1
		GTPBP3	ENDOD1
		GTPBP4	EPN2
		HAGHL	EXPH5
		HEATR2	FAM105A
		HK2	FDFT1
		HSPC111	FECH
		IMPDH1	FEN1
		JAG2	FKBP5
		KLF11	FLJ32679
		KLHL21	FLJ41352
		LAD1	FSTL1
		LOC100125556	FZD3
		LOC100132247	FZD5
		LOC100132761	GALE
		LOC148430	GDF15
		LOC25845	GEMIN4
		LOC388796	GLG1
		LOC613037	GNMT
		LOC642755	GOLGA1
		LOC644517	GOLGA8E
		LOC645332	GOLGA8G
		LOC645937	GOT1
		LOC650369	GRB10
		LOC653119	GREB1
		LRP8	GTPBP2
		LTBP3	HIST1H3E
		LYAR	HIST2H2BE
		MARCH2	HLA-DMA
		MAT2A	HMGCR
		METTL1	HNRNPC
		MGC61598	HOMER2
		MKI67IP	HOXC13
		MNT	IDH1
		NIP7	IDI1
		NOL6	IFT57
		NOP16	IL1RN
		NOP2	IMPA2
		NOP56	INSIG1
		NP	INTS8
		NR2C2AP	IQGAP2
		NXT1	IRAK1
		OBFC2A	IRS2
		OTUD4	JARID1A
		PDCD2L	JARID1B
		PFKFB3	JARID2
		PIGW	KCNN2
		PIM2	KIAA0494
		PINX1	KIAA0984
		PMM2	KLK2
		POLR1B	KLK3
		POLR1C	LAMC1
		POLR1E	LASS6
		POLRMT	LDLR
		PPAN	LIMCH1
		PPAT	LOC400451
		PPM1F	LOC643854
		PPRC1	LOC644387
		PSMB10	LOC647859
		PTRH2	LOC650122
		PUS1	LOC654342
		PUS7	LOC727732
		PYCR1	LRRC16
		QSOX2	LRRC8D
		QTRTD1	LSS
		RAB3IL1	MAFB
		RALGDS	MALT1
		RARA	MAN1A1
		RASL11B	MAP3K13
		RCL1	MAPKAPK2
		RDH13	MCCC2
		REXO4	MCM3
		RHBDF2	MCM4
		RPUSD1	MCM5
		RRP1	MEMO1
		RRP12	METTL7A
		RRS1	MICAL1
		RSL1D1	MIRN21
		SCARB1	MPHOSPH9
		SCO2	MPZL1
		SDCCAG3	MRPS18A
		SIAH2	MTMR11
		SLBP	MYCBP2
		SLC1A5	MYNN
		SLC25A10	NASP
		SLC25A19	NAT1
		SLC29A2	NBR1
		SLC35F2	NCAPD3
		SLC5A6	NCOA1
		SLC7A1	NDRG1
		SNAPC4	NEDD4L
		SNORA61	NET1
		SOX8	NFAT5
		STC2	NFKB1
		SURF6	NFKBIA
		TEAD4	NKX3-1
		TFB2M	NR2F6
		THAP11	NSDHL
		THNSL1	NUCKS1
		TIGD5	OCLN
		TNFRSF10A	ODC1
		TP53RK	OGT
		TRIB3	ORC5L
		TRIM47	ORM1
		TRMT61A	ORM2
		TSEN2	OSBPL8
		UBIAD1	PAK2
		UBL4A	PATZ1
		UFSP1	PAWR
		UNG	PCGF2
		URB2	PCNXL2
		UTP14A	PDE9A
		VGF	PDHX
		WDR21A	PDIA5
		WDR36	PDS5B
		WDR4	PEX10
		WDR43	PHF21A
		WDR74	PIK3CD
		ZDHHC8	PLEKHB2
		ZNF239	PMAIP1
		ZNF263	PMM2
		ZNF296	PMS2
		ZNF330	PMS2CL
		ZNF485	PNMA1
		ZNF593	POLR3E
		ZNF598	PPAP2A
		ZNF696	PPFIBP2
		AARS	PPP1CB
		ABCE1	PPP2R2A
		ABCF1	PRIM2
		ABCF2	PRKCH
		ABLIM1	PSMA6
		ACN9	PTPRM
		ACSM3	PURA
		ADA	RAB3B
		ADCY3	RAB4A
		ADORA2B	RAP1B
		ADSL	RDX
		ADSS	RFC3
		AFG3L2	SAT
		AGPAT5	SC5DL
		AIMP2	SDC4
		AK2	SEMA3C
		ALDH18A1	SEMA6A
		ALDH1B1	SESN1
		ALG3	SGPL1
		ANAPC1	SHROOM2
		ANGEL1	SLC19A2
		AP3M2	SLC25A37
		APEX1	SLC29A2
		ASNS	SLC35F2
		ASNSD1	SLC37A4
		ASS1	SLC39A6
		ATAD3B	SMAD1
		ATF3	SMPD4
		ATRIP	SNRK
		BCS1L	SORD
		BID	SOS2
		BOLA2	SOX4
		BRI3BP	SPDEF
		BRIX1	SPHAR
		BYSL	ST3GAL1
		BZW2	ST5
		C11orf48	STAT3
		C11orf82	STK39
		C12orf45	STRAP
		C12orf52	STX3
		C12orf66	SYNJ1
		C16orf35	TACC1
		C16orf75	TAOK3
		C18orf19	TARP
		C1orf51	TBC1D1
		C20orf111	TELO2
		C3orf26	TEX2
		C6orf192	THBS1
		C6orf66	THUMPD1
		C8orf55	TLE1
		C9orf123	TMEM109
		C9orf40	TMEM164
		CAD	TMEM49
		CARS	TMEPAI
		CCDC51	TMPRSS2
		CCDC58	TNFAIP8
		CCDC85B	TNFRSF10B
		CCT6A	TNRC6B
		CD320	TOP1
		CDC25A	TPD52
		CDCA4	TPRKB
		CDT1	TRGC2
		CECR5	TRGV9
		CHAC1	TRIM38
		CHCHD8	TSC22D3
		CHEK1	TULP4
		CHEK2	TXNIP
		CHRNA5	UAP1
		CIRH1A	UBE2J1
		CISD1	UGT2B15
		CKS1B	USP11
		CLNS1A	VGLL4
		CMTM7	VPS8
		COMTD1	WDFY3
		CPNE1	WDR26
		CSDA	WDR59
		CSTF3	WWC1
		CTPS	ZBTB10
		CTRL	ZBTB16
		CTU2	ZBTB43
		CYB5D1	ZC3HAV1
		CYCS	ZFAND5
		CYCSL1	ZMIZ1
		CYP2J2	ZNF294
		DCTPP1	ZNF337
		DDX18
		DDX31
		DHODH
		DIMT1L
		DKFZp686O24166
		DLEU1
		DLL3
		DNAJA3
		DNMT1
		DUS3L
		DUSP23
		E2F2
		EARS2
		EBNA1BP2
		EEF1B2
		EEF1E1
		EFHD2
		EIF3B
		EIF4EBP1
		ELP2
		EPRS
		ESYT1
		EXO1
		EXOSC2
		EXOSC4
		EXOSC5
		EXOSC7
		F12
		FAH
		FAM136A
		FAM173A
		FAM195A
		FAM44B
		FAM89A
		FANCE
		FASTKD1
		FBL
		FEN1
		FERMT1
		FLAD1
		G3BP1
		GAL
		GAR1
		GARS
		GART
		GEMIN6
		GINS3
		GLS
		GPD1L
		GPHN
		GPM6B
		GTF2F2
		GTF3A
		HBQ1
		HEATR1
		HMBS
		HN1
		HSPA9
		HSPBAP1
		HSPE1
		HSPH1
		IARS
		IDH3A
		IL17RB
		IMP3
		IMP4
		IMPDH2
		INO80
		IPO4
		IPO5
		IPO7
		ISG20L1
		ISG20L2
		ISOC2
		ITPA
		JDP2
		JPH1
		JUB
		KIAA0020
		KIAA0664
		LARP1
		LARS
		LCMT2
		LDHA
		LGI2
		LLPH
		LMNB2
		LOC100128410
		LOC100128881
		LOC100130919
		LOC100133489
		LOC100133542
		LOC100134393
		LOC203547
		LOC205251
		LOC340274
		LOC389168
		LOC392871
		LOC400506
		LOC401010
		LOC440341
		LOC440353
		LOC641844
		LOC644214
		LOC646817
		LOC646849
		LOC647060
		LOC647150
		LOC650215
		LOC651697
		LOC652615
		LOC729375
		LOC729608
		LOC729774
		LOC729779
		LOC729978
		LOC730051
		LPAR2
		LRPPRC
		LRRC20
		LRRC8D
		LSG1
		LSM10
		LTV1
		M6PR
		MAD2L1
		MAK16
		MAL2
		MARS
		MCM10
		MCM3
		MCM4
		MCM5
		MCM6
		MCM7
		MCOLN2
		MIOS
		MIR1978
		MKKS
		MMACHC
		MOCOS
		MPZL2
		MRPL12
		MRPL17
		MRPL36
		MRPS12
		MRPS17
		MRPS23
		MRPS30
		MRPS34
		MRPS9
		MRTO4
		MT1G
		MT1X
		MTAP
		MTERFD1
		MTHFD1L
		MTHFD2
		MYBBP1A
		NAT10
		NCL
		NCLN
		NCOA7
		NDUFAF2
		NEIL2
		NHP2L1
		NINJ1
		NKD2
		NLN
		NOLA1
		NOLC1
		NOP14
		NPM3
		NT5C3
		NT5DC3
		NT5M
		NTHL1
		NUFIP1
		NUP35
		NUP37
		OAF
		OGFOD1
		P2RY11
		PA2G4
		PABPC1L
		PAICS
		PAM
		PARVB
		PASK
		PAXIP1
		PCK2
		PDSS1
		PDXP
		PELP1
		PER2
		PER3
		PFKP
		PGAM5
		PHB
		PITPNB
		PLOD3
		PNO1
		PODXL
		PODXL2
		POGK
		POLE3
		POLG2
		POLR2I
		POLR3G
		POLR3K
		PRIM1
		PRMT1
		PRMT3
		PRMT5
		PRNP
		PRR7
		PSAT1
		PSMG1
		PSPH
		PTDSS1
		PTRH1
		PWP1
		RABEPK
		RAD51C
		RBBP8
		RCC1
		RCC2
		RCN3
		REXO2
		RFC3
		RFC4
		RHBDD1
		RIOK1
		RORC
		RPF2
		RPIA
		RPL22L1
		RPL29
		RPL6
		RPP40
		RPRML
		RPS7
		RPUSD2
		RRP15
		RRP1B
		RRP7A
		RRP9
		RSL24D1
		RUVBL1
		SARS
		SDAD1
		SEH1L
		SERBP1
		SF3A3
		SFRS2
		SFXN4
		SIGMAR1
		SIP1
		SLC12A9
		SLC19A1
		SLC1A3
		SLC20A1
		SLC25A15
		SLC25A26
		SLC29A1
		SLC39A14
		SLC3A2
		SLC46A1
		SLC6A9
		SLC7A2
		SLMO1
		SMAGP
		SMPDL3B
		SNHG1
		SNHG12
		SNHG3-RCC1
		SNRPF
		SRM
		SRRD
		SSSCA1
		STAMBPL1
		STARD7
		STEAP3
		SUPV3L1
		TAGLN2
		TAP2
		TBRG4
		TEX10
		TFAM
		TFAP4
		TFRC
		THADA
		THAP4
		TIMM10
		TIMM44
		TLCD1
		TMEM109
		TMEM123
		TMEM177
		TMEM185B
		TMEM194
		TMEM194A
		TMEM43
		TMEM48
		TMEM5
		TMEM52
		TMEM97
		TNFRSF21
		TOMM40
		TOP1MT
		TOR3A
		TP53
		TRAP1
		TRIM61
		TRMT1
		TTC27
		TTF2
		TTYH2
		TUSC4
		TXNRD1
		TYSND1
		UBE2G2
		UCHL5IP
		UCK2
		USP36
		WDR12
		WDR46
		WNT10B
		XPO5
		XPOT
		YARS
		YDJC
		ZCCHC7
		ZFAND1
		ZMAT3
		ZNF195
		ZNF232
		ZNF511
		ZNF616
		ZNHIT6
		ZP3
