# Supplementary material for: MEIS1 down-regulation by MYC mediates prostate cancer development through elevated HOXB13 expression and AR activity
Source: Oncogene. 2020 Jul 17;39(34):5663–74. doi: 10.1038/s41388-020-01389-7 (PMC7441006; doi:10.1038/s41388-020-01389-7)
Supplement: Supplementary file 3 — Supplementary Table 2 [file 41388_2020_1389_MOESM3_ESM.xlsx]

## Sheet: Supplementary Table 2
Gene_Symbol	Ensembl_ID	Log2FC	FDR	-log10FDR	Statistically Significant
A1BG	ENSG00000121410	-0.478076	0.735572	0.133375
A1CF	ENSG00000148584	0.0871704	0.938432	0.027597
A2M	ENSG00000175899	-0.507691	0.515561	0.28772
A2ML1	ENSG00000166535	-0.219603	0.786603	0.104245
A3GALT2	ENSG00000184389	-1.0713	0.602799	0.219827
A4GALT	ENSG00000128274	-0.889205	0.250675	0.60089
A4GNT	ENSG00000118017	-0.572624	0.761905	0.118099
AAAS	ENSG00000094914	-0.0868245	0.89923	0.0461292
AACS	ENSG00000081760	-0.163774	0.687811	0.162531
AADAC	ENSG00000114771	-1.11715	0.618865	0.208404
AADACL2	ENSG00000197953	-1.54937	0.252003	0.598594
AADACL3	ENSG00000188984	-0.277846	0.839731	0.0758597
AADACL4	ENSG00000204518	-0.75545	0.716423	0.144831
AADAT	ENSG00000109576	0.30552	0.680205	0.16736
AAED1	ENSG00000158122	0.528513	0.39063	0.408235
AAGAB	ENSG00000103591	0.666604	0.143962	0.841751
AAK1	ENSG00000115977	0.51609	0.323138	0.490612
AAMDC	ENSG00000087884	-0.20681	0.826076	0.0829799
AAMP	ENSG00000127837	0.577913	0.154799	0.810233
AANAT	ENSG00000129673	-0.717659	0.560263	0.251608
AAR2	ENSG00000131043	0.208228	0.63561	0.196809
AARD	ENSG00000205002	-0.186304	0.894352	0.0484915
AARS	ENSG00000090861	0.377936	0.474812	0.323478
AARS2	ENSG00000124608	0.136482	0.893886	0.0487178
AARSD1	ENSG00000266967	-0.193977	0.836729	0.0774152
AASDH	ENSG00000157426	0.109037	0.851914	0.069604
AASDHPPT	ENSG00000149313	0.478974	0.26551	0.575919
AASS	ENSG00000008311	-0.285987	0.610516	0.214303
AATF	ENSG00000108270	-0.217315	0.649807	0.187216
AATK	ENSG00000181409	-0.710154	0.218822	0.659909
ABAT	ENSG00000183044	0.0186427	0.987207	0.00559162
ABCA1	ENSG00000165029	0.168366	0.747543	0.126364
ABCA10	ENSG00000154263	-0.199485	0.722509	0.141157
ABCA12	ENSG00000144452	-0.219763	0.822646	0.0847869
ABCA13	ENSG00000179869	-0.588559	0.513885	0.289134
ABCA2	ENSG00000107331	0.165684	0.727589	0.138114
ABCA3	ENSG00000167972	0.505565	0.231734	0.63501
ABCA4	ENSG00000198691	-0.400051	0.595306	0.22526
ABCA5	ENSG00000154265	0.0171686	0.983849	0.00707155
ABCA6	ENSG00000154262	-0.130128	0.853551	0.0687703
ABCA7	ENSG00000064687	-0.440953	0.334027	0.476219
ABCA8	ENSG00000141338	-0.54499	0.308324	0.510992
ABCA9	ENSG00000154258	-0.215196	0.765288	0.116175
ABCB1	ENSG00000085563	-0.737442	0.205098	0.688039
ABCB10	ENSG00000135776	0.453437	0.293619	0.532216
ABCB11	ENSG00000073734	-0.158452	0.910561	0.0406911
ABCB4	ENSG00000005471	-0.721209	0.28732	0.541634
ABCB5	ENSG00000004846	-0.419578	0.612694	0.212756
ABCB6	ENSG00000115657	0.00125168	0.999044	0.00041544
ABCB7	ENSG00000131269	0.313695	0.650669	0.18664
ABCB8	ENSG00000197150	0.22277	0.652041	0.185725
ABCB9	ENSG00000150967	-0.417916	0.484494	0.314711
ABCC1	ENSG00000103222	0.327071	0.520661	0.283445
ABCC10	ENSG00000124574	-0.318151	0.405222	0.392307
ABCC11	ENSG00000121270	-0.658621	0.311124	0.507066
ABCC12	ENSG00000140798	-1.07557	0.207567	0.682841
ABCC2	ENSG00000023839	0.0358168	0.966423	0.014833
ABCC3	ENSG00000108846	-1.72042	0.224112	0.649535
ABCC4	ENSG00000125257	1.4306	0.0932262	1.03046	Yes
ABCC5	ENSG00000114770	-0.0997437	0.884412	0.0533454
ABCC6	ENSG00000091262	-0.3538	0.650669	0.18664
ABCC8	ENSG00000006071	-0.0281461	0.982522	0.00765767
ABCC9	ENSG00000069431	-0.851843	0.202402	0.693785
ABCD1	ENSG00000101986	-0.184614	0.854013	0.0685356
ABCD2	ENSG00000173208	-0.247495	0.809071	0.0920131
ABCD3	ENSG00000117528	0.277029	0.491857	0.308161
ABCD4	ENSG00000119688	-0.168152	0.749732	0.125094
ABCE1	ENSG00000164163	0.420047	0.320133	0.49467
ABCF1	ENSG00000204574	-0.197958	0.6648	0.177309
ABCF2	ENSG00000033050	0.196371	0.742287	0.129428
ABCF3	ENSG00000161204	0.177769	0.699835	0.155004
ABCG1	ENSG00000160179	0.226873	0.664814	0.1773
ABCG2	ENSG00000118777	-0.436237	0.593746	0.226399
ABCG4	ENSG00000172350	-0.862687	0.382551	0.417311
ABCG5	ENSG00000138075	-0.252895	0.839731	0.0758597
ABCG8	ENSG00000143921	-0.823534	0.525789	0.279188
ABHD1	ENSG00000143994	-0.00897758	0.996164	0.00166928
ABHD10	ENSG00000144827	1.03388	0.0790965	1.10184	Yes
ABHD11	ENSG00000106077	-0.130708	0.829592	0.0811356
ABHD12	ENSG00000100997	0.421238	0.259574	0.585739
ABHD12B	ENSG00000131969	-0.824278	0.342776	0.46499
ABHD13	ENSG00000139826	0.24989	0.699311	0.155329
ABHD14A	ENSG00000248487	-0.123906	0.929558	0.0317236
ABHD14A-ACY1	ENSG00000114786	0.239185	0.934292	0.0295172
ABHD14B	ENSG00000114779	0.242454	0.754895	0.122114
ABHD15	ENSG00000168792	0.234872	0.812681	0.0900802
ABHD16A	ENSG00000204427	-0.0281845	0.978606	0.00939207
ABHD16B	ENSG00000183260	-0.176068	0.889283	0.0509599
ABHD17A	ENSG00000129968	-0.0189575	0.984506	0.00678144
ABHD17B	ENSG00000107362	0.654182	0.151134	0.820638
ABHD17C	ENSG00000136379	0.584982	0.279382	0.553801
ABHD2	ENSG00000140526	1.03282	0.26551	0.575919
ABHD3	ENSG00000158201	0.105539	0.881488	0.0547838
ABHD4	ENSG00000100439	0.276382	0.7206	0.142306
ABHD5	ENSG00000011198	0.589137	0.310039	0.508583
ABHD6	ENSG00000163686	-0.315442	0.647153	0.188993
ABHD8	ENSG00000127220	-0.0875366	0.954391	0.0202738
ABI1	ENSG00000136754	0.423152	0.477066	0.321422
ABI2	ENSG00000138443	0.370793	0.488126	0.311468
ABI3	ENSG00000108798	-0.465278	0.771062	0.112911
ABI3BP	ENSG00000154175	-0.850839	0.124214	0.90583
ABL1	ENSG00000097007	0.601349	0.26412	0.578199
ABL2	ENSG00000143322	0.389803	0.322098	0.492012
ABLIM1	ENSG00000099204	-0.256775	0.708443	0.149695
ABLIM2	ENSG00000163995	-0.23919	0.803145	0.0952062
ABLIM3	ENSG00000173210	-0.323098	0.704097	0.152367
ABR	ENSG00000159842	-0.252145	0.619622	0.207873
ABRA	ENSG00000174429	-0.310778	0.837876	0.0768203
ABRACL	ENSG00000146386	0.521034	0.405443	0.39207
ABT1	ENSG00000146109	0.347813	0.57762	0.238358
ABTB1	ENSG00000114626	-0.0406055	0.955674	0.0196901
ABTB2	ENSG00000166016	0.00824883	0.99359	0.00279262
AC002365.1	ENSG00000234469	-0.119915	0.970925	0.0128143
AC002472.13	ENSG00000187905	-0.596694	0.674151	0.171243
AC004381.6	ENSG00000005189	-0.0914075	0.880254	0.055392
AC005841.1	ENSG00000206044	0.73661	0.584012	0.233578
AC006116.20	ENSG00000267710	-0.514478	0.316291	0.499913
AC006547.14	ENSG00000234409	-0.200243	0.898281	0.0465876
AC008271.1	ENSG00000231031	-0.333462	0.84038	0.0755244
AC009365.3	ENSG00000183470	-0.960844	0.464168	0.333325
AC009403.2	ENSG00000216895	0.17646	0.905058	0.0433234
AC012313.1	ENSG00000269855	-0.842326	0.714356	0.146085
AC016757.3	ENSG00000186235	-0.882415	0.489429	0.31031
AC022431.2	ENSG00000225940	-0.924406	0.595306	0.22526
AC079354.1	ENSG00000182329	-0.554341	0.551503	0.258452
AC092850.1	ENSG00000267819	-0.434503	0.895484	0.0479423
AC104809.3	ENSG00000226321	-0.709561	0.513885	0.289134
AC110781.3	ENSG00000176349	-0.351599	0.681572	0.166488
AC114783.1	ENSG00000237524	-0.915991	0.648147	0.188326
AC131097.4	ENSG00000216921	-0.324984	0.850027	0.0705674
AC135983.2	ENSG00000268759	-0.709675	0.724525	0.139946
AC187652.1	ENSG00000269396	1.20922	0.798901	0.0975073
ACAA1	ENSG00000060971	0.0915525	0.884393	0.0533545
ACAA2	ENSG00000167315	-0.471981	0.52929	0.276306
ACACA	ENSG00000132142	0.683716	0.259186	0.586389
ACACB	ENSG00000076555	-1.01056	0.0823077	1.08456	Yes
ACAD10	ENSG00000111271	-0.124398	0.783388	0.106023
ACAD11	ENSG00000240303	-0.0700825	0.960872	0.0173344
ACAD8	ENSG00000151498	0.00528154	0.997055	0.00128097
ACAD9	ENSG00000177646	0.161485	0.755318	0.12187
ACADL	ENSG00000115361	0.251495	0.827016	0.0824862
ACADM	ENSG00000117054	0.247997	0.581793	0.235232
ACADS	ENSG00000122971	-0.0717334	0.954688	0.0201386
ACADSB	ENSG00000196177	0.781936	0.26937	0.569651
ACADVL	ENSG00000072778	-0.0753348	0.945519	0.0243299
ACAN	ENSG00000157766	-0.868574	0.351468	0.454115
ACAP1	ENSG00000072818	-0.491293	0.371274	0.430305
ACAP2	ENSG00000114331	0.567789	0.257862	0.588612
ACAP3	ENSG00000131584	-0.0122379	0.986717	0.00580729
ACAT1	ENSG00000075239	0.769578	0.108456	0.964746
ACAT2	ENSG00000120437	-0.385186	0.655479	0.183441
ACBD3	ENSG00000182827	0.658229	0.224112	0.649535
ACBD4	ENSG00000181513	-0.501197	0.300617	0.521987
ACBD5	ENSG00000107897	0.618653	0.194844	0.710313
ACBD6	ENSG00000135847	0.0294398	0.983239	0.00734095
ACBD7	ENSG00000176244	0.0509168	0.9851	0.00651953
ACCS	ENSG00000110455	-0.21016	0.678631	0.168366
ACCSL	ENSG00000205126	-0.41619	0.779544	0.108159
ACD	ENSG00000102977	-0.255334	0.844227	0.0735409
ACE	ENSG00000159640	-0.560562	0.315078	0.501582
ACE2	ENSG00000130234	-0.438715	0.674167	0.171232
ACER1	ENSG00000167769	-1.27692	0.307916	0.511568
ACER2	ENSG00000177076	0.146117	0.820597	0.08587
ACER3	ENSG00000078124	0.854213	0.296531	0.52793
ACHE	ENSG00000087085	-0.449889	0.728806	0.137388
ACIN1	ENSG00000100813	-0.360497	0.500999	0.300163
ACKR2	ENSG00000144648	-0.197551	0.866854	0.062054
ACKR3	ENSG00000144476	-0.804966	0.572694	0.242077
ACKR4	ENSG00000129048	0.421773	0.744013	0.12842
ACLY	ENSG00000131473	0.840634	0.199338	0.70041
ACMSD	ENSG00000153086	-0.351057	0.686249	0.163518
ACN9	ENSG00000196636	0.600925	0.337562	0.471647
ACO1	ENSG00000122729	0.0979061	0.861681	0.0646535
ACO2	ENSG00000100412	-0.0238501	0.972187	0.0122501
ACOT1	ENSG00000184227	0.406023	0.824592	0.0837607
ACOT11	ENSG00000162390	-1.3681	0.221785	0.654067
ACOT12	ENSG00000172497	1.02568	0.551689	0.258306
ACOT13	ENSG00000112304	0.53678	0.261581	0.582394
ACOT2	ENSG00000119673	-0.0342567	0.976956	0.010125
ACOT4	ENSG00000177465	0.25427	0.838809	0.0763369
ACOT6	ENSG00000205669	-0.421434	0.844598	0.0733499
ACOT7	ENSG00000097021	-0.0307381	0.982522	0.00765767
ACOT8	ENSG00000101473	0.062004	0.955261	0.0198781
ACOT9	ENSG00000123130	0.0921097	0.865719	0.0626232
ACOX1	ENSG00000161533	0.592877	0.257838	0.588654
ACOX2	ENSG00000168306	-0.662677	0.532583	0.273612
ACOX3	ENSG00000087008	-0.0615211	0.922808	0.0348886
ACOXL	ENSG00000153093	-0.534616	0.467528	0.330193
ACP1	ENSG00000143727	0.790884	0.141002	0.850775
ACP2	ENSG00000134575	-0.396256	0.484864	0.31438
ACP5	ENSG00000102575	-0.538916	0.547566	0.261564
ACP6	ENSG00000162836	0.183419	0.74596	0.127284
ACPL2	ENSG00000155893	0.0623001	0.923534	0.0345469
ACPP	ENSG00000014257	-0.17595	0.925575	0.0335885
ACPT	ENSG00000142513	0.550996	0.567512	0.246025
ACR	ENSG00000100312	-0.0859729	0.974589	0.0111784
ACRBP	ENSG00000111644	-0.0248988	0.989351	0.00464977
ACRC	ENSG00000147174	-0.0532593	0.966025	0.0150115
ACRV1	ENSG00000134940	-0.100521	0.959811	0.0178143
ACSBG1	ENSG00000103740	-0.660336	0.303913	0.517251
ACSBG2	ENSG00000130377	-0.336253	0.770064	0.113473
ACSF2	ENSG00000167107	-1.52763	0.287901	0.540758
ACSF3	ENSG00000176715	-0.298732	0.523292	0.281256
ACSL1	ENSG00000151726	0.592515	0.454537	0.342431
ACSL3	ENSG00000123983	1.04385	0.168072	0.774504
ACSL4	ENSG00000068366	-0.971848	0.161991	0.790508
ACSL5	ENSG00000197142	-0.739536	0.439789	0.356755
ACSL6	ENSG00000164398	-0.709186	0.267423	0.572801
ACSM1	ENSG00000166743	1.05039	0.22925	0.63969
ACSM2A	ENSG00000183747	-0.642203	0.550106	0.259554
ACSM2B	ENSG00000066813	-0.895829	0.397964	0.400156
ACSM3	ENSG00000005187	0.307369	0.589371	0.229611
ACSM4	ENSG00000215009	0.0429067	0.986533	0.00588825
ACSM5	ENSG00000183549	-0.102147	0.959427	0.0179879
ACSS1	ENSG00000154930	0.417343	0.35901	0.444893
ACSS2	ENSG00000131069	-0.564168	0.14467	0.839621
ACSS3	ENSG00000111058	-1.46099	0.14298	0.844726
ACTA1	ENSG00000143632	0.784268	0.68603	0.163657
ACTA2	ENSG00000107796	-1.10921	0.0927793	1.03255	Yes
ACTB	ENSG00000075624	0.635612	0.485357	0.313939
ACTBL2	ENSG00000169067	-0.241547	0.912795	0.0396265
ACTC1	ENSG00000159251	-0.710191	0.587498	0.230994
ACTG1	ENSG00000184009	1.07931	0.144193	0.841055
ACTG2	ENSG00000163017	-0.870419	0.218822	0.659909
ACTL10	ENSG00000182584	-0.115247	0.934925	0.0292232
ACTL6A	ENSG00000136518	0.448523	0.353027	0.452192
ACTL6B	ENSG00000077080	-0.641056	0.601477	0.220781
ACTL7A	ENSG00000187003	0.762173	0.66177	0.179293
ACTL7B	ENSG00000148156	-0.747151	0.617979	0.209026
ACTL8	ENSG00000117148	-0.500561	0.852023	0.0695487
ACTL9	ENSG00000181786	1.34735	0.608279	0.215897
ACTN1	ENSG00000072110	-0.295289	0.618865	0.208404
ACTN2	ENSG00000077522	-0.560427	0.574364	0.240813
ACTN4	ENSG00000130402	0.148654	0.830277	0.0807768
ACTR10	ENSG00000131966	0.326893	0.472312	0.325771
ACTR1A	ENSG00000138107	0.213012	0.66928	0.174392
ACTR1B	ENSG00000115073	0.237636	0.690719	0.160699
ACTR2	ENSG00000138071	0.758239	0.252003	0.598594
ACTR3	ENSG00000115091	0.218018	0.745936	0.127298
ACTR3B	ENSG00000133627	-0.102355	0.893129	0.0490861
ACTR3C	ENSG00000106526	0.112236	0.847463	0.0718794
ACTR5	ENSG00000101442	-0.35659	0.69884	0.155622
ACTR6	ENSG00000075089	0.251724	0.678694	0.168326
ACTR8	ENSG00000113812	0.511344	0.191008	0.718948
ACTRT1	ENSG00000123165	-0.232202	0.927273	0.0327926
ACTRT2	ENSG00000169717	0.0937156	0.974672	0.0111414
ACTRT3	ENSG00000184378	-0.815695	0.605371	0.217979
ACVR1	ENSG00000115170	0.102508	0.867034	0.0619639
ACVR1B	ENSG00000135503	0.0186126	0.98036	0.0086142
ACVR1C	ENSG00000123612	-0.406578	0.577372	0.238544
ACVR2A	ENSG00000121989	0.0659912	0.924265	0.0342035
ACVR2B	ENSG00000114739	0.321577	0.487953	0.311622
ACVRL1	ENSG00000139567	-0.233353	0.790175	0.102277
ACY1	ENSG00000243989	-0.212801	0.82184	0.0852126
ACY3	ENSG00000132744	-0.901196	0.525789	0.279188
ACYP1	ENSG00000119640	0.189339	0.836691	0.0774349
ACYP2	ENSG00000170634	0.124896	0.845976	0.0726422
ADA	ENSG00000196839	-1.16891	0.151077	0.820801
ADAD1	ENSG00000164113	-1.11348	0.353649	0.451428
ADAD2	ENSG00000140955	-1.1912	0.419892	0.376863
ADAL	ENSG00000168803	0.276527	0.590403	0.228851
ADAM10	ENSG00000137845	0.927603	0.198417	0.702422
ADAM11	ENSG00000073670	0.160088	0.867034	0.0619639
ADAM12	ENSG00000148848	-0.611408	0.253112	0.596687
ADAM15	ENSG00000143537	0.241991	0.547967	0.261246
ADAM17	ENSG00000151694	-0.10834	0.893196	0.0490531
ADAM18	ENSG00000168619	-0.407927	0.765912	0.115821
ADAM19	ENSG00000135074	-0.917293	0.123707	0.907604
ADAM2	ENSG00000104755	-0.420757	0.8907	0.0502687
ADAM20	ENSG00000134007	0.0693283	0.969581	0.013416
ADAM21	ENSG00000139985	0.547537	0.656301	0.182897
ADAM22	ENSG00000008277	-0.337166	0.43841	0.358119
ADAM23	ENSG00000114948	-0.729882	0.226211	0.645486
ADAM28	ENSG00000042980	-1.17941	0.0768092	1.11459	Yes
ADAM29	ENSG00000168594	-0.472235	0.694515	0.158318
ADAM30	ENSG00000134249	-1.16589	0.304167	0.516888
ADAM32	ENSG00000197140	0.0571239	0.956487	0.0193209
ADAM33	ENSG00000149451	-0.339701	0.684477	0.164641
ADAM7	ENSG00000069206	-0.0527876	0.979938	0.00880143
ADAM8	ENSG00000151651	0.045585	0.964729	0.0155947
ADAM9	ENSG00000168615	0.394386	0.50978	0.292618
ADAMDEC1	ENSG00000134028	-0.790066	0.476582	0.321862
ADAMTS1	ENSG00000154734	0.501496	0.81661	0.0879852
ADAMTS10	ENSG00000142303	-0.860933	0.264772	0.577128
ADAMTS12	ENSG00000151388	-0.131528	0.852686	0.069211
ADAMTS13	ENSG00000160323	-0.0100181	0.991349	0.00377333
ADAMTS14	ENSG00000138316	-0.872185	0.320552	0.494102
ADAMTS15	ENSG00000166106	-0.677979	0.423826	0.372813
ADAMTS16	ENSG00000145536	-0.304222	0.686914	0.163097
ADAMTS17	ENSG00000140470	-0.15808	0.837279	0.0771298
ADAMTS18	ENSG00000140873	-1.88456	0.123751	0.907451
ADAMTS19	ENSG00000145808	-0.676907	0.397142	0.401055
ADAMTS2	ENSG00000087116	-0.157318	0.865595	0.0626851
ADAMTS20	ENSG00000173157	-0.554363	0.517488	0.2861
ADAMTS3	ENSG00000156140	0.0191574	0.986533	0.00588832
ADAMTS4	ENSG00000158859	-0.704187	0.259182	0.586395
ADAMTS5	ENSG00000154736	-0.736454	0.188188	0.725407
ADAMTS6	ENSG00000049192	-0.14246	0.89809	0.0466799
ADAMTS7	ENSG00000136378	0.327851	0.706365	0.150971
ADAMTS8	ENSG00000134917	-0.531435	0.514303	0.288781
ADAMTS9	ENSG00000163638	-0.901027	0.123871	0.90703
ADAMTSL1	ENSG00000178031	-0.913988	0.362611	0.44056
ADAMTSL2	ENSG00000197859	0.178567	0.889283	0.0509599
ADAMTSL3	ENSG00000156218	-1.23342	0.272468	0.564684
ADAMTSL4	ENSG00000143382	-0.78242	0.184245	0.734603
ADAMTSL5	ENSG00000185761	-0.428446	0.707271	0.150414
ADAP1	ENSG00000105963	-0.515505	0.546858	0.262126
ADAP2	ENSG00000184060	0.256951	0.823909	0.0841206
ADAR	ENSG00000160710	0.525594	0.42061	0.376121
ADARB1	ENSG00000197381	0.0973304	0.866854	0.062054
ADARB2	ENSG00000185736	0.0893358	0.946292	0.023975
ADAT1	ENSG00000065457	0.107523	0.885836	0.0526468
ADAT2	ENSG00000189007	-0.363461	0.451329	0.345506
ADAT3	ENSG00000213638	-0.183365	0.904872	0.043413
ADC	ENSG00000142920	-0.289837	0.674419	0.17107
ADCK1	ENSG00000063761	-0.167533	0.810546	0.0912224
ADCK2	ENSG00000133597	0.187043	0.832528	0.0796011
ADCK3	ENSG00000163050	0.376853	0.285864	0.54384
ADCK4	ENSG00000123815	-0.474968	0.258376	0.587748
ADCK5	ENSG00000173137	-0.0716778	0.939497	0.0271046
ADCY1	ENSG00000164742	0.150771	0.887016	0.0520684
ADCY10	ENSG00000143199	0.0553039	0.94818	0.0231092
ADCY2	ENSG00000078295	-0.54621	0.348937	0.457254
ADCY3	ENSG00000138031	-0.174344	0.841165	0.075119
ADCY4	ENSG00000129467	-0.675873	0.306261	0.513908
ADCY5	ENSG00000173175	-0.404928	0.45724	0.339856
ADCY6	ENSG00000174233	0.436212	0.282046	0.54968
ADCY7	ENSG00000121281	-0.567309	0.327192	0.485198
ADCY8	ENSG00000155897	-0.503902	0.642185	0.19234
ADCY9	ENSG00000162104	-0.177545	0.81201	0.0904384
ADCYAP1	ENSG00000141433	-0.277014	0.880254	0.055392
ADCYAP1R1	ENSG00000078549	-0.165758	0.86514	0.0629139
ADD1	ENSG00000087274	0.207024	0.741312	0.129999
ADD2	ENSG00000075340	0.680522	0.548701	0.260664
ADD3	ENSG00000148700	-0.515872	0.684976	0.164325
ADGB	ENSG00000118492	-0.154936	0.906515	0.0426252
ADH1A	ENSG00000187758	-0.899968	0.417246	0.379607
ADH1B	ENSG00000196616	0.770272	0.563936	0.24877
ADH4	ENSG00000198099	-1.35569	0.193455	0.71342
ADH5	ENSG00000197894	0.501819	0.4407	0.355856
ADH6	ENSG00000172955	-1.16974	0.188294	0.725163
ADH7	ENSG00000196344	-1.03568	0.438596	0.357935
ADHFE1	ENSG00000147576	0.247505	0.688945	0.161815
ADI1	ENSG00000182551	0.768863	0.185959	0.730584
ADIG	ENSG00000182035	-0.532312	0.872499	0.0592351
ADIPOQ	ENSG00000181092	-1.09945	0.407423	0.389954
ADIPOR1	ENSG00000159346	0.883189	0.126897	0.896548
ADIPOR2	ENSG00000006831	0.473989	0.318173	0.497336
ADK	ENSG00000156110	0.251927	0.641799	0.192601
ADM	ENSG00000148926	-1.04062	0.360771	0.442769
ADM2	ENSG00000128165	0.277037	0.69412	0.158566
ADM5	ENSG00000224420	1.18365	0.625256	0.203942
ADNP	ENSG00000101126	0.489617	0.43302	0.363492
ADNP2	ENSG00000101544	0.198315	0.688261	0.162247
ADO	ENSG00000181915	0.610381	0.178239	0.748997
ADORA1	ENSG00000163485	-1.27144	0.274801	0.560981
ADORA2A	ENSG00000128271	-0.106959	0.966742	0.0146895
ADORA2B	ENSG00000170425	-0.303632	0.876573	0.0572122
ADORA3	ENSG00000121933	-0.846622	0.407148	0.390247
ADPGK	ENSG00000159322	0.399259	0.609428	0.215078
ADPRH	ENSG00000144843	-0.0694608	0.934986	0.0291951
ADPRHL1	ENSG00000153531	0.301699	0.783388	0.106023
ADPRHL2	ENSG00000116863	0.350403	0.635205	0.197086
ADPRM	ENSG00000170222	0.503228	0.52164	0.282629
ADRA1A	ENSG00000120907	-1.09513	0.168606	0.773126
ADRA1B	ENSG00000170214	-0.0845835	0.975852	0.010616
ADRA1D	ENSG00000171873	-0.0981946	0.966402	0.0148424
ADRA2A	ENSG00000150594	0.638878	0.693199	0.159142
ADRA2B	ENSG00000222040	-1.07682	0.441934	0.354643
ADRA2C	ENSG00000184160	-0.159776	0.949079	0.0226975
ADRB1	ENSG00000043591	0.189141	0.815857	0.0883859
ADRB2	ENSG00000169252	0.409515	0.637971	0.195199
ADRB3	ENSG00000188778	-0.91013	0.514303	0.288781
ADRBK1	ENSG00000173020	0.194668	0.793291	0.100567
ADRBK2	ENSG00000100077	0.0668042	0.93903	0.0273205
ADRM1	ENSG00000130706	0.138655	0.846122	0.0725672
ADSL	ENSG00000239900	0.145071	0.812437	0.0902104
ADSS	ENSG00000035687	0.396773	0.332049	0.478798
ADSSL1	ENSG00000185100	-0.535868	0.38832	0.410811
ADTRP	ENSG00000111863	-0.901758	0.294247	0.531288
AEBP1	ENSG00000106624	-0.405433	0.405089	0.39245
AEBP2	ENSG00000139154	0.0352355	0.970574	0.0129712
AEN	ENSG00000181026	0.0123812	0.990325	0.00422213
AES	ENSG00000104964	0.0468569	0.957973	0.0186466
AF165138.7	ENSG00000243440	-0.275813	0.864335	0.0633181
AFAP1	ENSG00000196526	0.262894	0.522179	0.28218
AFAP1L1	ENSG00000157510	-0.0612147	0.965897	0.0150691
AFAP1L2	ENSG00000169129	-0.515311	0.427827	0.368732
AFF1	ENSG00000172493	0.67198	0.224112	0.649535
AFF2	ENSG00000155966	-0.260798	0.865765	0.0625999
AFF3	ENSG00000144218	-0.030022	0.9851	0.00651953
AFF4	ENSG00000072364	0.743196	0.283923	0.5468
AFG3L2	ENSG00000141385	0.254082	0.552664	0.257539
AFM	ENSG00000079557	-0.463084	0.74711	0.126615
AFMID	ENSG00000183077	-0.00598049	0.994946	0.00220065
AFP	ENSG00000081051	-1.01112	0.38258	0.417278
AFTPH	ENSG00000119844	0.538406	0.452431	0.344447
AGA	ENSG00000038002	0.282672	0.761883	0.118112
AGAP1	ENSG00000157985	0.196661	0.670337	0.173707
AGAP2	ENSG00000135439	-0.190288	0.867984	0.0614883
AGAP3	ENSG00000133612	0.0126863	0.986035	0.00610765
AGAP4	ENSG00000188234	0.65019	0.760531	0.118883
AGAP5	ENSG00000172650	-0.35918	0.893515	0.048898
AGAP6	ENSG00000204149	0.0100464	0.993585	0.00279518
AGAP7	ENSG00000204169	-1.08642	0.460281	0.336977
AGAP8	ENSG00000174194	0.455401	0.884681	0.0532134
AGBL1	ENSG00000166748	-0.971033	0.560381	0.251517
AGBL2	ENSG00000165923	-0.596131	0.294995	0.530185
AGBL3	ENSG00000146856	0.0271776	0.973904	0.0114838
AGBL4	ENSG00000186094	0.256275	0.782223	0.106669
AGBL5	ENSG00000084693	0.0503531	0.933439	0.0299142
AGER	ENSG00000204305	-0.650319	0.669607	0.17418
AGFG1	ENSG00000173744	0.406347	0.439291	0.357248
AGFG2	ENSG00000106351	0.0816841	0.912679	0.0396821
AGGF1	ENSG00000164252	0.478161	0.252003	0.598594
AGK	ENSG00000006530	0.283687	0.528651	0.276831
AGL	ENSG00000162688	0.283968	0.602416	0.220103
AGMAT	ENSG00000116771	-0.119584	0.922665	0.0349561
AGMO	ENSG00000187546	0.0960105	0.962112	0.0167746
AGO1	ENSG00000092847	0.457769	0.329727	0.481845
AGO2	ENSG00000123908	0.0106815	0.988095	0.00520142
AGO3	ENSG00000126070	0.178273	0.745856	0.127345
AGO4	ENSG00000134698	-0.299139	0.472783	0.325339
AGPAT1	ENSG00000204310	0.0724779	0.920811	0.0358295
AGPAT2	ENSG00000169692	0.453988	0.576429	0.239254
AGPAT3	ENSG00000160216	0.298508	0.474687	0.323593
AGPAT4	ENSG00000026652	-0.813216	0.224112	0.649535
AGPAT5	ENSG00000155189	0.35706	0.576429	0.239254
AGPAT6	ENSG00000158669	0.0918261	0.891352	0.0499509
AGPAT9	ENSG00000138678	-0.608969	0.546018	0.262793
AGPS	ENSG00000018510	-0.298994	0.655479	0.183441
AGR2	ENSG00000106541	0.497644	0.452634	0.344253
AGR3	ENSG00000173467	0.601212	0.775612	0.110356
AGRN	ENSG00000188157	0.360101	0.431452	0.365067
AGRP	ENSG00000159723	-0.292827	0.884299	0.0534009
AGT	ENSG00000135744	0.854912	0.426161	0.370426
AGTPBP1	ENSG00000135049	0.288953	0.480003	0.318756
AGTR1	ENSG00000144891	0.825191	0.41076	0.386412
AGTR2	ENSG00000180772	0.548825	0.740704	0.130355
AGTRAP	ENSG00000177674	0.0462198	0.964306	0.0157851
AGXT	ENSG00000172482	-0.323653	0.842057	0.0746586
AGXT2	ENSG00000113492	-0.60095	0.615877	0.210506
AHCTF1	ENSG00000153207	0.245763	0.5789	0.237397
AHCY	ENSG00000101444	0.757144	0.0790965	1.10184	Yes
AHCYL1	ENSG00000168710	0.40045	0.500999	0.300163
AHCYL2	ENSG00000158467	0.20477	0.676029	0.170035
AHDC1	ENSG00000126705	-0.184496	0.750391	0.124712
AHI1	ENSG00000135541	0.0311036	0.97116	0.0127091
AHNAK	ENSG00000124942	0.325872	0.77583	0.110234
AHNAK2	ENSG00000185567	-0.437894	0.323492	0.490137
AHR	ENSG00000106546	-0.685914	0.472312	0.325771
AHRR	ENSG00000063438	0.118692	0.913829	0.0391352
AHSA1	ENSG00000100591	0.153257	0.74189	0.129661
AHSA2	ENSG00000173209	-0.0854658	0.912521	0.0397574
AHSG	ENSG00000145192	-0.114104	0.947181	0.023567
AHSP	ENSG00000169877	-0.83126	0.791934	0.101311
AICDA	ENSG00000111732	0.236199	0.938891	0.0273849
AIDA	ENSG00000186063	1.06937	0.108456	0.964746
AIF1	ENSG00000204472	-0.714115	0.649879	0.187167
AIF1L	ENSG00000126878	0.610586	0.313647	0.503559
AIFM1	ENSG00000156709	0.395585	0.394906	0.403506
AIFM2	ENSG00000042286	-0.138356	0.897399	0.0470144
AIFM3	ENSG00000183773	-0.930031	0.29927	0.523937
AIG1	ENSG00000146416	0.308602	0.484625	0.314594
AIM1	ENSG00000112297	0.697656	0.382346	0.417544
AIM1L	ENSG00000176092	-0.499163	0.750695	0.124536
AIM2	ENSG00000163568	-1.22829	0.306226	0.513958
AIMP1	ENSG00000164022	0.384604	0.483618	0.315497
AIMP2	ENSG00000106305	0.721848	0.469968	0.327932
AIP	ENSG00000110711	0.147002	0.877682	0.0566627
AIPL1	ENSG00000129221	0.151342	0.93919	0.0272464
AIRE	ENSG00000160224	-0.0316034	0.99368	0.00275347
AJAP1	ENSG00000196581	-0.443203	0.636363	0.196295
AJUBA	ENSG00000129474	-0.64757	0.474975	0.32333
AK1	ENSG00000106992	0.33296	0.801104	0.0963112
AK2	ENSG00000004455	0.124268	0.791691	0.101445
AK3	ENSG00000147853	0.775208	0.191008	0.718948
AK4	ENSG00000162433	0.708615	0.231734	0.63501
AK5	ENSG00000154027	0.73283	0.387645	0.411566
AK7	ENSG00000140057	-0.680658	0.249484	0.602957
AK8	ENSG00000165695	-0.0756053	0.968907	0.0137181
AK9	ENSG00000155085	0.342494	0.439402	0.357138
AKAP1	ENSG00000121057	0.450399	0.333041	0.477503
AKAP10	ENSG00000108599	0.172131	0.809329	0.0918752
AKAP11	ENSG00000023516	0.360804	0.635763	0.196705
AKAP12	ENSG00000131016	-0.486145	0.678694	0.168326
AKAP13	ENSG00000170776	0.102284	0.879074	0.0559747
AKAP14	ENSG00000186471	0.658568	0.625284	0.203923
AKAP17A	ENSG00000197976	-0.12609	0.85291	0.0690969
AKAP2	ENSG00000241978	0.095766	0.960819	0.0173585
AKAP3	ENSG00000111254	-0.389042	0.685168	0.164203
AKAP4	ENSG00000147081	-1.0683	0.554639	0.255989
AKAP5	ENSG00000179841	0.382331	0.6125	0.212894
AKAP6	ENSG00000151320	-0.7124	0.200197	0.698542
AKAP7	ENSG00000118507	-0.464386	0.540651	0.267083
AKAP8	ENSG00000105127	-0.0185954	0.98164	0.00804756
AKAP8L	ENSG00000011243	-0.00678752	0.992742	0.00316344
AKAP9	ENSG00000127914	0.519206	0.395176	0.40321
AKIP1	ENSG00000166452	-0.201183	0.796101	0.0990316
AKIRIN1	ENSG00000174574	0.695292	0.236404	0.626345
AKIRIN2	ENSG00000135334	0.424199	0.676029	0.170035
AKNA	ENSG00000106948	-0.671238	0.175146	0.756599
AKNAD1	ENSG00000162641	-0.39993	0.726196	0.138946
AKR1A1	ENSG00000117448	0.459907	0.297371	0.526701
AKR1B1	ENSG00000085662	-1.12177	0.186432	0.729479
AKR1B10	ENSG00000198074	-0.438984	0.744666	0.128038
AKR1B15	ENSG00000227471	-0.845044	0.50252	0.298847
AKR1C1	ENSG00000187134	-0.158471	0.87465	0.0581658
AKR1C2	ENSG00000151632	-0.376179	0.751555	0.124039
AKR1C3	ENSG00000196139	0.423118	0.690915	0.160576
AKR1C4	ENSG00000198610	-1.30986	0.29057	0.536749
AKR1CL1	ENSG00000196326	-1.32478	0.35977	0.443976
AKR1D1	ENSG00000122787	0.0821777	0.967709	0.0142554
AKR1E2	ENSG00000165568	-0.362959	0.767333	0.115016
AKR7A2	ENSG00000053371	0.513278	0.351377	0.454227
AKR7A3	ENSG00000162482	0.35665	0.820356	0.0859979
AKT1	ENSG00000142208	0.325623	0.514454	0.288654
AKT1S1	ENSG00000204673	0.442941	0.245303	0.610297
AKT2	ENSG00000105221	0.150726	0.782403	0.10657
AKT3	ENSG00000117020	0.195043	0.787165	0.103934
AKTIP	ENSG00000166971	0.280041	0.544222	0.264224
AL121761.2	ENSG00000268628	0.629432	0.810542	0.0912244
AL158091.1	ENSG00000269223	-2.25878	0.358507	0.445502
AL592284.1	ENSG00000231360	0.984614	0.730657	0.136287
AL603965.1	ENSG00000215033	-0.908828	0.780603	0.10757
AL627309.1	ENSG00000237683	-0.742863	0.676029	0.170035
ALAD	ENSG00000148218	-0.658589	0.261823	0.581991
ALAS1	ENSG00000023330	-0.281463	0.577181	0.238688
ALAS2	ENSG00000158578	0.440844	0.752398	0.123552
ALB	ENSG00000163631	-0.218044	0.819976	0.0861989
ALCAM	ENSG00000170017	1.65227	0.0927793	1.03255	Yes
ALDH16A1	ENSG00000161618	0.273377	0.647862	0.188518
ALDH18A1	ENSG00000059573	0.523894	0.258376	0.587748
ALDH1A1	ENSG00000165092	-0.823463	0.122651	0.911328
ALDH1A2	ENSG00000128918	-1.18004	0.105737	0.975772
ALDH1A3	ENSG00000184254	1.49954	0.133823	0.873469
ALDH1B1	ENSG00000137124	0.475852	0.473828	0.324379
ALDH1L1	ENSG00000144908	0.508737	0.672454	0.172337
ALDH1L2	ENSG00000136010	-0.109912	0.866841	0.0620603
ALDH2	ENSG00000111275	-0.583839	0.651124	0.186336
ALDH3A1	ENSG00000108602	-1.64111	0.27646	0.558368
ALDH3A2	ENSG00000072210	0.0581703	0.967792	0.0142181
ALDH3B1	ENSG00000006534	-0.0773534	0.929796	0.0316122
ALDH3B2	ENSG00000132746	0.899383	0.286407	0.543016
ALDH4A1	ENSG00000159423	-0.0613174	0.972545	0.0120902
ALDH5A1	ENSG00000112294	0.15826	0.757064	0.120867
ALDH6A1	ENSG00000119711	0.957558	0.181242	0.741742
ALDH7A1	ENSG00000164904	0.23717	0.705513	0.151495
ALDH8A1	ENSG00000118514	0.285242	0.798538	0.0977042
ALDH9A1	ENSG00000143149	0.606371	0.298428	0.52516
ALDOA	ENSG00000149925	0.538622	0.274801	0.560981
ALDOB	ENSG00000136872	-0.293033	0.772909	0.111872
ALDOC	ENSG00000109107	-0.512434	0.488034	0.311549
ALG1	ENSG00000033011	0.0723154	0.92538	0.0336799
ALG10	ENSG00000139133	-0.230205	0.832742	0.0794896
ALG10B	ENSG00000175548	0.492189	0.329061	0.482724
ALG11	ENSG00000253710	-0.25235	0.680309	0.167294
ALG12	ENSG00000182858	0.0136811	0.989207	0.00471272
ALG13	ENSG00000101901	0.485615	0.292609	0.533712
ALG14	ENSG00000172339	0.0876741	0.897816	0.0468127
ALG1L	ENSG00000189366	-0.706896	0.694515	0.158318
ALG2	ENSG00000119523	0.768892	0.126154	0.899099
ALG3	ENSG00000214160	0.363937	0.4922	0.307858
ALG5	ENSG00000120697	-0.201923	0.786764	0.104155
ALG6	ENSG00000088035	0.228701	0.711268	0.147967
ALG8	ENSG00000159063	0.0823483	0.889283	0.0509599
ALG9	ENSG00000086848	0.226792	0.617979	0.209026
ALK	ENSG00000171094	-0.257328	0.696114	0.157319
ALKBH1	ENSG00000100601	-0.138908	0.882598	0.054237
ALKBH2	ENSG00000189046	-0.0828915	0.947181	0.023567
ALKBH3	ENSG00000166199	-0.312229	0.676029	0.170035
ALKBH4	ENSG00000160993	0.0839471	0.943466	0.0252737
ALKBH5	ENSG00000091542	0.616493	0.252074	0.598472
ALKBH6	ENSG00000239382	-0.630499	0.436696	0.35982
ALKBH7	ENSG00000125652	0.684167	0.425248	0.371357
ALKBH8	ENSG00000137760	-0.226563	0.676029	0.170035
ALLC	ENSG00000151360	-0.192345	0.921349	0.0355758
ALMS1	ENSG00000116127	-0.0134931	0.986145	0.00605916
ALOX12	ENSG00000108839	0.32987	0.822908	0.0846489
ALOX12B	ENSG00000179477	-1.04232	0.258376	0.587748
ALOX15	ENSG00000161905	0.364595	0.837414	0.0770599
ALOX15B	ENSG00000179593	-0.526354	0.793762	0.10031
ALOX5	ENSG00000012779	-0.147674	0.858073	0.0664758
ALOX5AP	ENSG00000132965	-1.142	0.247742	0.606
ALOXE3	ENSG00000179148	-1.16283	0.174179	0.759004
ALPI	ENSG00000163295	0.0304741	0.982522	0.00765767
ALPK1	ENSG00000073331	-0.739875	0.162141	0.790108
ALPK2	ENSG00000198796	-0.617723	0.501129	0.300051
ALPK3	ENSG00000136383	0.28911	0.639425	0.19421
ALPL	ENSG00000162551	0.374225	0.765912	0.115821
ALPP	ENSG00000163283	-1.43652	0.339412	0.469273
ALPPL2	ENSG00000163286	-0.383731	0.815865	0.0883816
ALS2	ENSG00000003393	-0.0729024	0.883079	0.0540003
ALS2CL	ENSG00000178038	-1.32874	0.195446	0.708974
ALS2CR11	ENSG00000155754	0.543439	0.466441	0.331204
ALS2CR12	ENSG00000155749	-0.0855104	0.939099	0.0272886
ALX1	ENSG00000180318	-0.76351	0.81856	0.0869495
ALX3	ENSG00000156150	-0.934728	0.780596	0.107574
ALX4	ENSG00000052850	0.173462	0.885664	0.0527312
ALYREF	ENSG00000183684	0.0493132	0.967792	0.0142181
AMACR	ENSG00000242110	2.45923	0.0860506	1.06525	Yes
AMBN	ENSG00000178522	-0.168497	0.920709	0.0358774
AMBP	ENSG00000106927	0.0680003	0.960872	0.0173344
AMBRA1	ENSG00000110497	-0.366791	0.403332	0.394337
AMD1	ENSG00000123505	0.77747	0.466668	0.330992
AMDHD1	ENSG00000139344	-1.04219	0.364364	0.438465
AMDHD2	ENSG00000162066	0.172413	0.898414	0.0465235
AMELX	ENSG00000125363	0.619092	0.467528	0.330193
AMER1	ENSG00000184675	-0.0501841	0.949079	0.0226975
AMER2	ENSG00000165566	-0.347536	0.799523	0.0971691
AMER3	ENSG00000178171	0.626444	0.595967	0.224778
AMFR	ENSG00000159461	0.415574	0.453584	0.343342
AMH	ENSG00000104899	2.2197	0.107669	0.967908
AMHR2	ENSG00000135409	-0.0762879	0.970608	0.0129562
AMICA1	ENSG00000160593	-1.52803	0.0526521	1.27858	Yes
AMIGO1	ENSG00000181754	-0.208721	0.679834	0.167597
AMIGO2	ENSG00000139211	-0.361639	0.736686	0.132718
AMMECR1	ENSG00000101935	0.415165	0.277774	0.556309
AMMECR1L	ENSG00000144233	-0.10286	0.844227	0.0735409
AMN	ENSG00000166126	-0.250569	0.886406	0.0523674
AMN1	ENSG00000151743	0.346128	0.705701	0.151379
AMOT	ENSG00000126016	-0.39212	0.644416	0.190833
AMOTL1	ENSG00000166025	0.632079	0.503304	0.29817
AMOTL2	ENSG00000114019	-0.330006	0.520591	0.283504
AMPD1	ENSG00000116748	-0.52903	0.706948	0.150613
AMPD2	ENSG00000116337	-0.159265	0.796205	0.0989749
AMPD3	ENSG00000133805	-0.347228	0.610401	0.214385
AMPH	ENSG00000078053	-0.0116219	0.992687	0.00318753
AMT	ENSG00000145020	-0.432757	0.410277	0.386923
AMTN	ENSG00000187689	-0.366841	0.878073	0.0564695
AMY1A	ENSG00000237763	1.23879	0.705927	0.15124
AMY2A	ENSG00000243480	-1.23471	0.64269	0.191998
AMY2B	ENSG00000240038	-0.672816	0.330994	0.480179
AMZ1	ENSG00000174945	-0.024186	0.983488	0.00723083
AMZ2	ENSG00000196704	0.157466	0.852692	0.0692078
ANAPC1	ENSG00000153107	-0.00254067	0.99704	0.00128721
ANAPC10	ENSG00000164162	-0.251237	0.69412	0.158566
ANAPC11	ENSG00000141552	0.284428	0.629942	0.200699
ANAPC13	ENSG00000129055	1.00287	0.108456	0.964746
ANAPC15	ENSG00000110200	0.455216	0.65753	0.182085
ANAPC16	ENSG00000166295	0.437518	0.573027	0.241825
ANAPC2	ENSG00000176248	-0.35183	0.569629	0.244408
ANAPC4	ENSG00000053900	-0.251307	0.549727	0.259853
ANAPC5	ENSG00000089053	0.294156	0.529428	0.276193
ANAPC7	ENSG00000196510	0.164573	0.800767	0.096494
ANG	ENSG00000214274	-1.25072	0.418841	0.37795
ANGEL1	ENSG00000013523	0.26397	0.602799	0.219827
ANGEL2	ENSG00000174606	0.402215	0.405089	0.39245
ANGPT1	ENSG00000154188	-1.28899	0.121524	0.915339
ANGPT2	ENSG00000091879	0.134162	0.824745	0.0836806
ANGPT4	ENSG00000101280	-0.852201	0.555604	0.255235
ANGPTL1	ENSG00000116194	-0.0356924	0.965617	0.0151951
ANGPTL2	ENSG00000136859	-0.499446	0.398022	0.400093
ANGPTL3	ENSG00000132855	0.621517	0.242073	0.616053
ANGPTL4	ENSG00000167772	-0.511608	0.532583	0.273612
ANGPTL5	ENSG00000187151	-0.885883	0.455137	0.341858
ANGPTL6	ENSG00000130812	-1.14184	0.449048	0.347707
ANGPTL7	ENSG00000171819	-0.219213	0.851529	0.0698004
ANHX	ENSG00000227059	-0.301418	0.859408	0.0658008
ANK1	ENSG00000029534	-0.529532	0.514215	0.288855
ANK2	ENSG00000145362	-0.461027	0.425943	0.370648
ANK3	ENSG00000151150	0.397299	0.410414	0.386778
ANKAR	ENSG00000151687	-0.17195	0.696106	0.157324
ANKDD1A	ENSG00000166839	-0.145909	0.860019	0.0654921
ANKDD1B	ENSG00000189045	-0.554954	0.410277	0.386923
ANKEF1	ENSG00000132623	0.17287	0.758928	0.1198
ANKFN1	ENSG00000153930	-0.926984	0.346791	0.459932
ANKFY1	ENSG00000185722	-0.0934956	0.883638	0.0537255
ANKH	ENSG00000154122	0.232463	0.837876	0.0768203
ANKHD1	ENSG00000131503	-0.00249361	0.997703	0.000998578
ANKHD1-EIF4EBP3	ENSG00000254996	-0.0621775	0.943287	0.0253561
ANKIB1	ENSG00000001629	0.412821	0.362596	0.440578
ANKK1	ENSG00000170209	0.0847265	0.950413	0.0220875
ANKLE1	ENSG00000160117	0.0975667	0.95348	0.0206886
ANKLE2	ENSG00000176915	-0.166707	0.73132	0.135893
ANKMY1	ENSG00000144504	0.253566	0.626172	0.203307
ANKMY2	ENSG00000106524	-0.393267	0.482632	0.316384
ANKRA2	ENSG00000164331	0.0387481	0.959675	0.0178759
ANKRD1	ENSG00000148677	-1.33911	0.351926	0.453548
ANKRD10	ENSG00000088448	0.741887	0.315929	0.500411
ANKRD11	ENSG00000167522	-0.354793	0.500049	0.300988
ANKRD12	ENSG00000101745	0.357118	0.581685	0.235312
ANKRD13A	ENSG00000076513	-0.168065	0.750695	0.124536
ANKRD13B	ENSG00000198720	0.599012	0.418463	0.378343
ANKRD13C	ENSG00000118454	0.415178	0.386697	0.41263
ANKRD13D	ENSG00000172932	-0.151721	0.80897	0.0920676
ANKRD16	ENSG00000134461	0.124021	0.907436	0.0421838
ANKRD17	ENSG00000132466	0.318214	0.597404	0.223732
ANKRD18A	ENSG00000180071	-0.339505	0.572496	0.242227
ANKRD18B	ENSG00000230453	-0.45915	0.68809	0.162354
ANKRD2	ENSG00000165887	-0.775399	0.68396	0.164969
ANKRD20A1	ENSG00000196774	-0.335265	0.901178	0.0451894
ANKRD20A3	ENSG00000132498	-1.60093	0.540801	0.266962
ANKRD20A4	ENSG00000172014	-1.45801	0.399104	0.398913
ANKRD22	ENSG00000152766	0.174806	0.927626	0.0326269
ANKRD23	ENSG00000163126	-0.940225	0.536136	0.270725
ANKRD24	ENSG00000089847	-0.155246	0.871609	0.0596781
ANKRD26	ENSG00000107890	-0.0270894	0.970349	0.0130722
ANKRD27	ENSG00000105186	-0.226601	0.593746	0.226399
ANKRD28	ENSG00000206560	0.267032	0.503787	0.297753
ANKRD29	ENSG00000154065	0.824522	0.487489	0.312036
ANKRD30A	ENSG00000148513	-1.17525	0.327187	0.485204
ANKRD30B	ENSG00000180777	-0.957788	0.320662	0.493952
ANKRD30BL	ENSG00000163046	0.620309	0.35901	0.444893
ANKRD31	ENSG00000145700	-0.438201	0.504759	0.296916
ANKRD32	ENSG00000133302	-0.189467	0.723272	0.140698
ANKRD33	ENSG00000167612	-0.205689	0.934531	0.0294064
ANKRD33B	ENSG00000164236	-1.33131	0.308185	0.511188
ANKRD34A	ENSG00000181039	-0.334561	0.7328	0.135015
ANKRD34B	ENSG00000189127	2.64127	0.223992	0.649767
ANKRD34C	ENSG00000235711	-0.9697	0.45867	0.3385
ANKRD35	ENSG00000198483	-0.513455	0.685781	0.163815
ANKRD36	ENSG00000135976	-0.408031	0.452791	0.344103
ANKRD37	ENSG00000186352	0.145021	0.929017	0.0319762
ANKRD39	ENSG00000213337	0.0186612	0.987207	0.00559162
ANKRD40	ENSG00000154945	0.295365	0.560263	0.251608
ANKRD42	ENSG00000137494	-0.162666	0.758192	0.120221
ANKRD44	ENSG00000065413	-0.202828	0.697332	0.15656
ANKRD45	ENSG00000183831	-0.146699	0.924981	0.0338673
ANKRD46	ENSG00000186106	0.604561	0.18491	0.733039
ANKRD49	ENSG00000168876	0.0722079	0.933363	0.0299492
ANKRD50	ENSG00000151458	0.554626	0.223992	0.649767
ANKRD52	ENSG00000139645	0.424775	0.342776	0.46499
ANKRD53	ENSG00000144031	-0.228041	0.860889	0.0650528
ANKRD54	ENSG00000100124	0.0641363	0.939465	0.0271192
ANKRD55	ENSG00000164512	-0.60975	0.567897	0.245731
ANKRD6	ENSG00000135299	-0.201556	0.774689	0.110873
ANKRD60	ENSG00000124227	-0.340585	0.913313	0.0393803
ANKRD61	ENSG00000157999	-0.108568	0.905551	0.0430872
ANKRD62	ENSG00000181626	-1.17295	0.199189	0.700735
ANKRD63	ENSG00000230778	-1.45017	0.64367	0.191336
ANKRD65	ENSG00000235098	-0.862207	0.380934	0.419151
ANKRD66	ENSG00000230062	0.515757	0.698779	0.15566
ANKRD7	ENSG00000106013	-0.422413	0.798901	0.0975073
ANKRD9	ENSG00000156381	0.419805	0.646388	0.189507
ANKS1A	ENSG00000064999	-0.12023	0.780239	0.107772
ANKS1B	ENSG00000185046	0.0423434	0.965052	0.0154494
ANKS3	ENSG00000168096	-0.0427735	0.958438	0.0184358
ANKS4B	ENSG00000175311	0.384827	0.716935	0.14452
ANKS6	ENSG00000165138	0.464697	0.305067	0.515605
ANKUB1	ENSG00000206199	-0.0120982	0.991749	0.0035984
ANKZF1	ENSG00000163516	-0.115959	0.851529	0.0698004
ANLN	ENSG00000011426	-0.173476	0.862338	0.0643225
ANO1	ENSG00000131620	-1.36581	0.123871	0.90703
ANO10	ENSG00000160746	0.0580984	0.917619	0.0373377
ANO2	ENSG00000047617	-0.442947	0.585129	0.232748
ANO3	ENSG00000134343	-0.111354	0.933439	0.0299142
ANO4	ENSG00000151572	-0.984625	0.123751	0.907451
ANO5	ENSG00000171714	-1.1558	0.230764	0.636832
ANO6	ENSG00000177119	0.0560285	0.946171	0.0240305
ANO7	ENSG00000146205	0.00773703	0.996309	0.00160597
ANO8	ENSG00000074855	0.085946	0.912845	0.0396027
ANO9	ENSG00000185101	-0.872285	0.24516	0.610551
ANP32A	ENSG00000140350	0.346891	0.500804	0.300332
ANP32B	ENSG00000136938	0.504271	0.268041	0.571799
ANP32D	ENSG00000139223	-1.07182	0.706615	0.150817
ANP32E	ENSG00000143401	-1.10874	0.224691	0.648415
ANPEP	ENSG00000166825	-1.37654	0.549933	0.25969
ANTXR1	ENSG00000169604	-0.245442	0.866854	0.062054
ANTXR2	ENSG00000163297	0.134445	0.921151	0.0356693
ANTXRL	ENSG00000198250	-0.472966	0.733608	0.134536
ANXA1	ENSG00000135046	-1.88037	0.105825	0.975414
ANXA10	ENSG00000109511	-0.500125	0.697734	0.15631
ANXA11	ENSG00000122359	-0.233602	0.701922	0.153711
ANXA13	ENSG00000104537	-0.312438	0.792628	0.100931
ANXA2	ENSG00000182718	-1.45723	0.168832	0.772545
ANXA2R	ENSG00000177721	0.42454	0.726034	0.139043
ANXA3	ENSG00000138772	0.0154941	0.988095	0.00520142
ANXA4	ENSG00000196975	0.209387	0.736948	0.132563
ANXA5	ENSG00000164111	0.751014	0.210744	0.676245
ANXA6	ENSG00000197043	-0.526024	0.252298	0.598086
ANXA7	ENSG00000138279	0.607722	0.222837	0.652013
ANXA8L2	ENSG00000186807	-0.65087	0.812154	0.0903618
ANXA9	ENSG00000143412	0.212516	0.81577	0.0884323
AOAH	ENSG00000136250	-1.13931	0.0971947	1.01236	Yes
AOC1	ENSG00000002726	-0.529778	0.741974	0.129611
AOC2	ENSG00000131480	-0.856054	0.342843	0.464905
AOC3	ENSG00000131471	-0.561531	0.500999	0.300163
AOX1	ENSG00000138356	-2.3138	0.137763	0.860867
AP000322.53	ENSG00000243627	1.06099	0.676029	0.170035
AP000769.1	ENSG00000173727	-0.395906	0.848453	0.071372
AP001468.1	ENSG00000235878	0.148641	0.948355	0.023029
AP1AR	ENSG00000138660	0.803045	0.126897	0.896548
AP1B1	ENSG00000100280	0.0508469	0.952218	0.0212638
AP1G1	ENSG00000166747	0.386679	0.57773	0.238275
AP1G2	ENSG00000213983	-0.0492202	0.956171	0.0194646
AP1M1	ENSG00000072958	-0.0864227	0.888171	0.0515033
AP1M2	ENSG00000129354	0.606119	0.221602	0.654426
AP1S1	ENSG00000106367	0.617814	0.360175	0.443487
AP1S2	ENSG00000182287	0.408601	0.491857	0.308161
AP1S3	ENSG00000152056	0.121168	0.866924	0.0620191
AP2A1	ENSG00000196961	-0.250262	0.595629	0.225024
AP2A2	ENSG00000183020	-0.044234	0.936233	0.0286161
AP2B1	ENSG00000006125	0.526172	0.26551	0.575919
AP2M1	ENSG00000161203	0.515469	0.268755	0.570644
AP2S1	ENSG00000042753	0.623368	0.343281	0.464351
AP3B1	ENSG00000132842	0.0464661	0.933151	0.030048
AP3B2	ENSG00000103723	-0.226441	0.778399	0.108798
AP3D1	ENSG00000065000	0.253528	0.551664	0.258325
AP3M1	ENSG00000185009	0.833959	0.141601	0.848934
AP3M2	ENSG00000070718	0.148608	0.803471	0.0950297
AP3S1	ENSG00000177879	0.646917	0.190962	0.719052
AP3S2	ENSG00000157823	0.218042	0.679724	0.167667
AP4B1	ENSG00000134262	-0.129249	0.865237	0.0628651
AP4E1	ENSG00000081014	-0.0836499	0.881039	0.0550051
AP4M1	ENSG00000221838	0.446862	0.306245	0.513931
AP4S1	ENSG00000100478	-0.104761	0.895423	0.0479716
AP5B1	ENSG00000254470	-0.0284322	0.978966	0.00923252
AP5M1	ENSG00000053770	0.588969	0.204592	0.689111
AP5S1	ENSG00000125843	-0.034765	0.973928	0.0114733
AP5Z1	ENSG00000242802	-0.0544267	0.939099	0.0272886
APAF1	ENSG00000120868	0.0677789	0.913829	0.0391352
APBA1	ENSG00000107282	0.232224	0.74711	0.126615
APBA2	ENSG00000034053	0.650796	0.320361	0.494361
APBA3	ENSG00000011132	-0.200334	0.722661	0.141065
APBB1	ENSG00000166313	-0.53999	0.419117	0.377665
APBB1IP	ENSG00000077420	-0.57236	0.489613	0.310147
APBB2	ENSG00000163697	0.089321	0.848427	0.0713855
APBB3	ENSG00000113108	-0.0337692	0.965617	0.0151951
APC	ENSG00000134982	0.285804	0.553891	0.256575
APC2	ENSG00000115266	-0.138431	0.866478	0.0622424
APCDD1	ENSG00000154856	-0.079636	0.967947	0.0141484
APCDD1L	ENSG00000198768	-0.130373	0.913547	0.0392689
APCS	ENSG00000132703	-0.498538	0.855652	0.0677028
APEH	ENSG00000164062	0.207433	0.682739	0.165745
APEX1	ENSG00000100823	0.844776	0.0790965	1.10184	Yes
APEX2	ENSG00000169188	-0.279706	0.736849	0.132621
APH1A	ENSG00000117362	0.616158	0.325235	0.487802
APH1B	ENSG00000138613	0.39759	0.323917	0.489567
API5	ENSG00000166181	0.343318	0.537231	0.269839
APIP	ENSG00000149089	-0.218045	0.654189	0.184297
APITD1	ENSG00000175279	1.01918	0.255588	0.59246
APLF	ENSG00000169621	-0.423632	0.679561	0.167771
APLN	ENSG00000171388	0.462547	0.621129	0.206818
APLNR	ENSG00000134817	0.455468	0.750856	0.124443
APLP1	ENSG00000105290	-0.518976	0.45732	0.33978
APLP2	ENSG00000084234	1.00334	0.193928	0.71236
APMAP	ENSG00000101474	1.05862	0.0790965	1.10184	Yes
APOA1	ENSG00000118137	-0.566157	0.705747	0.151351
APOA1BP	ENSG00000163382	0.438184	0.344412	0.462922
APOA2	ENSG00000158874	0.205349	0.940571	0.0266085
APOA4	ENSG00000110244	0.0749009	0.98164	0.00804756
APOA5	ENSG00000110243	0.480223	0.793762	0.10031
APOB	ENSG00000084674	-1.05944	0.224112	0.649535
APOBEC1	ENSG00000111701	0.0187313	0.9851	0.00651953
APOBEC2	ENSG00000124701	-0.528302	0.689853	0.161243
APOBEC3A	ENSG00000128383	-0.414491	0.823735	0.0842124
APOBEC3B	ENSG00000179750	-0.979128	0.446378	0.350297
APOBEC3C	ENSG00000244509	-2.96719	0.0957436	1.01889	Yes
APOBEC3D	ENSG00000243811	-1.04347	0.360231	0.443419
APOBEC3F	ENSG00000128394	-0.795959	0.46628	0.331353
APOBEC3G	ENSG00000239713	-1.37978	0.168072	0.774504
APOBEC3H	ENSG00000100298	-0.0793828	0.974589	0.0111784
APOBEC4	ENSG00000173627	-0.40187	0.776017	0.110129
APOBR	ENSG00000184730	-1.66978	0.101061	0.995415
APOC1	ENSG00000130208	-0.811695	0.544412	0.264072
APOC2	ENSG00000234906	-0.130816	0.973051	0.0118642
APOC3	ENSG00000110245	-0.0152172	0.99704	0.00128722
APOC4	ENSG00000267467	0.166149	0.984506	0.00678144
APOD	ENSG00000189058	0.348108	0.787504	0.103747
APOE	ENSG00000130203	-0.439378	0.678902	0.168193
APOF	ENSG00000175336	0.196673	0.897399	0.0470142
APOH	ENSG00000091583	-0.0640097	0.975228	0.0108938
APOL1	ENSG00000100342	-1.47541	0.0526521	1.27858	Yes
APOL2	ENSG00000128335	0.0276289	0.9777	0.00979455
APOL3	ENSG00000128284	-0.423402	0.427608	0.368955
APOL4	ENSG00000100336	0.393028	0.754024	0.122615
APOL5	ENSG00000128313	-0.0481181	0.971116	0.012729
APOL6	ENSG00000221963	-0.199928	0.767542	0.114898
APOLD1	ENSG00000178878	0.0699917	0.94464	0.0247335
APOM	ENSG00000204444	-0.49853	0.634359	0.197665
APOO	ENSG00000184831	0.604928	0.544772	0.263785
APOOL	ENSG00000155008	0.336573	0.669607	0.17418
APOPT1	ENSG00000256053	-0.385959	0.466557	0.331095
APP	ENSG00000142192	1.20541	0.11996	0.920964
APPBP2	ENSG00000062725	0.431716	0.409946	0.387273
APPL1	ENSG00000157500	0.662906	0.236404	0.626345
APPL2	ENSG00000136044	0.364683	0.543739	0.26461
APRT	ENSG00000198931	0.780854	0.390357	0.408538
APTX	ENSG00000137074	0.278393	0.6125	0.212894
AQP1	ENSG00000240583	-0.0692521	0.954403	0.0202682
AQP10	ENSG00000143595	-0.71622	0.640117	0.19374
AQP11	ENSG00000178301	0.740074	0.181242	0.741742
AQP12A	ENSG00000184945	-0.810618	0.800325	0.0967333
AQP12B	ENSG00000185176	-1.09502	0.717728	0.14404
AQP2	ENSG00000167580	-0.464579	0.787165	0.103934
AQP3	ENSG00000165272	0.00366121	0.998492	0.000655345
AQP4	ENSG00000171885	-0.277053	0.800767	0.096494
AQP5	ENSG00000161798	-1.08036	0.561644	0.250539
AQP6	ENSG00000086159	-0.186271	0.900789	0.0453768
AQP7	ENSG00000165269	0.278109	0.872022	0.0594723
AQP8	ENSG00000103375	-0.165357	0.922808	0.0348886
AQP9	ENSG00000103569	-1.17593	0.236404	0.626345
AQPEP	ENSG00000172901	0.517641	0.686009	0.16367
AQR	ENSG00000021776	0.0887638	0.878073	0.0564695
AR	ENSG00000169083	1.15006	0.0932262	1.03046	Yes
ARAF	ENSG00000078061	0.123007	0.858145	0.0664392
ARAP1	ENSG00000186635	-0.33884	0.398521	0.399549
ARAP2	ENSG00000047365	-0.391308	0.535756	0.271033
ARAP3	ENSG00000120318	-0.193808	0.815857	0.0883859
ARC	ENSG00000198576	-0.271896	0.84038	0.0755244
ARCN1	ENSG00000095139	0.812079	0.224112	0.649535
AREG	ENSG00000109321	-1.38987	0.684383	0.164701
AREL1	ENSG00000119682	0.214485	0.652273	0.185571
ARF1	ENSG00000143761	0.914279	0.186143	0.730153
ARF3	ENSG00000134287	1.05165	0.168072	0.774504
ARF4	ENSG00000168374	0.95173	0.127511	0.894451
ARF5	ENSG00000004059	0.524932	0.327396	0.484926
ARF6	ENSG00000165527	1.2137	0.0938738	1.02746	Yes
ARFGAP1	ENSG00000101199	0.0361236	0.96347	0.0161619
ARFGAP2	ENSG00000149182	0.189637	0.693014	0.159258
ARFGAP3	ENSG00000242247	0.777606	0.229341	0.639517
ARFGEF1	ENSG00000066777	0.443773	0.350188	0.455699
ARFGEF2	ENSG00000124198	0.24062	0.681447	0.166568
ARFIP1	ENSG00000164144	0.593676	0.210744	0.676245
ARFIP2	ENSG00000132254	0.356383	0.457135	0.339956
ARFRP1	ENSG00000101246	-0.307048	0.475974	0.322417
ARG1	ENSG00000118520	-1.00381	0.541488	0.266411
ARG2	ENSG00000081181	0.652934	0.52164	0.282629
ARGFX	ENSG00000186103	-0.665911	0.809582	0.0917389
ARGLU1	ENSG00000134884	0.254018	0.744111	0.128362
ARHGAP1	ENSG00000175220	-0.0566676	0.937432	0.0280604
ARHGAP10	ENSG00000071205	-0.266443	0.506216	0.295664
ARHGAP11A	ENSG00000198826	0.149985	0.858073	0.0664758
ARHGAP11B	ENSG00000187951	-0.128494	0.880601	0.0552207
ARHGAP12	ENSG00000165322	0.295901	0.662967	0.178508
ARHGAP15	ENSG00000075884	-0.628308	0.38772	0.411481
ARHGAP17	ENSG00000140750	-0.0995437	0.86597	0.062497
ARHGAP18	ENSG00000146376	0.573015	0.206991	0.684049
ARHGAP19	ENSG00000213390	0.211404	0.701254	0.154125
ARHGAP19-SLIT1	ENSG00000269891	0.156417	0.929914	0.0315572
ARHGAP20	ENSG00000137727	-0.438202	0.544452	0.264041
ARHGAP21	ENSG00000107863	-0.0175037	0.979428	0.00902732
ARHGAP22	ENSG00000128805	-0.838924	0.256416	0.591056
ARHGAP23	ENSG00000225485	-1.733	0.0965832	1.0151	Yes
ARHGAP24	ENSG00000138639	0.0198166	0.986828	0.00575854
ARHGAP25	ENSG00000163219	-1.30552	0.101061	0.995415
ARHGAP26	ENSG00000145819	-0.83717	0.172861	0.762303
ARHGAP27	ENSG00000159314	-0.257828	0.595013	0.225473
ARHGAP28	ENSG00000088756	1.24487	0.0526521	1.27858	Yes
ARHGAP29	ENSG00000137962	0.720186	0.123871	0.90703
ARHGAP30	ENSG00000186517	-0.604107	0.27165	0.56599
ARHGAP31	ENSG00000031081	-0.181989	0.755124	0.121982
ARHGAP32	ENSG00000134909	0.830035	0.101061	0.995415
ARHGAP33	ENSG00000004777	-0.308343	0.576429	0.239254
ARHGAP35	ENSG00000160007	0.16719	0.775752	0.110277
ARHGAP36	ENSG00000147256	-0.0835415	0.970274	0.0131057
ARHGAP39	ENSG00000147799	0.0180345	0.986166	0.00604982
ARHGAP4	ENSG00000089820	-0.146446	0.878443	0.0562862
ARHGAP40	ENSG00000124143	-1.67708	0.483155	0.315913
ARHGAP42	ENSG00000165895	-0.178302	0.792628	0.100931
ARHGAP44	ENSG00000006740	-0.322871	0.568061	0.245605
ARHGAP5	ENSG00000100852	0.20404	0.843343	0.0739959
ARHGAP6	ENSG00000047648	0.555723	0.412144	0.384951
ARHGAP8	ENSG00000241484	0.124687	0.888943	0.0511262
ARHGAP9	ENSG00000123329	-1.06726	0.224112	0.649535
ARHGDIA	ENSG00000141522	0.575936	0.327481	0.484814
ARHGDIB	ENSG00000111348	0.210986	0.872022	0.0594723
ARHGDIG	ENSG00000242173	0.268563	0.902943	0.0443396
ARHGEF1	ENSG00000076928	-0.458405	0.249482	0.602961
ARHGEF10	ENSG00000104728	-0.481508	0.304167	0.516888
ARHGEF10L	ENSG00000074964	-0.286147	0.541842	0.266127
ARHGEF11	ENSG00000132694	0.0487481	0.933242	0.0300058
ARHGEF12	ENSG00000196914	0.460721	0.472206	0.325869
ARHGEF15	ENSG00000198844	-0.430207	0.656301	0.182897
ARHGEF16	ENSG00000130762	-0.0337722	0.970608	0.0129562
ARHGEF17	ENSG00000110237	-0.086008	0.902572	0.044518
ARHGEF18	ENSG00000104880	0.081061	0.9277	0.0325926
ARHGEF19	ENSG00000142632	-0.122873	0.933668	0.0298078
ARHGEF2	ENSG00000116584	-0.544189	0.302784	0.518867
ARHGEF25	ENSG00000240771	-0.13634	0.933151	0.030048
ARHGEF26	ENSG00000114790	1.42905	0.0526521	1.27858	Yes
ARHGEF28	ENSG00000214944	-0.802901	0.311124	0.507066
ARHGEF3	ENSG00000163947	-0.0418897	0.962013	0.0168191
ARHGEF33	ENSG00000214694	-0.255394	0.725307	0.139478
ARHGEF35	ENSG00000213214	0.261711	0.880614	0.0552142
ARHGEF37	ENSG00000183111	0.138268	0.854207	0.0684368
ARHGEF38	ENSG00000236699	0.900969	0.165759	0.780524
ARHGEF39	ENSG00000137135	-0.0494394	0.972775	0.0119878
ARHGEF4	ENSG00000136002	0.0697362	0.937111	0.0282087
ARHGEF40	ENSG00000165801	-0.493669	0.442838	0.353755
ARHGEF5	ENSG00000050327	-0.357812	0.550106	0.259554
ARHGEF6	ENSG00000129675	-0.000969256	0.999044	0.00041544
ARHGEF7	ENSG00000102606	-0.137054	0.869354	0.0608035
ARHGEF9	ENSG00000131089	-0.070081	0.910453	0.0407425
ARID1A	ENSG00000117713	0.55084	0.257862	0.588612
ARID1B	ENSG00000049618	-0.00259732	0.99725	0.00119603
ARID2	ENSG00000189079	0.129731	0.853585	0.0687533
ARID3A	ENSG00000116017	0.0948252	0.904953	0.0433742
ARID3B	ENSG00000179361	-0.297153	0.569667	0.244379
ARID3C	ENSG00000205143	-0.548191	0.71496	0.145718
ARID4A	ENSG00000032219	-0.0813115	0.883777	0.0536571
ARID4B	ENSG00000054267	0.208357	0.715836	0.145186
ARID5A	ENSG00000196843	-0.75395	0.505102	0.296621
ARID5B	ENSG00000150347	0.680485	0.262905	0.580201
ARIH1	ENSG00000166233	0.650132	0.336893	0.472508
ARIH2	ENSG00000177479	0.33422	0.528396	0.277041
ARIH2OS	ENSG00000221883	0.0324946	0.986533	0.00588832
ARL1	ENSG00000120805	0.743241	0.215353	0.666849
ARL10	ENSG00000175414	-0.58479	0.292525	0.533837
ARL11	ENSG00000152213	0.277923	0.853137	0.0689812
ARL13A	ENSG00000174225	-0.371983	0.717242	0.144334
ARL13B	ENSG00000169379	0.531148	0.278558	0.555084
ARL14	ENSG00000179674	-1.28324	0.402005	0.395769
ARL14EP	ENSG00000152219	0.229751	0.661638	0.179379
ARL14EPL	ENSG00000268223	-0.324209	0.916251	0.0379857
ARL15	ENSG00000185305	0.903144	0.0526521	1.27858	Yes
ARL16	ENSG00000214087	-0.0929316	0.909912	0.0410005
ARL17A	ENSG00000185829	0.381724	0.800767	0.096494
ARL17B	ENSG00000228696	-0.811718	0.458485	0.338674
ARL2	ENSG00000213465	-0.24746	0.860019	0.0654921
ARL2BP	ENSG00000102931	0.431368	0.477284	0.321223
ARL3	ENSG00000138175	0.188544	0.818322	0.0870758
ARL4A	ENSG00000122644	-0.49597	0.521088	0.283089
ARL4C	ENSG00000188042	-1.13604	0.292059	0.534529
ARL4D	ENSG00000175906	-2.17693	0.123707	0.907604
ARL5A	ENSG00000162980	0.599442	0.223992	0.649767
ARL5B	ENSG00000165997	0.57787	0.292525	0.533837
ARL5C	ENSG00000141748	-1.36365	0.270588	0.567692
ARL6	ENSG00000113966	0.335495	0.655759	0.183256
ARL6IP1	ENSG00000170540	1.13308	0.105611	0.976291
ARL6IP4	ENSG00000182196	-0.262759	0.926856	0.0329879
ARL6IP5	ENSG00000144746	0.812206	0.17774	0.750215
ARL6IP6	ENSG00000177917	0.198321	0.744018	0.128417
ARL8A	ENSG00000143862	0.509322	0.36799	0.434164
ARL8B	ENSG00000134108	0.589367	0.327192	0.485198
ARL9	ENSG00000196503	0.270833	0.859884	0.0655602
ARMC1	ENSG00000104442	0.279298	0.604447	0.218642
ARMC10	ENSG00000170632	0.586588	0.158101	0.801064
ARMC12	ENSG00000157343	0.310747	0.859449	0.0657798
ARMC2	ENSG00000118690	-0.00699295	0.99368	0.00275347
ARMC3	ENSG00000165309	0.159611	0.893826	0.048747
ARMC4	ENSG00000169126	0.0875444	0.917957	0.0371775
ARMC5	ENSG00000140691	0.413632	0.537759	0.269412
ARMC6	ENSG00000105676	-0.132918	0.84005	0.0756949
ARMC7	ENSG00000125449	-0.0709717	0.951042	0.0218001
ARMC8	ENSG00000114098	0.0675717	0.896281	0.0475556
ARMC9	ENSG00000135931	-0.27717	0.631354	0.199727
ARMCX1	ENSG00000126947	-0.794621	0.515515	0.287759
ARMCX2	ENSG00000184867	-0.0603837	0.941067	0.0263795
ARMCX3	ENSG00000102401	0.611872	0.328645	0.483273
ARMCX4	ENSG00000196440	-0.909645	0.208898	0.680066
ARMCX5	ENSG00000125962	-0.107919	0.855638	0.0677101
ARMCX6	ENSG00000198960	0.204239	0.880515	0.0552633
ARMS2	ENSG00000254636	-2.18656	0.320868	0.493673
ARNT	ENSG00000143437	0.218004	0.647153	0.188993
ARNT2	ENSG00000172379	0.593387	0.160858	0.793558
ARNTL	ENSG00000133794	-0.396863	0.496704	0.303902
ARNTL2	ENSG00000029153	-1.57162	0.0823772	1.08419	Yes
ARPC1A	ENSG00000241685	0.455807	0.327192	0.485198
ARPC1B	ENSG00000130429	-0.275712	0.646388	0.189507
ARPC2	ENSG00000163466	0.0604654	0.943266	0.0253659
ARPC3	ENSG00000111229	0.437575	0.307916	0.511568
ARPC4	ENSG00000241553	0.334077	0.562065	0.250214
ARPC5	ENSG00000162704	0.344373	0.385453	0.414029
ARPC5L	ENSG00000136950	0.583279	0.358287	0.445769
ARPP19	ENSG00000128989	0.907768	0.200776	0.697288
ARPP21	ENSG00000172995	-0.54197	0.648332	0.188202
ARR3	ENSG00000120500	-0.803223	0.308185	0.511189
ARRB1	ENSG00000137486	-0.336473	0.532583	0.273612
ARRB2	ENSG00000141480	-0.123041	0.871609	0.0596781
ARRDC1	ENSG00000197070	0.0988915	0.893887	0.0487173
ARRDC2	ENSG00000105643	-0.770727	0.259186	0.586389
ARRDC3	ENSG00000113369	-0.386132	0.619622	0.207873
ARRDC4	ENSG00000140450	0.737039	0.149415	0.825606
ARRDC5	ENSG00000205784	-0.417925	0.800144	0.0968316
ARSA	ENSG00000100299	-0.0117801	0.990308	0.00422959
ARSB	ENSG00000113273	-0.0549427	0.935607	0.0289066
ARSD	ENSG00000006756	0.382378	0.446378	0.350297
ARSE	ENSG00000157399	-0.530435	0.70422	0.152292
ARSF	ENSG00000062096	-0.573915	0.730795	0.136204
ARSG	ENSG00000141337	-0.177355	0.823454	0.0843608
ARSH	ENSG00000205667	0.825916	0.650113	0.187011
ARSI	ENSG00000183876	0.140393	0.931177	0.0309677
ARSJ	ENSG00000180801	-0.554221	0.498603	0.302245
ARSK	ENSG00000164291	-0.328749	0.546149	0.262689
ART1	ENSG00000129744	-0.824821	0.666084	0.176471
ART3	ENSG00000156219	-0.513538	0.627855	0.202141
ART4	ENSG00000111339	0.797216	0.393046	0.405557
ART5	ENSG00000167311	-1.19843	0.335706	0.474041
ARTN	ENSG00000117407	-0.185238	0.897405	0.0470115
ARV1	ENSG00000173409	0.210942	0.74596	0.127284
ARVCF	ENSG00000099889	0.418685	0.405738	0.391754
ARX	ENSG00000004848	0.966763	0.442325	0.354259
ASAH1	ENSG00000104763	0.677742	0.264772	0.577128
ASAH2	ENSG00000188611	-1.05609	0.566775	0.246589
ASAH2B	ENSG00000204147	0.532261	0.458121	0.33902
ASAP1	ENSG00000153317	-0.320117	0.507901	0.294221
ASAP2	ENSG00000151693	0.11117	0.836691	0.0774349
ASAP3	ENSG00000088280	0.0401164	0.940032	0.0268576
ASB1	ENSG00000065802	-0.209656	0.71728	0.144311
ASB10	ENSG00000146926	-1.15692	0.360771	0.442769
ASB11	ENSG00000165192	-0.209528	0.880254	0.055392
ASB12	ENSG00000198881	0.583236	0.889809	0.050703
ASB13	ENSG00000196372	0.176456	0.797352	0.0983501
ASB14	ENSG00000239388	0.380494	0.594555	0.225808
ASB15	ENSG00000146809	-0.363202	0.740717	0.130347
ASB16	ENSG00000161664	0.448571	0.56521	0.24779
ASB17	ENSG00000154007	0.675962	0.807428	0.0928961
ASB18	ENSG00000182177	0.394212	0.595306	0.22526
ASB2	ENSG00000100628	-0.664423	0.440201	0.356349
ASB3	ENSG00000270898	-0.167966	0.954688	0.0201386
ASB4	ENSG00000005981	-0.93336	0.407148	0.390247
ASB5	ENSG00000164122	-0.837848	0.584706	0.233062
ASB6	ENSG00000148331	0.117411	0.930296	0.0313788
ASB7	ENSG00000183475	0.399124	0.388305	0.410827
ASB8	ENSG00000177981	0.0852629	0.881173	0.054939
ASB9	ENSG00000102048	-0.201618	0.919669	0.0363684
ASCC1	ENSG00000138303	0.185712	0.686786	0.163178
ASCC2	ENSG00000100325	-0.406925	0.382334	0.417557
ASCC3	ENSG00000112249	-0.125299	0.832678	0.0795228
ASCL1	ENSG00000139352	0.30013	0.906998	0.0423935
ASCL2	ENSG00000183734	-1.24399	0.618725	0.208502
ASCL3	ENSG00000176009	-1.0359	0.604767	0.218412
ASCL4	ENSG00000187855	-0.347767	0.823454	0.0843608
ASCL5	ENSG00000232237	-0.501542	0.754793	0.122172
ASF1A	ENSG00000111875	0.553083	0.31873	0.496576
ASF1B	ENSG00000105011	0.122479	0.923277	0.034668
ASGR1	ENSG00000141505	-0.278085	0.857867	0.06658
ASGR2	ENSG00000161944	-0.434999	0.816835	0.0878656
ASH1L	ENSG00000116539	0.141526	0.866924	0.0620191
ASH2L	ENSG00000129691	-0.0986315	0.857439	0.066797
ASIC1	ENSG00000110881	-0.226169	0.806405	0.0934469
ASIC2	ENSG00000108684	-0.181669	0.89809	0.0466799
ASIC3	ENSG00000213199	0.601088	0.689583	0.161414
ASIC4	ENSG00000072182	-0.371863	0.726034	0.139043
ASIC5	ENSG00000256394	-0.519615	0.82942	0.0812254
ASIP	ENSG00000101440	-0.193587	0.913612	0.0392384
ASL	ENSG00000126522	0.193097	0.754241	0.12249
ASMT	ENSG00000196433	-0.207709	0.925866	0.0334519
ASMTL	ENSG00000169093	-0.243065	0.69275	0.159423
ASNA1	ENSG00000198356	0.532348	0.340888	0.467388
ASNS	ENSG00000070669	0.0819824	0.89809	0.0466799
ASNSD1	ENSG00000138381	0.381686	0.664441	0.177543
ASPA	ENSG00000108381	-1.18597	0.144859	0.839056
ASPDH	ENSG00000204653	-0.341881	0.783388	0.106023
ASPG	ENSG00000166183	-0.653157	0.294386	0.531083
ASPH	ENSG00000198363	-0.711285	0.43302	0.363492
ASPHD1	ENSG00000174939	0.554594	0.669607	0.17418
ASPHD2	ENSG00000128203	0.134667	0.924682	0.0340075
ASPM	ENSG00000066279	0.376704	0.558738	0.252792
ASPN	ENSG00000106819	0.102093	0.902163	0.0447151
ASPRV1	ENSG00000244617	-0.143724	0.937663	0.0279531
ASPSCR1	ENSG00000169696	-0.066909	0.917619	0.0373377
ASRGL1	ENSG00000162174	-0.271655	0.786063	0.104543
ASS1	ENSG00000130707	-0.184958	0.855886	0.0675843
ASTE1	ENSG00000034533	0.0471924	0.951042	0.0218001
ASTL	ENSG00000188886	-0.78066	0.690942	0.160559
ASTN1	ENSG00000152092	-1.19999	0.188356	0.725021
ASTN2	ENSG00000148219	0.0961906	0.916563	0.0378379
ASUN	ENSG00000064102	0.407188	0.382551	0.417311
ASXL1	ENSG00000171456	-0.0578152	0.917619	0.0373377
ASXL2	ENSG00000143970	0.299122	0.491857	0.308161
ASXL3	ENSG00000141431	-1.17256	0.238334	0.622814
ASZ1	ENSG00000154438	-0.444021	0.762233	0.117912
ATAD1	ENSG00000138138	0.348803	0.635176	0.197106
ATAD2	ENSG00000156802	0.128691	0.842503	0.0744284
ATAD2B	ENSG00000119778	0.0339972	0.958549	0.0183858
ATAD3A	ENSG00000197785	-0.0420863	0.964274	0.0157997
ATAD3B	ENSG00000160072	-0.171825	0.754793	0.122172
ATAD3C	ENSG00000215915	-0.986375	0.207499	0.682984
ATAD5	ENSG00000176208	-0.0185718	0.979428	0.00902732
ATAT1	ENSG00000137343	-0.0192986	0.974589	0.0111784
ATCAY	ENSG00000167654	-0.122999	0.905709	0.0430114
ATE1	ENSG00000107669	0.324691	0.556097	0.25485
ATF1	ENSG00000123268	-0.0795782	0.906515	0.0426252
ATF2	ENSG00000115966	0.408067	0.429653	0.366882
ATF3	ENSG00000162772	0.00796148	0.997492	0.00109048
ATF4	ENSG00000128272	0.715894	0.269408	0.56959
ATF5	ENSG00000169136	-0.0206364	0.9851	0.00651953
ATF6	ENSG00000118217	0.105252	0.884681	0.0532134
ATF6B	ENSG00000213676	0.0576585	0.933902	0.0296987
ATF7	ENSG00000170653	0.431147	0.418615	0.378185
ATF7IP	ENSG00000171681	0.0386827	0.965617	0.0151951
ATF7IP2	ENSG00000166669	-0.487931	0.398469	0.399605
ATG10	ENSG00000152348	0.2083	0.617979	0.209026
ATG12	ENSG00000145782	0.26412	0.471752	0.326286
ATG13	ENSG00000175224	0.10613	0.867266	0.0618475
ATG14	ENSG00000126775	-0.0314089	0.970608	0.0129562
ATG16L1	ENSG00000085978	0.307899	0.508392	0.293801
ATG16L2	ENSG00000168010	-0.389093	0.438971	0.357564
ATG2A	ENSG00000110046	-0.0556486	0.915921	0.0381419
ATG2B	ENSG00000066739	0.221023	0.681572	0.166488
ATG3	ENSG00000144848	0.314204	0.446142	0.350527
ATG4A	ENSG00000101844	0.0433236	0.965617	0.0151951
ATG4B	ENSG00000168397	-0.248228	0.558147	0.253252
ATG4C	ENSG00000125703	0.17267	0.746604	0.12691
ATG4D	ENSG00000130734	-0.00410511	0.997263	0.00119028
ATG5	ENSG00000057663	-0.0426795	0.975792	0.0106427
ATG7	ENSG00000197548	-0.454819	0.233033	0.632583
ATG9A	ENSG00000198925	0.130675	0.779261	0.108317
ATG9B	ENSG00000181652	0.102879	0.924721	0.0339894
ATHL1	ENSG00000142102	-0.98706	0.245581	0.609805
ATIC	ENSG00000138363	0.366507	0.507364	0.29468
ATL1	ENSG00000198513	0.398227	0.464634	0.332889
ATL2	ENSG00000119787	0.460166	0.363663	0.439301
ATL3	ENSG00000184743	0.791046	0.204592	0.689111
ATM	ENSG00000149311	0.308431	0.520278	0.283765
ATMIN	ENSG00000166454	0.435654	0.505564	0.296224
ATN1	ENSG00000111676	-0.0378863	0.970608	0.0129562
ATOH1	ENSG00000172238	0.113114	0.989598	0.00454109
ATOH7	ENSG00000179774	1.22767	0.505704	0.296104
ATOH8	ENSG00000168874	-1.29304	0.142798	0.845279
ATOX1	ENSG00000177556	0.0331926	0.968646	0.0138348
ATP10A	ENSG00000206190	-0.0940277	0.896281	0.0475556
ATP10B	ENSG00000118322	-0.371747	0.781448	0.1071
ATP10D	ENSG00000145246	-0.505511	0.207926	0.682092
ATP11A	ENSG00000068650	0.345827	0.601818	0.220534
ATP11B	ENSG00000058063	1.13652	0.0823772	1.08419	Yes
ATP11C	ENSG00000101974	0.352459	0.372442	0.428942
ATP12A	ENSG00000075673	-0.511843	0.689341	0.161566
ATP13A1	ENSG00000105726	0.136906	0.806625	0.0933283
ATP13A2	ENSG00000159363	0.249482	0.599281	0.22237
ATP13A3	ENSG00000133657	0.830484	0.168305	0.773902
ATP13A4	ENSG00000127249	-0.808865	0.302726	0.518951
ATP13A5	ENSG00000187527	-0.943298	0.495548	0.304915
ATP1A1	ENSG00000163399	0.0259979	0.982522	0.00765767
ATP1A2	ENSG00000018625	-0.106017	0.917618	0.0373379
ATP1A3	ENSG00000105409	-0.770379	0.381301	0.418733
ATP1A4	ENSG00000132681	-0.799068	0.293619	0.532216
ATP1B1	ENSG00000143153	-0.646182	0.653252	0.184919
ATP1B2	ENSG00000129244	-0.702551	0.584706	0.233062
ATP1B3	ENSG00000069849	0.278324	0.696114	0.157319
ATP1B4	ENSG00000101892	-0.284616	0.852704	0.0692015
ATP2A1	ENSG00000196296	0.116827	0.871609	0.0596781
ATP2A2	ENSG00000174437	0.21834	0.76704	0.115182
ATP2A3	ENSG00000074370	-0.0782521	0.950718	0.0219482
ATP2B1	ENSG00000070961	0.277034	0.556226	0.254749
ATP2B2	ENSG00000157087	-0.245519	0.810275	0.0913674
ATP2B3	ENSG00000067842	-0.554052	0.629742	0.200837
ATP2B4	ENSG00000058668	-0.889329	0.136058	0.866275
ATP2C1	ENSG00000017260	0.733585	0.321499	0.49282
ATP2C2	ENSG00000064270	-0.382913	0.604837	0.218361
ATP4A	ENSG00000105675	-0.428763	0.6728	0.172114
ATP4B	ENSG00000186009	-0.367255	0.874171	0.0584038
ATP5A1	ENSG00000152234	0.616274	0.201111	0.696564
ATP5B	ENSG00000110955	0.920805	0.121524	0.915339
ATP5C1	ENSG00000165629	0.31492	0.528391	0.277044
ATP5D	ENSG00000099624	0.231463	0.735541	0.133393
ATP5E	ENSG00000124172	0.676911	0.17774	0.750215
ATP5F1	ENSG00000116459	0.343767	0.643762	0.191275
ATP5G1	ENSG00000159199	0.60208	0.228622	0.640882
ATP5G2	ENSG00000135390	0.575856	0.163084	0.78759
ATP5G3	ENSG00000154518	0.529376	0.217075	0.663391
ATP5H	ENSG00000167863	0.144936	0.799053	0.0974245
ATP5I	ENSG00000169020	-0.00762968	0.993992	0.00261702
ATP5J	ENSG00000154723	0.541095	0.440724	0.355833
ATP5J2	ENSG00000241468	0.13824	0.8818	0.0546297
ATP5L	ENSG00000167283	0.955688	0.105737	0.975772
ATP5L2	ENSG00000249222	0.822537	0.59295	0.226982
ATP5O	ENSG00000241837	0.269408	0.641238	0.192981
ATP5S	ENSG00000125375	0.286616	0.601609	0.220686
ATP5SL	ENSG00000105341	-0.0915945	0.921455	0.035526
ATP6AP1	ENSG00000071553	0.671077	0.258305	0.587868
ATP6AP1L	ENSG00000205464	0.218135	0.716509	0.144778
ATP6AP2	ENSG00000182220	0.574801	0.46834	0.329438
ATP6V0A1	ENSG00000033627	0.0310582	0.970349	0.0130722
ATP6V0A2	ENSG00000185344	0.20473	0.67094	0.173316
ATP6V0A4	ENSG00000105929	-1.49536	0.19263	0.715277
ATP6V0B	ENSG00000117410	0.914878	0.0758869	1.11983	Yes
ATP6V0C	ENSG00000185883	0.164994	0.934837	0.0292641
ATP6V0D1	ENSG00000159720	0.0852249	0.895457	0.0479552
ATP6V0D2	ENSG00000147614	-1.3589	0.219395	0.658774
ATP6V0E1	ENSG00000113732	0.658974	0.270988	0.56705
ATP6V0E2	ENSG00000171130	0.639355	0.239459	0.62077
ATP6V1A	ENSG00000114573	0.946203	0.0884584	1.05326	Yes
ATP6V1B1	ENSG00000116039	0.490122	0.63561	0.196809
ATP6V1B2	ENSG00000147416	-0.226106	0.57933	0.237074
ATP6V1C1	ENSG00000155097	0.520086	0.251823	0.598905
ATP6V1C2	ENSG00000143882	-0.404332	0.606749	0.216991
ATP6V1D	ENSG00000100554	0.311359	0.576188	0.239436
ATP6V1E1	ENSG00000131100	0.380187	0.581049	0.235787
ATP6V1E2	ENSG00000250565	-0.121636	0.880254	0.055392
ATP6V1F	ENSG00000128524	0.293642	0.751315	0.124178
ATP6V1G1	ENSG00000136888	1.28424	0.0767434	1.11496	Yes
ATP6V1G2	ENSG00000213760	-0.0368923	0.983582	0.00718945
ATP6V1G3	ENSG00000151418	-0.717932	0.765111	0.116276
ATP6V1H	ENSG00000047249	0.309864	0.407189	0.390204
ATP7A	ENSG00000165240	0.441237	0.276776	0.557871
ATP7B	ENSG00000123191	0.0285913	0.974589	0.0111784
ATP8A1	ENSG00000124406	0.982793	0.123707	0.907604
ATP8A2	ENSG00000132932	0.332838	0.847582	0.0718183
ATP8B1	ENSG00000081923	0.182714	0.854013	0.0685356
ATP8B2	ENSG00000143515	-0.212454	0.714619	0.145926
ATP8B3	ENSG00000130270	-0.674946	0.412144	0.384951
ATP8B4	ENSG00000104043	-0.807075	0.303425	0.517948
ATP9A	ENSG00000054793	0.503411	0.341493	0.466618
ATP9B	ENSG00000166377	-0.205812	0.68603	0.163657
ATPAF1	ENSG00000123472	0.969699	0.0662631	1.17873	Yes
ATPAF2	ENSG00000171953	0.00663137	0.99359	0.00279262
ATPIF1	ENSG00000130770	0.575099	0.218806	0.65994
ATR	ENSG00000175054	0.264481	0.525789	0.279188
ATRAID	ENSG00000138085	0.369116	0.578309	0.23784
ATRIP	ENSG00000164053	-0.110893	0.891671	0.0497955
ATRN	ENSG00000088812	0.356661	0.404577	0.392999
ATRNL1	ENSG00000107518	-0.390791	0.463962	0.333518
ATRX	ENSG00000085224	0.37288	0.54388	0.264497
ATXN1	ENSG00000124788	-0.112434	0.913129	0.039468
ATXN10	ENSG00000130638	0.351962	0.52057	0.283521
ATXN1L	ENSG00000224470	0.168081	0.807572	0.0928189
ATXN2	ENSG00000204842	0.134474	0.825455	0.0833067
ATXN2L	ENSG00000168488	0.228428	0.640625	0.193396
ATXN3	ENSG00000066427	0.43549	0.433681	0.36283
ATXN3L	ENSG00000123594	-1.922	0.430463	0.366064
ATXN7	ENSG00000163635	0.302247	0.621129	0.206818
ATXN7L1	ENSG00000146776	-0.320717	0.454363	0.342597
ATXN7L2	ENSG00000162650	-0.0606236	0.951042	0.0218001
ATXN7L3	ENSG00000087152	0.00381294	0.996164	0.00166928
ATXN7L3B	ENSG00000253719	0.86939	0.199189	0.700735
AUH	ENSG00000148090	0.26436	0.7085	0.14966
AUNIP	ENSG00000127423	-0.464649	0.753711	0.122795
AUP1	ENSG00000115307	0.366132	0.414315	0.38267
AURKA	ENSG00000087586	-0.156335	0.894021	0.0486525
AURKAIP1	ENSG00000175756	0.305126	0.660915	0.179855
AURKB	ENSG00000178999	-0.208143	0.874442	0.0582688
AURKC	ENSG00000105146	-0.651576	0.556862	0.254252
AUTS2	ENSG00000158321	-0.237141	0.764714	0.116501
AVEN	ENSG00000169857	0.0802825	0.933151	0.030048
AVIL	ENSG00000135407	0.0071265	0.993585	0.00279518
AVL9	ENSG00000105778	0.381133	0.40459	0.392985
AVP	ENSG00000101200	0.608956	0.851241	0.0699477
AVPI1	ENSG00000119986	-1.00696	0.351432	0.454159
AVPR1A	ENSG00000166148	-0.155062	0.936588	0.0284513
AVPR1B	ENSG00000198049	-0.158362	0.932833	0.0301961
AVPR2	ENSG00000126895	-0.844228	0.635688	0.196756
AWAT1	ENSG00000204195	-0.0506257	0.979428	0.00902732
AWAT2	ENSG00000147160	-0.873672	0.594273	0.226014
AXDND1	ENSG00000162779	-0.337454	0.654828	0.183873
AXIN1	ENSG00000103126	-0.0944185	0.854205	0.0684376
AXIN2	ENSG00000168646	-0.101137	0.89809	0.0466799
AXL	ENSG00000167601	-0.579849	0.437691	0.358832
AZGP1	ENSG00000160862	-0.34817	0.820356	0.0859979
AZI1	ENSG00000141577	-0.385636	0.573027	0.241825
AZI2	ENSG00000163512	0.224521	0.641161	0.193033
AZIN1	ENSG00000155096	0.747655	0.232009	0.634496
AZU1	ENSG00000172232	-0.680605	0.737657	0.132146
B2M	ENSG00000166710	0.25774	0.803791	0.0948571
B3GALNT1	ENSG00000169255	0.548844	0.279154	0.554155
B3GALNT2	ENSG00000162885	0.578475	0.198393	0.702473
B3GALT1	ENSG00000172318	0.479725	0.658803	0.181245
B3GALT2	ENSG00000162630	0.0312717	0.978521	0.00942984
B3GALT4	ENSG00000235863	-0.00250444	0.998492	0.000655345
B3GALT5	ENSG00000183778	-1.29376	0.224112	0.649535
B3GALT6	ENSG00000176022	0.448407	0.63669	0.196072
B3GALTL	ENSG00000187676	0.0809482	0.925302	0.0337164
B3GAT1	ENSG00000109956	-0.315026	0.701117	0.15421
B3GAT2	ENSG00000112309	-0.363106	0.666715	0.17606
B3GAT3	ENSG00000149541	0.337745	0.563913	0.248788
B3GNT1	ENSG00000174684	0.145377	0.868944	0.061008
B3GNT2	ENSG00000170340	0.0517003	0.95909	0.0181408
B3GNT3	ENSG00000179913	-2.20074	0.177758	0.75017
B3GNT4	ENSG00000176383	-0.208537	0.883375	0.0538551
B3GNT5	ENSG00000176597	-0.080551	0.944656	0.0247262
B3GNT6	ENSG00000198488	0.940574	0.693014	0.159258
B3GNT7	ENSG00000156966	-1.2066	0.199848	0.6993
B3GNT8	ENSG00000177191	0.974777	0.54871	0.260657
B3GNT9	ENSG00000237172	-0.908787	0.423664	0.372978
B3GNTL1	ENSG00000175711	-0.573935	0.262905	0.580201
B4GALNT1	ENSG00000135454	-0.101033	0.928703	0.032123
B4GALNT2	ENSG00000167080	0.192255	0.929294	0.031847
B4GALNT3	ENSG00000139044	-0.543077	0.438971	0.357564
B4GALNT4	ENSG00000182272	0.252616	0.824311	0.0839088
B4GALT1	ENSG00000086062	0.188908	0.847606	0.0718059
B4GALT2	ENSG00000117411	0.264359	0.669607	0.17418
B4GALT3	ENSG00000158850	0.270085	0.651951	0.185785
B4GALT4	ENSG00000121578	0.103871	0.856549	0.0672479
B4GALT5	ENSG00000158470	0.0384787	0.960765	0.0173829
B4GALT6	ENSG00000118276	0.258512	0.712559	0.147179
B4GALT7	ENSG00000027847	-0.0106555	0.990112	0.00431586
B9D1	ENSG00000108641	0.0972956	0.901323	0.0451195
B9D2	ENSG00000123810	0.453834	0.722706	0.141038
BAALC	ENSG00000164929	-0.882693	0.334199	0.475995
BAAT	ENSG00000136881	1.25141	0.268375	0.571258
BABAM1	ENSG00000105393	0.0722872	0.947593	0.0233783
BACE1	ENSG00000186318	0.462199	0.434803	0.361707
BACE2	ENSG00000182240	-0.238584	0.771082	0.112899
BACH1	ENSG00000156273	0.485108	0.437134	0.359386
BACH2	ENSG00000112182	-0.920048	0.135179	0.869089
BAD	ENSG00000002330	0.141085	0.886677	0.0522344
BAG1	ENSG00000107262	0.0513809	0.951474	0.0216032
BAG2	ENSG00000112208	1.00511	0.0500887	1.30026	Yes
BAG3	ENSG00000151929	0.173228	0.848103	0.0715513
BAG4	ENSG00000156735	0.303257	0.592182	0.227545
BAG5	ENSG00000166170	0.480494	0.321299	0.49309
BAG6	ENSG00000204463	0.544693	0.282046	0.54968
BAHD1	ENSG00000140320	-0.210097	0.716423	0.144831
BAI1	ENSG00000181790	-1.21257	0.104756	0.979823
BAI2	ENSG00000121753	-0.328724	0.754793	0.122172
BAI3	ENSG00000135298	-0.475283	0.57805	0.238034
BAIAP2	ENSG00000175866	-0.206798	0.747314	0.126497
BAIAP2L1	ENSG00000006453	0.0789645	0.909948	0.0409833
BAIAP2L2	ENSG00000128298	0.186561	0.826076	0.0829799
BAIAP3	ENSG00000007516	-0.0139676	0.988063	0.00521517
BAK1	ENSG00000030110	0.319133	0.694515	0.158318
BAMBI	ENSG00000095739	0.302252	0.845976	0.0726422
BANF1	ENSG00000175334	0.502986	0.634957	0.197255
BANF2	ENSG00000125888	-0.15554	0.923534	0.0345469
BANK1	ENSG00000153064	-0.524293	0.27165	0.56599
BANP	ENSG00000172530	-0.435878	0.364617	0.438163
BAP1	ENSG00000163930	0.466578	0.365646	0.436939
BARD1	ENSG00000138376	-0.0184566	0.981437	0.00813763
BARHL1	ENSG00000125492	0.667271	0.671864	0.172719
BARHL2	ENSG00000143032	-1.07117	0.45951	0.337705
BARX1	ENSG00000131668	0.4622	0.853277	0.0689101
BARX2	ENSG00000043039	-0.0856088	0.946915	0.0236889
BASP1	ENSG00000176788	0.976415	0.384157	0.415491
BATF	ENSG00000156127	-0.319715	0.880254	0.055392
BATF2	ENSG00000168062	-1.15452	0.507962	0.294169
BATF3	ENSG00000123685	-1.01319	0.474812	0.323478
BAX	ENSG00000087088	0.382788	0.651951	0.185785
BAZ1A	ENSG00000198604	0.169792	0.76562	0.115987
BAZ1B	ENSG00000009954	0.119136	0.855886	0.0675843
BAZ2A	ENSG00000076108	0.204747	0.719821	0.142775
BAZ2B	ENSG00000123636	-0.126729	0.855638	0.0677101
BBC3	ENSG00000105327	-0.641344	0.502408	0.298943
BBIP1	ENSG00000214413	0.103601	0.862811	0.0640841
BBOX1	ENSG00000129151	-0.829889	0.467661	0.330068
BBS1	ENSG00000174483	0.0338617	0.978634	0.00937951
BBS10	ENSG00000179941	0.359929	0.57727	0.238621
BBS12	ENSG00000181004	0.0628544	0.954688	0.0201386
BBS2	ENSG00000125124	-0.212669	0.698292	0.155963
BBS4	ENSG00000140463	0.564723	0.262724	0.5805
BBS5	ENSG00000163093	-0.226796	0.787165	0.103934
BBS7	ENSG00000138686	0.0686142	0.920811	0.0358295
BBS9	ENSG00000122507	-0.33391	0.46843	0.329355
BBX	ENSG00000114439	0.33373	0.612694	0.212756
BCAM	ENSG00000187244	0.565092	0.463796	0.333673
BCAN	ENSG00000132692	-0.910421	0.308185	0.511189
BCAP29	ENSG00000075790	0.871075	0.101061	0.995415
BCAP31	ENSG00000185825	0.395757	0.40335	0.394318
BCAR1	ENSG00000050820	-0.211661	0.74596	0.127284
BCAR3	ENSG00000137936	-0.45087	0.43583	0.360683
BCAS1	ENSG00000064787	-0.550007	0.492192	0.307866
BCAS2	ENSG00000116752	0.525581	0.279154	0.554155
BCAS3	ENSG00000141376	-0.31093	0.483805	0.315329
BCAS4	ENSG00000124243	0.231764	0.835579	0.0780127
BCAT1	ENSG00000060982	-1.12776	0.2073	0.6834
BCAT2	ENSG00000105552	0.1129	0.866854	0.062054
BCCIP	ENSG00000107949	0.283901	0.519622	0.284312
BCDIN3D	ENSG00000186666	0.457309	0.565557	0.247524
BCHE	ENSG00000114200	-0.436576	0.764015	0.116898
BCKDHA	ENSG00000248098	-0.679261	0.634133	0.19782
BCKDHB	ENSG00000083123	0.253062	0.611178	0.213832
BCKDK	ENSG00000103507	0.356967	0.437181	0.359339
BCL10	ENSG00000142867	0.475428	0.402474	0.395263
BCL11A	ENSG00000119866	-1.8898	0.223992	0.649767
BCL11B	ENSG00000127152	-0.946727	0.236404	0.626345
BCL2	ENSG00000171791	-0.461559	0.711268	0.147967
BCL2A1	ENSG00000140379	-1.28978	0.65753	0.182085
BCL2L1	ENSG00000171552	0.212838	0.790656	0.102012
BCL2L10	ENSG00000137875	0.405861	0.882653	0.05421
BCL2L11	ENSG00000153094	0.319483	0.532491	0.273688
BCL2L12	ENSG00000126453	-0.0908244	0.939097	0.0272895
BCL2L13	ENSG00000099968	0.253101	0.658412	0.181502
BCL2L14	ENSG00000121380	-0.13849	0.872516	0.0592268
BCL2L15	ENSG00000188761	-0.233647	0.83981	0.0758191
BCL2L2	ENSG00000129473	0.481092	0.418841	0.37795
BCL2L2-PABPN1	ENSG00000258643	0.347933	0.893515	0.048898
BCL3	ENSG00000069399	-0.0736794	0.943287	0.0253561
BCL6	ENSG00000113916	-0.504093	0.359874	0.443849
BCL6B	ENSG00000161940	-0.11938	0.927265	0.0327963
BCL7A	ENSG00000110987	0.261556	0.602799	0.219827
BCL7B	ENSG00000106635	0.0367753	0.965617	0.0151951
BCL7C	ENSG00000099385	-0.183595	0.800572	0.0965997
BCL9	ENSG00000116128	0.457418	0.282652	0.548748
BCL9L	ENSG00000186174	-0.274747	0.579717	0.236784
BCLAF1	ENSG00000029363	0.73143	0.247742	0.606
BCMO1	ENSG00000135697	-0.518604	0.630991	0.199977
BCO2	ENSG00000197580	-0.356119	0.645913	0.189826
BCOR	ENSG00000183337	0.160341	0.750315	0.124756
BCORL1	ENSG00000085185	8.01303e-05	0.999792	9.04257e-05
BCR	ENSG00000186716	0.0434553	0.939006	0.0273317
BCS1L	ENSG00000074582	0.157992	0.830103	0.0808682
BDH1	ENSG00000161267	0.182536	0.719139	0.143187
BDH2	ENSG00000164039	-0.715693	0.381484	0.418524
BDKRB1	ENSG00000100739	-0.857939	0.623885	0.204896
BDKRB2	ENSG00000168398	-0.52343	0.597404	0.223732
BDNF	ENSG00000176697	-0.16176	0.838743	0.0763711
BDP1	ENSG00000145734	0.336297	0.528555	0.27691
BEAN1	ENSG00000166546	-0.182584	0.854013	0.0685356
BECN1	ENSG00000126581	0.0377724	0.958062	0.0186062
BEGAIN	ENSG00000183092	-1.0281	0.275378	0.560071
BEND2	ENSG00000177324	-0.142777	0.929557	0.0317239
BEND3	ENSG00000178409	0.836191	0.213807	0.669979
BEND4	ENSG00000188848	1.26524	0.113733	0.944115
BEND5	ENSG00000162373	-0.913718	0.364364	0.438465
BEND6	ENSG00000151917	0.2066	0.8251	0.0834932
BEND7	ENSG00000165626	-0.543331	0.594711	0.225694
BEST1	ENSG00000167995	-0.0554227	0.955695	0.0196805
BEST2	ENSG00000039987	-0.0517973	0.975209	0.0109024
BEST3	ENSG00000127325	-0.323636	0.724549	0.139932
BEST4	ENSG00000142959	-0.147748	0.930439	0.0313119
BET1	ENSG00000105829	0.345879	0.512277	0.290495
BET1L	ENSG00000177951	0.194865	0.755663	0.121672
BEX1	ENSG00000133169	0.331072	0.906493	0.0426355
BEX2	ENSG00000133134	0.0756667	0.960872	0.0173344
BEX4	ENSG00000102409	0.752871	0.299513	0.523584
BEX5	ENSG00000184515	-0.222963	0.914577	0.0387797
BFAR	ENSG00000103429	0.34641	0.395138	0.403251
BFSP1	ENSG00000125864	0.0975174	0.932833	0.0301961
BFSP2	ENSG00000170819	-0.98979	0.484625	0.314594
BGLAP	ENSG00000242252	-0.116515	0.965375	0.0153038
BGN	ENSG00000182492	0.113209	0.906771	0.0425021
BHLHA15	ENSG00000180535	-0.200407	0.888059	0.0515581
BHLHB9	ENSG00000198908	0.553913	0.246567	0.608066
BHLHE22	ENSG00000180828	0.641481	0.707272	0.150413
BHLHE23	ENSG00000125533	-0.346485	0.922693	0.0349429
BHLHE40	ENSG00000134107	-0.780657	0.528174	0.277223
BHLHE41	ENSG00000123095	0.342648	0.803758	0.0948748
BHMT	ENSG00000145692	-0.00217535	0.999044	0.00041544
BHMT2	ENSG00000132840	-0.252886	0.797299	0.0983787
BICC1	ENSG00000122870	0.525471	0.339797	0.468781
BICD1	ENSG00000151746	1.31607	0.055633	1.25467	Yes
BICD2	ENSG00000185963	0.0325813	0.967631	0.0142901
BID	ENSG00000015475	-0.193289	0.795159	0.0995462
BIK	ENSG00000100290	0.398259	0.669607	0.17418
BIN1	ENSG00000136717	-0.354845	0.635329	0.197002
BIN2	ENSG00000110934	-0.789018	0.252003	0.598594
BIN3	ENSG00000147439	-0.670198	0.264475	0.577615
BIRC2	ENSG00000110330	0.578108	0.340012	0.468505
BIRC3	ENSG00000023445	-1.22966	0.168072	0.774504
BIRC5	ENSG00000089685	0.663796	0.474812	0.323478
BIRC6	ENSG00000115760	0.316841	0.621893	0.206284
BIRC7	ENSG00000101197	-1.57164	0.249985	0.602086
BIRC8	ENSG00000163098	-0.586431	0.759976	0.1192
BIVM	ENSG00000134897	0.231622	0.779261	0.108317
BLCAP	ENSG00000166619	0.0778398	0.939497	0.0271046
BLID	ENSG00000259571	-1.16341	0.446378	0.350297
BLK	ENSG00000136573	-0.968951	0.551689	0.258306
BLM	ENSG00000197299	-0.0938598	0.920709	0.0358774
BLMH	ENSG00000108578	-0.17782	0.782223	0.106669
BLNK	ENSG00000095585	-0.339629	0.556862	0.254252
BLOC1S1	ENSG00000135441	0.453436	0.625112	0.204042
BLOC1S2	ENSG00000196072	0.301231	0.688831	0.161887
BLOC1S3	ENSG00000189114	0.278184	0.702385	0.153425
BLOC1S4	ENSG00000186222	0.405152	0.649959	0.187114
BLOC1S5	ENSG00000188428	0.118401	0.860568	0.0652148
BLOC1S6	ENSG00000104164	0.528755	0.405648	0.39185
BLVRA	ENSG00000106605	0.284218	0.738883	0.131424
BLVRB	ENSG00000090013	-0.1036	0.927053	0.0328954
BLZF1	ENSG00000117475	0.234828	0.674419	0.17107
BMF	ENSG00000104081	0.433137	0.459243	0.337957
BMI1	ENSG00000168283	0.600142	0.355647	0.448981
BMP1	ENSG00000168487	-0.656677	0.249707	0.602569
BMP10	ENSG00000163217	-0.376068	0.823187	0.0845016
BMP15	ENSG00000130385	-1.0072	0.67696	0.169437
BMP2	ENSG00000125845	-1.63832	0.154799	0.810233
BMP2K	ENSG00000138756	0.191785	0.775074	0.110657
BMP3	ENSG00000152785	-1.27551	0.279154	0.554155
BMP4	ENSG00000125378	-0.268772	0.789298	0.102759
BMP5	ENSG00000112175	-0.356515	0.853137	0.0689812
BMP6	ENSG00000153162	0.604464	0.659229	0.180964
BMP7	ENSG00000101144	0.666208	0.593173	0.226819
BMP8A	ENSG00000183682	0.116927	0.965901	0.0150674
BMP8B	ENSG00000116985	0.167099	0.864666	0.0631515
BMPER	ENSG00000164619	-1.03912	0.215759	0.666031
BMPR1A	ENSG00000107779	0.410937	0.429653	0.366882
BMPR1B	ENSG00000138696	1.39623	0.0758869	1.11983	Yes
BMPR2	ENSG00000204217	0.577065	0.357308	0.446957
BMS1	ENSG00000165733	-0.217186	0.705641	0.151416
BMX	ENSG00000102010	-0.514119	0.628862	0.201445
BNC1	ENSG00000169594	-1.44201	0.270166	0.568369
BNC2	ENSG00000173068	-0.437492	0.371373	0.43019
BNIP1	ENSG00000113734	0.0429479	0.973904	0.0114838
BNIP2	ENSG00000140299	0.00706516	0.993992	0.00261702
BNIP3	ENSG00000176171	0.85521	0.240581	0.618739
BNIP3L	ENSG00000104765	-0.190956	0.854265	0.0684072
BNIPL	ENSG00000163141	-1.20125	0.166699	0.778068
BOC	ENSG00000144857	-0.782297	0.190962	0.719052
BOD1	ENSG00000145919	0.496163	0.308185	0.511189
BOD1L1	ENSG00000038219	-0.218325	0.690138	0.161064
BOD1L2	ENSG00000228075	-0.746498	0.61996	0.207637
BOK	ENSG00000176720	0.368404	0.566072	0.247128
BOLA1	ENSG00000178096	0.295654	0.774203	0.111145
BOLA3	ENSG00000163170	0.101643	0.905551	0.0430872
BOLL	ENSG00000152430	0.336095	0.730795	0.136204
BOP1	ENSG00000170727	-0.182156	0.932833	0.0301961
BORA	ENSG00000136122	-0.0984538	0.921731	0.035396
BPGM	ENSG00000172331	0.304407	0.589223	0.22972
BPHL	ENSG00000137274	0.0302231	0.972545	0.0120902
BPI	ENSG00000101425	-0.691799	0.502162	0.299156
BPIFA1	ENSG00000198183	-0.306943	0.869354	0.0608035
BPIFA2	ENSG00000131050	-0.596211	0.734076	0.134259
BPIFA3	ENSG00000131059	-0.455773	0.747543	0.126364
BPIFB1	ENSG00000125999	-0.558619	0.707858	0.150054
BPIFB2	ENSG00000078898	-0.421635	0.814818	0.0889395
BPIFB3	ENSG00000186190	-0.404374	0.797116	0.0984786
BPIFB4	ENSG00000186191	-0.996364	0.34958	0.456453
BPIFB6	ENSG00000167104	-0.305519	0.94464	0.0247335
BPIFC	ENSG00000184459	-0.866327	0.478932	0.319726
BPNT1	ENSG00000162813	0.464382	0.360771	0.442769
BPTF	ENSG00000171634	0.216574	0.71109	0.148076
BRAF	ENSG00000157764	0.458927	0.346445	0.460366
BRAP	ENSG00000089234	0.0339513	0.951523	0.0215807
BRAT1	ENSG00000106009	-0.210332	0.681572	0.166488
BRCA1	ENSG00000012048	-0.3626	0.478411	0.320199
BRCA2	ENSG00000139618	-0.620854	0.327297	0.485058
BRCC3	ENSG00000185515	0.486403	0.238655	0.62223
BRD1	ENSG00000100425	0.0757627	0.902676	0.0444681
BRD2	ENSG00000204256	0.491177	0.390322	0.408577
BRD3	ENSG00000169925	0.414151	0.303425	0.517948
BRD4	ENSG00000141867	0.0109404	0.988191	0.00515926
BRD7	ENSG00000166164	0.0828938	0.899288	0.046101
BRD8	ENSG00000112983	0.026616	0.967358	0.014413
BRD9	ENSG00000028310	0.0547666	0.924221	0.034224
BRDT	ENSG00000137948	-0.282378	0.836729	0.0774152
BRE	ENSG00000158019	-0.170811	0.810546	0.0912224
BRF1	ENSG00000185024	-0.231764	0.581439	0.235496
BRF2	ENSG00000104221	0.0186176	0.992374	0.00332458
BRI3	ENSG00000164713	0.723886	0.215415	0.666725
BRI3BP	ENSG00000184992	0.728244	0.101061	0.995415
BRICD5	ENSG00000182685	0.240672	0.861681	0.0646535
BRINP1	ENSG00000078725	-0.282913	0.821102	0.0856032
BRINP2	ENSG00000198797	-1.12636	0.294386	0.531083
BRINP3	ENSG00000162670	0.355914	0.716423	0.144831
BRIP1	ENSG00000136492	-0.146107	0.859879	0.0655625
BRIX1	ENSG00000113460	0.565532	0.198286	0.702708
BRK1	ENSG00000254999	0.827931	0.218806	0.65994
BRMS1	ENSG00000174744	-0.217379	0.820597	0.08587
BRMS1L	ENSG00000100916	0.361117	0.552189	0.257912
BROX	ENSG00000162819	0.839588	0.13668	0.864295
BRPF1	ENSG00000156983	-0.325497	0.471375	0.326633
BRPF3	ENSG00000096070	0.258885	0.54135	0.266522
BRS3	ENSG00000102239	0.867869	0.538894	0.268496
BRSK1	ENSG00000160469	-0.293314	0.787934	0.10351
BRSK2	ENSG00000174672	0.401908	0.63669	0.196072
BRWD1	ENSG00000185658	0.407951	0.467024	0.330661
BRWD3	ENSG00000165288	0.254497	0.563936	0.24877
BSCL2	ENSG00000168000	0.123294	0.917957	0.0371775
BSDC1	ENSG00000160058	0.283123	0.615565	0.210726
BSG	ENSG00000172270	0.618412	0.324908	0.48824
BSN	ENSG00000164061	-0.0452491	0.95915	0.0181133
BSND	ENSG00000162399	-0.373343	0.791462	0.10157
BSPH1	ENSG00000188334	0.0429039	0.99725	0.00119603
BSPRY	ENSG00000119411	0.385249	0.593746	0.226399
BST1	ENSG00000109743	-0.119273	0.937882	0.0278519
BST2	ENSG00000130303	-0.731297	0.604795	0.218392
BSX	ENSG00000188909	-0.406077	0.893737	0.0487905
BTAF1	ENSG00000095564	0.0665365	0.937432	0.0280604
BTBD1	ENSG00000064726	0.799571	0.166699	0.778068
BTBD10	ENSG00000148925	0.0490062	0.943869	0.0250885
BTBD11	ENSG00000151136	-0.465908	0.339119	0.469648
BTBD16	ENSG00000138152	-0.252015	0.833376	0.0791591
BTBD17	ENSG00000204347	0.643024	0.775975	0.110152
BTBD18	ENSG00000233436	0.351829	0.707858	0.150054
BTBD19	ENSG00000222009	-0.959831	0.198923	0.701316
BTBD2	ENSG00000133243	0.318196	0.56008	0.25175
BTBD3	ENSG00000132640	0.287297	0.605358	0.217987
BTBD6	ENSG00000184887	0.506268	0.488126	0.311468
BTBD7	ENSG00000011114	0.306919	0.519158	0.2847
BTBD8	ENSG00000189195	-0.380439	0.654508	0.184085
BTBD9	ENSG00000183826	0.353444	0.279793	0.553163
BTC	ENSG00000174808	0.0122356	0.991144	0.00386314
BTD	ENSG00000169814	0.318562	0.538987	0.268422
BTF3	ENSG00000145741	0.684527	0.220582	0.656429
BTF3L4	ENSG00000134717	0.738859	0.186143	0.730153
BTG1	ENSG00000133639	0.405465	0.708708	0.149533
BTG2	ENSG00000159388	-1.11616	0.315078	0.501582
BTG3	ENSG00000154640	-0.360179	0.742752	0.129156
BTG4	ENSG00000137707	-1.15143	0.497312	0.303371
BTK	ENSG00000010671	-0.724323	0.439286	0.357253
BTLA	ENSG00000186265	-0.217555	0.895484	0.0479423
BTN1A1	ENSG00000124557	-1.23077	0.36799	0.434164
BTN2A1	ENSG00000112763	-0.476306	0.35901	0.444893
BTN2A2	ENSG00000124508	-0.41741	0.554595	0.256024
BTN3A1	ENSG00000026950	-0.472536	0.366798	0.435573
BTN3A2	ENSG00000186470	-0.399771	0.527074	0.278129
BTN3A3	ENSG00000111801	-0.0485463	0.954841	0.0200687
BTNL2	ENSG00000204290	-1.03324	0.405089	0.39245
BTNL3	ENSG00000168903	0.00164696	0.999166	0.000362156
BTNL8	ENSG00000113303	0.170633	0.929848	0.0315881
BTNL9	ENSG00000165810	-0.415421	0.517488	0.2861
BTRC	ENSG00000166167	0.280613	0.537164	0.269893
BUB1	ENSG00000169679	-0.425067	0.572694	0.242077
BUB1B	ENSG00000156970	0.373235	0.674151	0.171243
BUB3	ENSG00000154473	0.912252	0.139048	0.856837
BUD13	ENSG00000137656	-0.38523	0.744409	0.128189
BUD31	ENSG00000106245	-0.0743094	0.959811	0.0178143
BVES	ENSG00000112276	0.806658	0.367174	0.435129
BYSL	ENSG00000112578	0.084326	0.929294	0.031847
BZRAP1	ENSG00000005379	-0.231224	0.634446	0.197605
BZW1	ENSG00000082153	0.864301	0.184344	0.73437
BZW2	ENSG00000136261	0.328102	0.676029	0.170035
C10orf10	ENSG00000165507	-1.4791	0.112697	0.948088
C10orf105	ENSG00000214688	-0.681855	0.697449	0.156487
C10orf107	ENSG00000183346	0.585798	0.569247	0.244699
C10orf11	ENSG00000148655	-0.373501	0.656604	0.182697
C10orf111	ENSG00000176236	0.343833	0.850054	0.0705534
C10orf113	ENSG00000204683	-0.555429	0.693014	0.159258
C10orf118	ENSG00000165813	0.963151	0.126844	0.89673
C10orf12	ENSG00000155640	0.471408	0.297482	0.52654
C10orf120	ENSG00000183559	-0.874424	0.735617	0.133348
C10orf126	ENSG00000204365	-1.03115	0.521208	0.282989
C10orf128	ENSG00000204161	-1.00554	0.224112	0.649535
C10orf129	ENSG00000173124	-0.465513	0.579588	0.23688
C10orf131	ENSG00000173088	0.00783733	0.998492	0.000655345
C10orf2	ENSG00000107815	0.279452	0.769796	0.113624
C10orf25	ENSG00000165511	-0.384708	0.711268	0.147967
C10orf32	ENSG00000166275	0.613717	0.235652	0.627728
C10orf35	ENSG00000171224	0.356959	0.722944	0.140896
C10orf53	ENSG00000178645	0.346945	0.843789	0.0737664
C10orf54	ENSG00000107738	-1.01735	0.181163	0.741931
C10orf55	ENSG00000222047	-0.328897	0.89809	0.0466799
C10orf62	ENSG00000203942	0.0392403	0.990107	0.00431792
C10orf67	ENSG00000179133	-0.289105	0.830103	0.0808682
C10ORF68	ENSG00000150076	0.0648187	0.932833	0.0301961
C10orf71	ENSG00000177354	-0.654129	0.589213	0.229728
C10orf76	ENSG00000120029	0.0976157	0.851784	0.0696707
C10orf82	ENSG00000165863	-0.700169	0.695443	0.157739
C10orf88	ENSG00000119965	-0.037196	0.970925	0.0128143
C10orf90	ENSG00000154493	-0.653624	0.619752	0.207782
C10orf91	ENSG00000180066	-0.733114	0.712559	0.147179
C10orf95	ENSG00000120055	0.747672	0.759792	0.119305
C10orf99	ENSG00000188373	1.23618	0.659451	0.180817
C11orf1	ENSG00000137720	0.559049	0.410136	0.387072
C11orf16	ENSG00000176029	-0.326652	0.85291	0.0690969
C11orf21	ENSG00000110665	-0.857046	0.521798	0.282498
C11orf24	ENSG00000171067	-0.170871	0.805192	0.0941006
C11orf30	ENSG00000158636	0.176428	0.701767	0.153807
C11orf31	ENSG00000211450	0.511121	0.674693	0.170894
C11orf35	ENSG00000185522	0.0676258	0.957909	0.0186755
C11orf40	ENSG00000171987	0.555224	0.764974	0.116353
C11orf42	ENSG00000180878	0.540798	0.778368	0.108815
C11orf44	ENSG00000175728	-0.845467	0.624186	0.204686
C11orf45	ENSG00000174370	-1.5686	0.226076	0.645746
C11orf48	ENSG00000162194	0.51901	0.541084	0.266735
C11orf49	ENSG00000149179	-0.295152	0.44674	0.349946
C11orf52	ENSG00000149300	0.179662	0.950457	0.0220673
C11orf53	ENSG00000150750	-1.15708	0.540051	0.267565
C11orf54	ENSG00000182919	0.421175	0.437691	0.358832
C11orf57	ENSG00000150776	0.587295	0.17774	0.750215
C11orf58	ENSG00000110696	0.310639	0.588029	0.230601
C11orf63	ENSG00000109944	-0.639817	0.45867	0.3385
C11orf65	ENSG00000166323	0.194981	0.810695	0.0911425
C11orf68	ENSG00000175573	0.358433	0.681705	0.166403
C11orf70	ENSG00000137691	-0.0373526	0.987818	0.00532317
C11orf71	ENSG00000180425	0.603661	0.741553	0.129858
C11orf73	ENSG00000149196	0.556943	0.299513	0.523584
C11orf74	ENSG00000166352	0.416199	0.551664	0.258325
C11orf80	ENSG00000173715	0.43112	0.346186	0.460691
C11orf82	ENSG00000165490	0.00448241	0.997115	0.0012547
C11orf83	ENSG00000204922	0.0824309	0.934226	0.0295483
C11orf84	ENSG00000168005	-0.176242	0.857098	0.0669695
C11orf85	ENSG00000168070	-0.627934	0.5782	0.237922
C11orf86	ENSG00000173237	-0.62119	0.754793	0.122172
C11orf87	ENSG00000185742	-0.675868	0.564761	0.248135
C11orf88	ENSG00000183644	-1.82425	0.15341	0.814147
C11orf91	ENSG00000205177	-1.74455	0.435577	0.360935
C11orf94	ENSG00000234776	-0.491386	0.868057	0.0614518
C11orf96	ENSG00000187479	-0.41983	0.739616	0.130994
C12orf10	ENSG00000139637	0.019305	0.983095	0.00740458
C12orf23	ENSG00000151135	1.03583	0.0892382	1.04945	Yes
C12orf29	ENSG00000133641	0.512026	0.218806	0.65994
C12orf39	ENSG00000134548	-1.39967	0.253145	0.59663
C12orf4	ENSG00000047621	0.0304388	0.961924	0.0168591
C12orf40	ENSG00000180116	-0.441076	0.660915	0.179855
C12orf42	ENSG00000179088	0.1174	0.932833	0.0301961
C12orf43	ENSG00000157895	-0.176431	0.845976	0.0726422
C12orf44	ENSG00000123395	0.184758	0.837782	0.0768691
C12orf45	ENSG00000151131	0.229433	0.764882	0.116406
C12orf49	ENSG00000111412	0.851003	0.100725	0.996863
C12orf5	ENSG00000078237	-0.255434	0.867984	0.0614883
C12orf50	ENSG00000165805	-0.69659	0.576429	0.239254
C12orf54	ENSG00000177627	-0.681665	0.442321	0.354262
C12orf55	ENSG00000188596	-0.944445	0.14381	0.842211
C12orf56	ENSG00000185306	-0.191696	0.886546	0.0522988
C12orf57	ENSG00000111678	-0.235076	0.828197	0.0818662
C12orf60	ENSG00000182993	0.910929	0.388425	0.410693
C12orf61	ENSG00000221949	0.546936	0.653597	0.18469
C12orf65	ENSG00000130921	0.0921196	0.893009	0.0491442
C12orf66	ENSG00000174206	0.236931	0.687692	0.162606
C12orf68	ENSG00000177875	-1.03801	0.400768	0.397107
C12orf71	ENSG00000214700	0.332141	0.922665	0.0349561
C12orf73	ENSG00000204954	0.0875825	0.939819	0.0269559
C12orf74	ENSG00000214215	-0.551549	0.787934	0.10351
C12orf75	ENSG00000235162	-0.221828	0.776877	0.109648
C12orf76	ENSG00000174456	0.177009	0.8246	0.0837567
C12orf77	ENSG00000226397	-0.179227	0.937767	0.0279053
C12orf79	ENSG00000257242	0.140319	0.899158	0.0461641
C13orf35	ENSG00000197595	-0.360708	0.866924	0.0620191
C13orf45	ENSG00000178734	-1.2284	0.577919	0.238133
C14orf1	ENSG00000133935	0.435114	0.474197	0.324041
C14orf105	ENSG00000100557	-1.23225	0.160717	0.793938
C14orf119	ENSG00000179933	-0.232449	0.775976	0.110152
C14orf132	ENSG00000227051	0.548243	0.426183	0.370404
C14orf142	ENSG00000170270	0.807551	0.390322	0.408577
C14orf159	ENSG00000133943	-0.994605	0.113801	0.943853
C14orf164	ENSG00000215277	-0.585853	0.50092	0.300231
C14orf166	ENSG00000087302	0.714207	0.208336	0.681236
C14orf166B	ENSG00000100565	-0.268278	0.854207	0.0684368
C14orf177	ENSG00000176605	-0.392908	0.834901	0.0783651
C14orf178	ENSG00000197734	1.21935	0.665926	0.176574
C14orf180	ENSG00000184601	-0.634591	0.679993	0.167496
C14orf182	ENSG00000214900	0.570142	0.443353	0.35325
C14orf183	ENSG00000168260	0.0559656	0.982266	0.00777092
C14orf2	ENSG00000156411	0.25613	0.677675	0.168978
C14orf28	ENSG00000179476	-0.146338	0.883719	0.0536856
C14orf37	ENSG00000139971	-0.987801	0.1924	0.715795
C14orf39	ENSG00000179008	-0.010052	0.993662	0.0027614
C14orf79	ENSG00000140104	0.470979	0.344412	0.462922
C14orf80	ENSG00000185347	-0.0916836	0.925866	0.0334519
C14orf93	ENSG00000100802	-0.0437634	0.96885	0.0137435
C15orf26	ENSG00000156206	-0.938181	0.486383	0.313022
C15orf27	ENSG00000169758	-0.0975256	0.891352	0.0499509
C15orf32	ENSG00000183643	0.179401	0.918399	0.0369687
C15orf38	ENSG00000242498	0.0055105	0.994946	0.00220065
C15orf39	ENSG00000167173	0.293064	0.717076	0.144435
C15orf40	ENSG00000169609	0.175786	0.78414	0.105607
C15orf41	ENSG00000186073	-0.919033	0.115667	0.936789
C15orf43	ENSG00000167014	-1.00013	0.500245	0.300817
C15orf48	ENSG00000166920	-0.0983908	0.956466	0.0193303
C15orf52	ENSG00000188549	-0.291784	0.597532	0.223639
C15orf53	ENSG00000175779	-0.339715	0.820261	0.086048
C15orf54	ENSG00000175746	-0.901647	0.30735	0.512367
C15orf56	ENSG00000176753	-0.277712	0.903234	0.0441998
C15orf57	ENSG00000128891	-0.56395	0.208229	0.681459
C15orf59	ENSG00000205363	-1.26363	0.336893	0.472508
C15orf60	ENSG00000183324	-0.568731	0.716423	0.144831
C15orf61	ENSG00000189227	-0.0285126	0.986166	0.00604982
C15orf62	ENSG00000188277	-0.487371	0.573142	0.241737
C15orf65	ENSG00000261652	0.0441806	0.983867	0.00706376
C16orf11	ENSG00000161992	-1.72856	0.43302	0.363492
C16orf13	ENSG00000130731	0.71797	0.334508	0.475593
C16orf3	ENSG00000221819	-0.235168	0.90928	0.0413024
C16orf45	ENSG00000166780	-0.556546	0.418463	0.378343
C16orf46	ENSG00000166455	-0.325925	0.774679	0.110878
C16orf47	ENSG00000197445	-0.34242	0.885535	0.0527942
C16orf52	ENSG00000185716	0.00789845	0.992374	0.00332458
C16orf54	ENSG00000185905	-0.827637	0.54221	0.265832
C16orf58	ENSG00000140688	0.14913	0.792628	0.100931
C16orf59	ENSG00000162062	-0.0698413	0.974589	0.0111784
C16orf62	ENSG00000103544	-0.0977801	0.864666	0.0631515
C16orf70	ENSG00000125149	0.1601	0.776966	0.109598
C16orf71	ENSG00000166246	-0.183132	0.880254	0.055392
C16orf72	ENSG00000182831	0.689381	0.190499	0.720107
C16orf74	ENSG00000154102	-2.43772	0.188294	0.725163
C16orf78	ENSG00000166152	-0.214109	0.917925	0.037193
C16orf80	ENSG00000070761	0.465515	0.597193	0.223885
C16orf86	ENSG00000159761	-1.20836	0.525789	0.279188
C16orf87	ENSG00000155330	0.510854	0.204592	0.689111
C16orf89	ENSG00000153446	-1.42016	0.224065	0.649626
C16orf90	ENSG00000215131	-0.0978034	0.986545	0.00588312
C16orf91	ENSG00000174109	-0.0385663	0.983716	0.0071303
C16orf92	ENSG00000167194	-0.304954	0.881959	0.0545515
C16orf93	ENSG00000196118	1.05063	0.696114	0.157319
C16orf95	ENSG00000260456	-0.171761	0.910168	0.0408782
C16orf96	ENSG00000205832	-0.360075	0.771192	0.112837
C16orf97	ENSG00000261190	-1.06203	0.385963	0.413454
C17orf102	ENSG00000197322	-0.460378	0.834138	0.0787622
C17orf103	ENSG00000154035	-0.00412867	0.996331	0.00159626
C17orf104	ENSG00000180336	-0.371619	0.686249	0.163518
C17orf105	ENSG00000231256	-1.02588	0.342449	0.465405
C17orf107	ENSG00000205710	-0.283555	0.833051	0.0793285
C17orf112	ENSG00000227011	0.19379	0.936911	0.0283017
C17orf47	ENSG00000181013	-0.177317	0.940032	0.0268576
C17orf49	ENSG00000258315	-0.24743	0.921772	0.0353763
C17orf50	ENSG00000154768	0.259243	0.931347	0.0308886
C17orf51	ENSG00000212719	-0.236972	0.754793	0.122172
C17orf53	ENSG00000125319	-0.778438	0.395633	0.402708
C17orf58	ENSG00000186665	0.984888	0.139048	0.856837
C17orf59	ENSG00000196544	-0.0529876	0.974112	0.0113913
C17orf62	ENSG00000178927	0.0955536	0.89009	0.0505659
C17orf64	ENSG00000141371	-0.251054	0.899288	0.046101
C17orf66	ENSG00000172653	0.0227883	0.9851	0.00651953
C17orf67	ENSG00000214226	0.082095	0.954896	0.0200441
C17orf70	ENSG00000185504	0.288114	0.530096	0.275646
C17orf72	ENSG00000224383	-0.365134	0.846879	0.0721785
C17orf74	ENSG00000184560	-0.581354	0.790217	0.102253
C17orf75	ENSG00000108666	0.338479	0.534639	0.271939
C17orf77	ENSG00000182352	-0.524163	0.647666	0.188649
C17orf78	ENSG00000167230	-0.832496	0.292563	0.533781
C17orf80	ENSG00000141219	0.261036	0.587907	0.230692
C17orf82	ENSG00000187013	-0.990017	0.530516	0.275301
C17orf85	ENSG00000074356	0.228423	0.650669	0.18664
C17orf89	ENSG00000224877	0.345808	0.692138	0.159807
C17orf96	ENSG00000179294	0.313041	0.739279	0.131192
C17orf97	ENSG00000187624	-0.435812	0.701922	0.153711
C17orf98	ENSG00000214556	-0.91115	0.704716	0.151986
C17orf99	ENSG00000187997	-1.06057	0.387263	0.411994
C18orf21	ENSG00000141428	0.323555	0.712657	0.14712
C18orf25	ENSG00000152242	0.39146	0.48445	0.314751
C18orf32	ENSG00000177576	0.886689	0.621129	0.206818
C18orf42	ENSG00000231824	0.0658403	0.993662	0.0027614
C18orf54	ENSG00000166845	-0.664252	0.290742	0.536492
C18orf56	ENSG00000176912	0.109468	0.978152	0.00959377
C18orf63	ENSG00000206043	-0.361616	0.78262	0.106449
C18orf64	ENSG00000265944	-1.19326	0.665074	0.17713
C18orf8	ENSG00000141452	-0.000926101	0.999044	0.00041544
C19orf10	ENSG00000074842	0.71853	0.193928	0.71236
C19orf12	ENSG00000131943	0.240839	0.74711	0.126615
C19orf18	ENSG00000177025	0.281543	0.823187	0.0845016
C19orf24	ENSG00000228300	0.187639	0.85686	0.0670902
C19orf25	ENSG00000119559	0.0250304	0.976886	0.0101561
C19orf26	ENSG00000099625	-0.510017	0.629853	0.200761
C19orf33	ENSG00000167644	-0.0041562	0.997869	0.000926569
C19orf35	ENSG00000188305	-0.329546	0.810295	0.0913569
C19orf38	ENSG00000214212	-0.674633	0.601009	0.221119
C19orf40	ENSG00000131944	0.0677056	0.950446	0.0220723
C19orf43	ENSG00000123144	0.380263	0.488679	0.310977
C19orf44	ENSG00000105072	-0.273861	0.760307	0.119011
C19orf45	ENSG00000198723	0.03821	0.979521	0.00898621
C19orf47	ENSG00000160392	0.0194779	0.983582	0.00718945
C19orf48	ENSG00000167747	0.920661	0.0790965	1.10184	Yes
C19orf52	ENSG00000142444	-0.111316	0.934382	0.0294754
C19orf53	ENSG00000104979	0.458336	0.476582	0.321862
C19orf54	ENSG00000188493	0.0289314	0.97765	0.0098168
C19orf55	ENSG00000167595	-0.483096	0.400487	0.397412
C19orf57	ENSG00000132016	-0.116848	0.913213	0.0394281
C19orf59	ENSG00000183019	-0.883231	0.569247	0.244699
C19orf60	ENSG00000006015	-0.170947	0.840919	0.075246
C19orf66	ENSG00000130813	-0.370305	0.746027	0.127245
C19orf67	ENSG00000188032	-0.288265	0.861762	0.0646125
C19orf68	ENSG00000185453	0.0789661	0.970608	0.0129562
C19orf69	ENSG00000204978	0.5303	0.854055	0.068514
C19orf70	ENSG00000174917	0.859946	0.257252	0.589642
C19orf71	ENSG00000183397	0.00481704	0.999044	0.00041544
C19orf73	ENSG00000221916	0.237937	0.936041	0.028705
C19orf77	ENSG00000095932	-0.881754	0.65806	0.181734
C19orf80	ENSG00000130173	0.0776394	0.971239	0.0126738
C19orf81	ENSG00000235034	0.0273647	0.986533	0.00588832
C19orf82	ENSG00000267106	-0.0997264	0.887697	0.0517354
C19orf83	ENSG00000267757	-2.84315	0.259186	0.586389
C19orf84	ENSG00000262874	-0.459312	0.752488	0.123501
C1D	ENSG00000197223	-0.0464455	0.963113	0.0163225
C1GALT1	ENSG00000106392	-0.408543	0.356809	0.447564
C1GALT1C1	ENSG00000171155	0.640772	0.291971	0.534661
C1orf100	ENSG00000173728	-0.115006	0.968907	0.0137181
C1orf101	ENSG00000179397	-0.124992	0.901627	0.0449729
C1orf105	ENSG00000180999	-0.0899149	0.954409	0.0202654
C1orf106	ENSG00000163362	-1.95711	0.248621	0.604461
C1orf109	ENSG00000116922	0.547593	0.223992	0.649767
C1orf110	ENSG00000185860	-0.901026	0.480441	0.31836
C1orf111	ENSG00000171722	0.165248	0.880254	0.055392
C1orf112	ENSG00000000460	0.180442	0.791627	0.10148
C1orf115	ENSG00000162817	0.71439	0.470612	0.327337
C1orf116	ENSG00000182795	0.146465	0.871874	0.0595464
C1orf122	ENSG00000197982	0.67958	0.268758	0.570639
C1orf123	ENSG00000162384	0.187377	0.765288	0.116175
C1orf127	ENSG00000175262	-1.17064	0.208574	0.68074
C1orf131	ENSG00000143633	-0.291004	0.718334	0.143674
C1orf137	ENSG00000203864	0.686283	0.806775	0.0932477
C1orf141	ENSG00000203963	-0.915626	0.446142	0.350527
C1orf146	ENSG00000203910	0.0518128	0.972545	0.0120902
C1orf158	ENSG00000157330	-0.391149	0.75823	0.120199
C1orf159	ENSG00000131591	0.0816153	0.920709	0.0358774
C1orf162	ENSG00000143110	-0.534168	0.530246	0.275522
C1orf168	ENSG00000187889	0.437423	0.52164	0.282629
C1orf170	ENSG00000187642	0.13171	0.895484	0.0479423
C1orf172	ENSG00000175707	0.188479	0.806184	0.093566
C1orf173	ENSG00000178965	-0.306795	0.762233	0.117912
C1orf174	ENSG00000198912	-0.108048	0.857638	0.0666961
C1orf177	ENSG00000162398	-0.680324	0.613458	0.212215
C1orf185	ENSG00000204006	-0.0696657	0.9851	0.00651953
C1orf186	ENSG00000196533	0.038266	0.982522	0.00765767
C1orf189	ENSG00000163263	0.425942	0.89206	0.0496058
C1orf192	ENSG00000188931	0.696194	0.358507	0.445502
C1orf194	ENSG00000179902	0.800873	0.428833	0.367712
C1orf195	ENSG00000204464	-0.699536	0.653218	0.184942
C1orf198	ENSG00000119280	0.79781	0.0923935	1.03436	Yes
C1orf204	ENSG00000188004	0.020513	0.993469	0.00284566
C1orf21	ENSG00000116667	0.703069	0.306422	0.51368
C1orf210	ENSG00000253313	0.430875	0.623984	0.204826
C1orf213	ENSG00000249087	-0.342806	0.719294	0.143093
C1orf216	ENSG00000142686	0.00658917	0.995775	0.00183879
C1orf220	ENSG00000213057	0.107938	0.98164	0.00804756
C1orf222	ENSG00000142609	-0.949068	0.178136	0.749249
C1orf226	ENSG00000239887	-0.0496285	0.963357	0.0162126
C1orf227	ENSG00000185523	-0.0623251	0.988095	0.00520142
C1orf228	ENSG00000198520	-0.152133	0.884681	0.0532134
C1orf229	ENSG00000221953	0.150476	0.916603	0.0378187
C1orf233	ENSG00000228594	0.847964	0.67094	0.173316
C1orf234	ENSG00000227868	-0.678561	0.818643	0.0869052
C1orf27	ENSG00000157181	0.493447	0.394239	0.40424
C1orf35	ENSG00000143793	-0.0584846	0.955516	0.0197618
C1orf43	ENSG00000143612	1.17236	0.0526521	1.27858	Yes
C1orf50	ENSG00000164008	-0.0264145	0.978606	0.00939207
C1orf51	ENSG00000159208	-0.204331	0.899158	0.0461641
C1orf52	ENSG00000162642	0.236075	0.742091	0.129543
C1orf53	ENSG00000203724	1.25073	0.48719	0.312302
C1orf54	ENSG00000118292	-0.330098	0.766586	0.115439
C1orf56	ENSG00000143443	0.163747	0.85226	0.0694279
C1orf61	ENSG00000125462	-0.310369	0.757836	0.120425
C1orf63	ENSG00000117616	0.831017	0.215759	0.666031
C1orf64	ENSG00000183888	0.0234088	0.991055	0.00390208
C1orf65	ENSG00000178395	-0.554655	0.759704	0.119356
C1orf68	ENSG00000198854	-0.253338	0.931177	0.0309677
C1orf74	ENSG00000162757	-0.0507023	0.970349	0.0130722
C1orf85	ENSG00000198715	0.878453	0.133277	0.875246
C1orf86	ENSG00000162585	0.0955363	0.875095	0.057945
C1orf87	ENSG00000162598	-0.885632	0.334931	0.475044
C1orf94	ENSG00000142698	0.0437055	0.989598	0.00454109
C1orf95	ENSG00000203685	0.73982	0.574657	0.240591
C1QA	ENSG00000173372	-0.656456	0.560805	0.251188
C1QB	ENSG00000173369	-0.586334	0.560697	0.251272
C1QBP	ENSG00000108561	0.647794	0.279154	0.554155
C1QC	ENSG00000159189	-0.237316	0.880254	0.055392
C1QL1	ENSG00000131094	0.150651	0.972775	0.0119878
C1QL2	ENSG00000144119	-0.438062	0.851823	0.0696506
C1QL3	ENSG00000165985	-0.00107948	0.999185	0.000353907
[truncated: 16,707 more rows]
