# Supplementary material for: MEIS1 down-regulation by MYC mediates prostate cancer development through elevated HOXB13 expression and AR activity
Source: Oncogene. 2020 Jul 17;39(34):5663–74. doi: 10.1038/s41388-020-01389-7 (PMC7441006; doi:10.1038/s41388-020-01389-7)
Supplement: Supplementary file 4 — Supplementary Table 3 [file 41388_2020_1389_MOESM4_ESM.xlsx]

## Sheet: Supplementary Table 3
Gene_Symbol	Ensembl_ID	Log2FC	FDR	-log10FDR	Statistically Significant
A2M	ENSG00000175899	-1.4972	0.00076648	3.1155	Yes
A2ML1	ENSG00000166535	-1.4008	0.0315674	1.50076	Yes
A4GALT	ENSG00000128274	-0.95395	0.00874339	2.05832	Yes
AAAS	ENSG00000094914	0.397669	0.0310189	1.50837	Yes
AACS	ENSG00000081760	0.989924	9.33153e-07	6.03005	Yes
AADAT	ENSG00000109576	0.408784	0.259946	0.585116
AAED1	ENSG00000158122	0.382907	0.123079	0.909817
AAGAB	ENSG00000103591	0.502296	3.32238e-05	4.47855	Yes
AAK1	ENSG00000115977	-1.07253	0.0360147	1.44352	Yes
AAMDC	ENSG00000087884	0.358581	0.322286	0.491758
AAMP	ENSG00000127837	1.02269	5.57977e-05	4.25338	Yes
AAR2	ENSG00000131043	0.441361	0.00732967	2.13492	Yes
AARS	ENSG00000090861	0.546766	0.013014	1.88559	Yes
AARS2	ENSG00000124608	0.374758	0.0200783	1.69727	Yes
AARSD1	ENSG00000266967	0.264558	0.454128	0.342821
AASDH	ENSG00000157426	0.421112	0.022436	1.64905	Yes
AASDHPPT	ENSG00000149313	0.381862	0.0331213	1.47989	Yes
AASS	ENSG00000008311	-0.698618	0.0743623	1.12865
AATF	ENSG00000108270	0.808493	1.69893e-05	4.76982	Yes
AATK	ENSG00000181409	1.12633	0.0327737	1.48447	Yes
ABAT	ENSG00000183044	-0.0737743	0.850085	0.0705379
ABCA1	ENSG00000165029	-1.07955	0.0153524	1.81382	Yes
ABCA10	ENSG00000154263	-1.66022	0.000185378	3.73194	Yes
ABCA2	ENSG00000107331	0.746853	0.00825876	2.08308	Yes
ABCA3	ENSG00000167972	0.624145	0.0147305	1.83178	Yes
ABCA4	ENSG00000198691	-0.593119	0.167131	0.776944
ABCA5	ENSG00000154265	-0.588494	0.0217531	1.66248	Yes
ABCA6	ENSG00000154262	-3.26018	1.99745e-06	5.69952	Yes
ABCA7	ENSG00000064687	-0.783463	0.0151822	1.81867	Yes
ABCA8	ENSG00000141338	-2.54154	2.45542e-05	4.60988	Yes
ABCA9	ENSG00000154258	-2.39795	2.70593e-05	4.56768	Yes
ABCB1	ENSG00000085563	-1.308	0.00910645	2.04065	Yes
ABCB10	ENSG00000135776	0.511379	0.0143773	1.84232	Yes
ABCB4	ENSG00000005471	-1.29244	0.00242361	2.61554	Yes
ABCB6	ENSG00000115657	1.06383	0.000114706	3.94041	Yes
ABCB7	ENSG00000131269	0.618418	7.86527e-06	5.10429	Yes
ABCB8	ENSG00000197150	0.136017	0.600753	0.221304
ABCB9	ENSG00000150967	0.20723	0.457067	0.34002
ABCC1	ENSG00000103222	0.0661863	0.802731	0.0954299
ABCC10	ENSG00000124574	-0.560521	0.00110057	2.95838	Yes
ABCC11	ENSG00000121270	0.962795	0.390008	0.408927
ABCC2	ENSG00000023839	-0.113387	0.794269	0.100033
ABCC3	ENSG00000108846	-2.20261	3.8649e-05	4.41286	Yes
ABCC4	ENSG00000125257	1.15122	0.0126664	1.89735	Yes
ABCC5	ENSG00000114770	-0.374841	0.128996	0.889423
ABCC6	ENSG00000091262	-1.17437	0.00204237	2.68987	Yes
ABCC8	ENSG00000006071	0.042604	0.943605	0.0252099
ABCC9	ENSG00000069431	-2.22539	4.01101e-05	4.39675	Yes
ABCD1	ENSG00000101986	-0.617281	0.0192924	1.71461	Yes
ABCD2	ENSG00000173208	-2.7927	1.16802e-05	4.93255	Yes
ABCD3	ENSG00000117528	0.198155	0.251428	0.599586
ABCD4	ENSG00000119688	0.121606	0.468666	0.329136
ABCE1	ENSG00000164163	1.21767	8.22705e-09	8.08476	Yes
ABCF1	ENSG00000204574	0.579789	6.15549e-05	4.21074	Yes
ABCF2	ENSG00000033050	0.828538	8.83554e-07	6.05377	Yes
ABCF3	ENSG00000161204	0.510359	0.00567444	2.24608	Yes
ABCG1	ENSG00000160179	0.315594	0.263134	0.579823
ABCG2	ENSG00000118777	-1.60378	1.80168e-05	4.74432	Yes
ABHD1	ENSG00000143994	-0.608338	0.160731	0.793901
ABHD10	ENSG00000144827	0.483536	0.0551025	1.25883
ABHD11	ENSG00000106077	0.550588	0.174901	0.757207
ABHD12	ENSG00000100997	0.123914	0.72773	0.13803
ABHD13	ENSG00000139826	0.0412971	0.836841	0.0773571
ABHD14A	ENSG00000248487	-0.158218	0.75111	0.124296
ABHD14B	ENSG00000114779	0.0835915	0.796773	0.0986654
ABHD15	ENSG00000168792	-0.584043	0.0108996	1.96259	Yes
ABHD16A	ENSG00000204427	-0.300466	0.173799	0.759954
ABHD16B	ENSG00000183260	0.170243	0.710664	0.148336
ABHD17A	ENSG00000129968	0.0920472	0.773847	0.111345
ABHD17B	ENSG00000107362	0.724789	0.00436154	2.36036	Yes
ABHD17C	ENSG00000136379	0.58965	0.0315221	1.50138	Yes
ABHD2	ENSG00000140526	0.467601	0.349858	0.456108
ABHD3	ENSG00000158201	0.410633	0.139329	0.855958
ABHD4	ENSG00000100439	-0.174593	0.435846	0.360667
ABHD5	ENSG00000011198	0.466847	0.0499543	1.30143	Yes
ABHD6	ENSG00000163686	-0.473593	0.0366514	1.43591	Yes
ABHD8	ENSG00000127220	-0.0372438	0.924354	0.0341615
ABI1	ENSG00000136754	0.0127577	0.942623	0.0256619
ABI2	ENSG00000138443	-0.016488	0.936759	0.0283722
ABI3	ENSG00000108798	-1.05001	0.000930859	3.03112	Yes
ABI3BP	ENSG00000154175	-2.44924	3.56626e-05	4.44779	Yes
ABL1	ENSG00000097007	-0.0824672	0.699544	0.155185
ABL2	ENSG00000143322	-0.221664	0.406188	0.391273
ABLIM1	ENSG00000099204	-0.426473	0.409283	0.387976
ABLIM2	ENSG00000163995	-0.57622	0.161613	0.791522
ABLIM3	ENSG00000173210	-0.3823	0.31862	0.496727
ABR	ENSG00000159842	-0.385096	0.0133483	1.87457	Yes
ABRACL	ENSG00000146386	0.733358	0.0428748	1.3678	Yes
ABT1	ENSG00000146109	0.581096	0.00102251	2.99033	Yes
ABTB1	ENSG00000114626	-0.456363	0.058302	1.23432
ABTB2	ENSG00000166016	-0.623421	0.0498855	1.30203	Yes
AC004381.6	ENSG00000005189	0.618731	0.0429647	1.36689	Yes
AC005841.1	ENSG00000206044	-0.713083	0.18253	0.738666
AC009403.2	ENSG00000216895	0.526215	0.00997616	2.00104	Yes
AC131097.4	ENSG00000216921	-1.00422	0.145846	0.836107
ACAA1	ENSG00000060971	0.0839616	0.781103	0.107292
ACAA2	ENSG00000167315	0.0339641	0.932326	0.030432
ACACA	ENSG00000132142	0.625641	0.0876038	1.05748
ACACB	ENSG00000076555	-2.14231	7.42005e-11	10.1296	Yes
ACAD10	ENSG00000111271	0.240183	0.202573	0.693417
ACAD8	ENSG00000151498	-0.282631	0.515873	0.287458
ACAD9	ENSG00000177646	0.65603	2.62337e-05	4.58114	Yes
ACADL	ENSG00000115361	-0.46194	0.49011	0.309707
ACADM	ENSG00000117054	0.7759	0.000136098	3.86615	Yes
ACADS	ENSG00000122971	-0.479021	0.258082	0.588242
ACADSB	ENSG00000196177	0.326061	0.211224	0.675256
ACADVL	ENSG00000072778	0.145594	0.661176	0.179683
ACAN	ENSG00000157766	1.4053	0.0609671	1.2149
ACAP1	ENSG00000072818	-1.39191	4.84061e-05	4.3151	Yes
ACAP2	ENSG00000114331	-0.136006	0.618963	0.208336
ACAP3	ENSG00000131584	0.439823	0.175267	0.756301
ACAT1	ENSG00000075239	1.08475	3.251e-05	4.48798	Yes
ACAT2	ENSG00000120437	0.321223	0.349195	0.456933
ACBD3	ENSG00000182827	0.408507	0.0723364	1.14064
ACBD4	ENSG00000181513	0.0209466	0.950214	0.0221788
ACBD5	ENSG00000107897	0.183151	0.447343	0.349359
ACBD6	ENSG00000135847	0.774477	0.00015915	3.79819	Yes
ACCS	ENSG00000110455	-0.579296	0.0903692	1.04398
ACD	ENSG00000102977	0.453198	0.185048	0.732715
ACE	ENSG00000159640	-0.686043	0.0523212	1.28132
ACE2	ENSG00000130234	-0.474845	0.388645	0.410447
ACER1	ENSG00000167769	-1.26566	0.0957118	1.01903
ACER2	ENSG00000177076	-0.39227	0.510299	0.292176
ACER3	ENSG00000078124	0.561613	0.089263	1.04933
ACHE	ENSG00000087085	-0.916644	0.0938671	1.02749
ACIN1	ENSG00000100813	-0.00246381	0.987809	0.00532683
ACKR2	ENSG00000144648	-0.851997	0.0216208	1.66513	Yes
ACKR3	ENSG00000144476	-0.499326	0.281953	0.549823
ACLY	ENSG00000131473	0.837414	0.00056789	3.24574	Yes
ACN9	ENSG00000196636	1.01222	0.000677134	3.16933	Yes
ACO1	ENSG00000122729	-0.34782	0.0408023	1.38932	Yes
ACO2	ENSG00000100412	0.623502	0.0123483	1.90839	Yes
ACOT1	ENSG00000184227	-0.443661	0.386274	0.413105
ACOT11	ENSG00000162390	-1.95697	0.000308619	3.51058	Yes
ACOT13	ENSG00000112304	-0.0905362	0.57054	0.243714
ACOT2	ENSG00000119673	-0.170455	0.667626	0.175467
ACOT4	ENSG00000177465	-0.286635	0.432187	0.364329
ACOT7	ENSG00000097021	0.819818	0.00247518	2.60639	Yes
ACOT8	ENSG00000101473	0.782758	0.00549282	2.2602	Yes
ACOT9	ENSG00000123130	-0.203044	0.37151	0.43003
ACOX1	ENSG00000161533	0.197129	0.225311	0.647217
ACOX2	ENSG00000168306	-2.25166	0.000174743	3.7576	Yes
ACOX3	ENSG00000087008	0.208734	0.448843	0.347905
ACOXL	ENSG00000153093	-0.272495	0.60573	0.217721
ACP1	ENSG00000143727	0.764465	4.05008e-07	6.39254	Yes
ACP2	ENSG00000134575	0.0586104	0.847938	0.0716359
ACP5	ENSG00000102575	-1.4164	0.00157127	2.80375	Yes
ACP6	ENSG00000162836	0.244752	0.226882	0.644201
ACPL2	ENSG00000155893	-0.0485478	0.817907	0.0872962
ACPP	ENSG00000014257	-0.599676	0.352573	0.452751
ACPT	ENSG00000142513	0.84141	0.112266	0.949752
ACRBP	ENSG00000111644	0.25563	0.527972	0.277389
ACRC	ENSG00000147174	-0.235669	0.553573	0.256825
ACRV1	ENSG00000134940	-0.0853523	0.904276	0.0436989
ACSF2	ENSG00000167107	-1.68148	0.000228657	3.64082	Yes
ACSF3	ENSG00000176715	-0.0493166	0.817812	0.0873463
ACSL1	ENSG00000151726	0.122348	0.723734	0.140421
ACSL3	ENSG00000123983	0.918332	0.00996917	2.00134	Yes
ACSL4	ENSG00000068366	-1.37836	0.00012424	3.90574	Yes
ACSL5	ENSG00000197142	0.992132	0.120031	0.920707
ACSL6	ENSG00000164398	-0.871688	0.0493652	1.30658	Yes
ACSM1	ENSG00000166743	1.02219	0.287959	0.54067
ACSM3	ENSG00000005187	1.07788	0.0193524	1.71326	Yes
ACSS1	ENSG00000154930	0.247584	0.33647	0.473053
ACSS2	ENSG00000131069	-0.0726044	0.710337	0.148535
ACSS3	ENSG00000111058	-2.37923	1.79592e-05	4.74571	Yes
ACTA1	ENSG00000143632	-8.1311	3.10486e-06	5.50796	Yes
ACTA2	ENSG00000107796	-2.42906	5.40115e-07	6.26751	Yes
ACTB	ENSG00000075624	-0.740214	0.00121625	2.91498	Yes
ACTC1	ENSG00000159251	-4.39755	2.60126e-06	5.58482	Yes
ACTG1	ENSG00000184009	0.869309	0.000126712	3.89718	Yes
ACTG2	ENSG00000163017	-3.0577	1.33283e-05	4.87522	Yes
ACTL10	ENSG00000182584	1.22967	0.0470827	1.32714	Yes
ACTL6A	ENSG00000136518	1.16059	7.49246e-07	6.12538	Yes
ACTN1	ENSG00000072110	-1.01944	0.000509493	3.29286	Yes
ACTN2	ENSG00000077522	-4.79459	0.000658974	3.18113	Yes
ACTN4	ENSG00000130402	-0.412916	0.065462	1.18401
ACTR10	ENSG00000131966	0.585889	0.000557711	3.25359	Yes
ACTR1A	ENSG00000138107	0.141911	0.530924	0.274968
ACTR1B	ENSG00000115073	0.416826	0.0311018	1.50721	Yes
ACTR2	ENSG00000138071	0.338353	0.0911628	1.04018
ACTR3	ENSG00000115091	0.380481	0.0177263	1.75138	Yes
ACTR3B	ENSG00000133627	1.19304	5.43856e-09	8.26452	Yes
ACTR3C	ENSG00000106526	-0.410064	0.280614	0.551891
ACTR5	ENSG00000101442	0.486961	0.0233114	1.63243	Yes
ACTR6	ENSG00000075089	0.852829	1.01784e-05	4.99232	Yes
ACTR8	ENSG00000113812	0.388804	0.0129811	1.88669	Yes
ACTRT3	ENSG00000184378	-0.489006	0.144521	0.84007
ACVR1	ENSG00000115170	-0.401927	0.0395201	1.40318	Yes
ACVR1B	ENSG00000135503	0.12393	0.544179	0.264258
ACVR2A	ENSG00000121989	-0.0421531	0.843479	0.0739256
ACVR2B	ENSG00000114739	0.160404	0.621376	0.206646
ACVRL1	ENSG00000139567	-0.980234	0.000305694	3.51471	Yes
ACY1	ENSG00000243989	0.98459	0.00105289	2.97762	Yes
ACY3	ENSG00000132744	-1.43132	0.0750772	1.12449
ACYP1	ENSG00000119640	0.240669	0.337784	0.471361
ACYP2	ENSG00000170634	0.297118	0.0914917	1.03862
ADA	ENSG00000196839	-0.545557	0.103093	0.986771
ADAL	ENSG00000168803	0.223685	0.327705	0.484516
ADAM10	ENSG00000137845	0.0825304	0.766279	0.115613
ADAM11	ENSG00000073670	0.04923	0.916676	0.0377841
ADAM12	ENSG00000148848	0.0241427	0.975497	0.0107739
ADAM15	ENSG00000143537	0.547716	0.0657363	1.18219
ADAM17	ENSG00000151694	-0.0358446	0.933064	0.0300884
ADAM19	ENSG00000135074	-2.50558	4.87322e-06	5.31218	Yes
ADAM2	ENSG00000104755	2.36243	0.0155837	1.80733	Yes
ADAM21	ENSG00000139985	0.533024	0.45446	0.342504
ADAM22	ENSG00000008277	-1.89015	1.69017e-05	4.77207	Yes
ADAM23	ENSG00000114948	-1.39102	0.0171363	1.76608	Yes
ADAM28	ENSG00000042980	-1.14484	0.0665366	1.17694
ADAM32	ENSG00000197140	-0.0438433	0.94999	0.022281
ADAM33	ENSG00000149451	-1.89167	0.00439854	2.35669	Yes
ADAM7	ENSG00000069206	-0.67384	0.527632	0.277669
ADAM8	ENSG00000151651	-0.689739	0.0835698	1.07795
ADAM9	ENSG00000168615	1.07811	0.00503246	2.29822	Yes
ADAMDEC1	ENSG00000134028	-2.38293	0.00563423	2.24917	Yes
ADAMTS1	ENSG00000154734	-0.847188	0.181224	0.741785
ADAMTS10	ENSG00000142303	-2.26808	3.58322e-08	7.44573	Yes
ADAMTS12	ENSG00000151388	-0.529266	0.331312	0.479763
ADAMTS13	ENSG00000160323	0.421482	0.275264	0.560251
ADAMTS14	ENSG00000138316	-0.734899	0.218103	0.661338
ADAMTS15	ENSG00000166106	-1.04897	0.0213987	1.66961	Yes
ADAMTS16	ENSG00000145536	0.418973	0.47763	0.320908
ADAMTS17	ENSG00000140470	0.204331	0.656948	0.182469
ADAMTS2	ENSG00000087116	-0.329306	0.484133	0.315036
ADAMTS3	ENSG00000156140	0.100174	0.861198	0.064897
ADAMTS4	ENSG00000158859	-0.622775	0.337414	0.471837
ADAMTS5	ENSG00000154736	-1.62681	0.00538792	2.26858	Yes
ADAMTS6	ENSG00000049192	0.638484	0.437362	0.359159
ADAMTS7	ENSG00000136378	0.0848578	0.827495	0.0822344
ADAMTS8	ENSG00000134917	-1.85502	4.63783e-06	5.33369	Yes
ADAMTS9	ENSG00000163638	-0.407069	0.456719	0.340351
ADAMTSL1	ENSG00000178031	-0.827968	0.363563	0.43942
ADAMTSL2	ENSG00000197859	-0.656862	0.0796645	1.09874
ADAMTSL3	ENSG00000156218	-1.87332	0.00202438	2.69371	Yes
ADAMTSL4	ENSG00000143382	-2.97804	1.29894e-07	6.88641	Yes
ADAMTSL5	ENSG00000185761	-1.94438	7.03209e-06	5.15292	Yes
ADAP1	ENSG00000105963	0.670071	0.226655	0.644634
ADAP2	ENSG00000184060	-0.322047	0.337683	0.471491
ADAR	ENSG00000160710	-0.123973	0.575805	0.239724
ADARB1	ENSG00000197381	-0.288296	0.0542738	1.26541
ADARB2	ENSG00000185736	1.30772	0.0515559	1.28772
ADAT1	ENSG00000065457	-0.0171347	0.955086	0.0199576
ADAT2	ENSG00000189007	0.251568	0.439384	0.357156
ADAT3	ENSG00000213638	0.508587	0.26426	0.577969
ADC	ENSG00000142920	-0.4129	0.113296	0.945787
ADCK1	ENSG00000063761	0.309081	0.150968	0.821114
ADCK2	ENSG00000133597	0.730155	0.00163319	2.78696	Yes
ADCK3	ENSG00000163050	0.500519	0.053878	1.26859
ADCK4	ENSG00000123815	0.182141	0.423608	0.373036
ADCK5	ENSG00000173137	0.657407	0.0374435	1.42662	Yes
ADCY1	ENSG00000164742	1.00689	0.0710296	1.14856
ADCY2	ENSG00000078295	-1.18119	0.0237429	1.62447	Yes
ADCY3	ENSG00000138031	-0.618044	0.0429375	1.36716	Yes
ADCY4	ENSG00000129467	-1.63573	1.23469e-06	5.90844	Yes
ADCY5	ENSG00000173175	-2.4552	1.16282e-06	5.93449	Yes
ADCY6	ENSG00000174233	0.576764	0.0138114	1.85976	Yes
ADCY7	ENSG00000121281	-1.70866	0.00455291	2.34171	Yes
ADCY9	ENSG00000162104	-0.448911	0.140939	0.85097
ADCYAP1	ENSG00000141433	-1.80029	0.0147578	1.83098	Yes
ADCYAP1R1	ENSG00000078549	-3.296	7.43401e-06	5.12878	Yes
ADD1	ENSG00000087274	-0.168187	0.201512	0.695698
ADD2	ENSG00000075340	0.123342	0.866206	0.062379
ADD3	ENSG00000148700	-0.200373	0.691923	0.159942
ADH1B	ENSG00000196616	-0.680303	0.315075	0.501586
ADH5	ENSG00000197894	-0.0532242	0.830189	0.080823
ADH6	ENSG00000172955	-0.652936	0.513911	0.289112
ADHFE1	ENSG00000147576	-1.07185	0.00959948	2.01775	Yes
ADI1	ENSG00000182551	0.489465	0.0391052	1.40777	Yes
ADIPOR1	ENSG00000159346	0.355642	0.017279	1.76248	Yes
ADIPOR2	ENSG00000006831	0.368338	0.0196347	1.70697	Yes
ADK	ENSG00000156110	1.02917	7.83024e-06	5.10623	Yes
ADM	ENSG00000148926	-1.43203	0.00815951	2.08834	Yes
ADM2	ENSG00000128165	0.59359	0.136025	0.866382
ADM5	ENSG00000224420	0.924721	0.203409	0.69163
ADNP	ENSG00000101126	0.264286	0.202796	0.69294
ADNP2	ENSG00000101544	0.324769	0.126281	0.898661
ADO	ENSG00000181915	0.921717	6.57438e-07	6.18215	Yes
ADORA1	ENSG00000163485	-0.332186	0.439272	0.357266
ADORA2B	ENSG00000170425	-1.14102	0.0188577	1.72451	Yes
ADORA3	ENSG00000121933	-0.102616	0.793135	0.100653
ADPGK	ENSG00000159322	0.0757859	0.781167	0.107256
ADPRH	ENSG00000144843	-0.681248	0.0361277	1.44216	Yes
ADPRHL1	ENSG00000153531	0.435259	0.213621	0.670356
ADPRHL2	ENSG00000116863	0.48109	0.085393	1.06858
ADPRM	ENSG00000170222	0.459052	0.222879	0.651932
ADRA1A	ENSG00000120907	-3.76207	2.52986e-06	5.5969	Yes
ADRA1D	ENSG00000171873	-4.55152	1.23858e-07	6.90707	Yes
ADRA2A	ENSG00000150594	1.17553	0.0581514	1.23544
ADRA2B	ENSG00000222040	-1.87274	0.000365355	3.43728	Yes
ADRA2C	ENSG00000184160	-0.477301	0.386385	0.41298
ADRB1	ENSG00000043591	0.36724	0.390832	0.40801
ADRB2	ENSG00000169252	0.44889	0.130345	0.884906
ADRBK1	ENSG00000173020	0.420161	0.0713547	1.14658
ADRBK2	ENSG00000100077	-0.103427	0.648365	0.188181
ADRM1	ENSG00000130706	0.602821	0.0343063	1.46463	Yes
ADSL	ENSG00000239900	1.30388	8.02242e-11	10.0957	Yes
ADSS	ENSG00000035687	0.554478	0.0261498	1.58253	Yes
ADSSL1	ENSG00000185100	-0.154832	0.645579	0.190051
ADTRP	ENSG00000111863	0.346806	0.587898	0.230698
AEBP1	ENSG00000106624	-1.15649	0.00700124	2.15483	Yes
AEBP2	ENSG00000139154	0.07413	0.724006	0.140258
AEN	ENSG00000181026	0.913116	5.54696e-05	4.25594	Yes
AES	ENSG00000104964	-0.141307	0.663947	0.177867
AFAP1	ENSG00000196526	-0.222542	0.398652	0.399406
AFAP1L1	ENSG00000157510	-0.738239	0.0312869	1.50464	Yes
AFAP1L2	ENSG00000169129	-1.86203	2.51076e-07	6.6002	Yes
AFF1	ENSG00000172493	0.119727	0.745724	0.127422
AFF2	ENSG00000155966	-0.72239	0.419037	0.377748
AFF3	ENSG00000144218	-0.189885	0.775554	0.110388
AFF4	ENSG00000072364	-0.120718	0.7035	0.152736
AFG3L2	ENSG00000141385	0.990777	3.08475e-06	5.51078	Yes
AFMID	ENSG00000183077	0.903992	0.000668324	3.17501	Yes
AFTPH	ENSG00000119844	0.446865	0.0227789	1.64247	Yes
AGA	ENSG00000038002	0.398833	0.129342	0.888259
AGAP1	ENSG00000157985	0.576083	0.00663061	2.17845	Yes
AGAP2	ENSG00000135439	-1.64793	0.000116352	3.93423	Yes
AGAP3	ENSG00000133612	0.284421	0.208101	0.681727
AGAP4	ENSG00000188234	-0.161194	0.817247	0.0876466
AGAP6	ENSG00000204149	-0.0606644	0.87377	0.058603
AGAP7	ENSG00000204169	0.08411	0.917403	0.0374399
AGAP8	ENSG00000174194	0.323083	0.516866	0.286622
AGBL2	ENSG00000165923	-2.24286	1.43175e-07	6.84413	Yes
AGBL3	ENSG00000146856	-0.386171	0.243952	0.612696
AGBL5	ENSG00000084693	0.414165	0.00265203	2.57642	Yes
AGER	ENSG00000204305	-0.90279	0.0469506	1.32836	Yes
AGFG1	ENSG00000173744	0.261722	0.233219	0.632236
AGFG2	ENSG00000106351	0.40722	0.0821326	1.08548
AGGF1	ENSG00000164252	0.401479	0.0265135	1.57653	Yes
AGK	ENSG00000006530	0.334852	0.0784021	1.10567
AGL	ENSG00000162688	-0.0923936	0.719089	0.143218
AGMAT	ENSG00000116771	1.64731	0.000395411	3.40295	Yes
AGMO	ENSG00000187546	-0.15233	0.874148	0.0584148
AGO1	ENSG00000092847	-0.242028	0.169269	0.771424
AGO2	ENSG00000123908	0.122325	0.819705	0.0863422
AGO3	ENSG00000126070	-0.748556	0.0165587	1.78097	Yes
AGO4	ENSG00000134698	-0.476161	0.0173408	1.76093	Yes
AGPAT1	ENSG00000204310	0.0179295	0.93516	0.0291143
AGPAT2	ENSG00000169692	0.398798	0.404245	0.393355
AGPAT3	ENSG00000160216	0.547154	0.000337046	3.47231	Yes
AGPAT4	ENSG00000026652	-2.11569	1.15756e-07	6.93646	Yes
AGPAT5	ENSG00000155189	0.792175	0.00263544	2.57915	Yes
AGPAT6	ENSG00000158669	0.596072	0.00447547	2.34916	Yes
AGPAT9	ENSG00000138678	-2.1871	0.000126712	3.89718	Yes
AGPS	ENSG00000018510	-0.1771	0.679608	0.167742
AGR2	ENSG00000106541	0.605965	0.324898	0.488253
AGR3	ENSG00000173467	0.934988	0.339012	0.469785
AGRN	ENSG00000188157	0.38708	0.238363	0.62276
AGT	ENSG00000135744	0.317146	0.639753	0.193987
AGTPBP1	ENSG00000135049	0.298752	0.153483	0.813941
AGTR1	ENSG00000144891	0.522323	0.555155	0.255586
AGTRAP	ENSG00000177674	-0.0635329	0.880572	0.0552352
AHCTF1	ENSG00000153207	0.278765	0.307084	0.512743
AHCY	ENSG00000101444	1.23224	3.31358e-06	5.4797	Yes
AHCYL1	ENSG00000168710	0.322617	0.0266254	1.5747	Yes
AHCYL2	ENSG00000158467	0.0250334	0.929395	0.0317997
AHDC1	ENSG00000126705	-0.924644	0.000206857	3.68433	Yes
AHI1	ENSG00000135541	-0.478549	0.0491327	1.30863	Yes
AHNAK	ENSG00000124942	-1.12691	0.00267275	2.57304	Yes
AHNAK2	ENSG00000185567	-2.39069	6.18053e-07	6.20897	Yes
AHR	ENSG00000106546	-0.51622	0.428313	0.368238
AHRR	ENSG00000063438	-0.140257	0.79693	0.0985798
AHSA1	ENSG00000100591	1.13551	9.21552e-08	7.03548	Yes
AHSA2	ENSG00000173209	-0.388599	0.181665	0.74073
AIDA	ENSG00000186063	-0.00503666	0.992059	0.00346255
AIF1	ENSG00000204472	-0.93309	0.020618	1.68575	Yes
AIF1L	ENSG00000126878	1.30383	2.3322e-07	6.63223	Yes
AIFM1	ENSG00000156709	1.18963	8.22705e-09	8.08476	Yes
AIFM2	ENSG00000042286	-0.629681	0.00797268	2.0984	Yes
AIFM3	ENSG00000183773	-0.84894	0.0480155	1.31862	Yes
AIG1	ENSG00000146416	0.616271	4.42341e-05	4.35424	Yes
AIM1	ENSG00000112297	0.106456	0.793676	0.100356
AIM1L	ENSG00000176092	-2.22988	0.00398286	2.39981	Yes
AIMP1	ENSG00000164022	0.825912	3.88219e-07	6.41092	Yes
AIMP2	ENSG00000106305	1.49853	3.2533e-08	7.48768	Yes
AIP	ENSG00000110711	0.455913	0.222327	0.653008
AJAP1	ENSG00000196581	-2.28536	7.44679e-07	6.12803	Yes
AJUBA	ENSG00000129474	-1.55945	2.44895e-05	4.61102	Yes
AK1	ENSG00000106992	0.274554	0.549992	0.259644
AK2	ENSG00000004455	0.675714	4.38168e-07	6.35836	Yes
AK3	ENSG00000147853	0.230877	0.122286	0.912623
AK4	ENSG00000162433	0.63991	0.0272215	1.56509	Yes
AK5	ENSG00000154027	1.19844	0.0804365	1.09455
AK7	ENSG00000140057	-0.359446	0.301739	0.520368
AK8	ENSG00000165695	0.383504	0.218622	0.660307
AK9	ENSG00000155085	-0.0465669	0.88527	0.0529245
AKAP1	ENSG00000121057	0.460355	0.00787719	2.10363	Yes
AKAP10	ENSG00000108599	-0.196509	0.248859	0.604046
AKAP11	ENSG00000023516	-0.611555	0.0434785	1.36173	Yes
AKAP12	ENSG00000131016	-0.180585	0.766613	0.115424
AKAP13	ENSG00000170776	-0.675931	0.0480148	1.31863	Yes
AKAP17A	ENSG00000197976	0.139603	0.569196	0.244738
AKAP3	ENSG00000111254	-0.0964198	0.803154	0.0952013
AKAP5	ENSG00000179841	0.26348	0.617679	0.209237
AKAP6	ENSG00000151320	-1.46545	0.00210972	2.67578	Yes
AKAP7	ENSG00000118507	-0.447175	0.193864	0.712504
AKAP8	ENSG00000105127	0.113647	0.320254	0.494506
AKAP8L	ENSG00000011243	0.183187	0.499401	0.30155
AKAP9	ENSG00000127914	0.0420042	0.913404	0.0393373
AKIP1	ENSG00000166452	0.0904781	0.716798	0.144603
AKIRIN1	ENSG00000174574	0.294349	0.118618	0.925851
AKIRIN2	ENSG00000135334	-0.0169211	0.934882	0.029243
AKNA	ENSG00000106948	-1.5057	4.14476e-07	6.3825	Yes
AKR1A1	ENSG00000117448	0.789638	0.00631416	2.19968	Yes
AKR1B1	ENSG00000085662	-1.76162	3.58322e-08	7.44573	Yes
AKR1C1	ENSG00000187134	1.30492	0.139036	0.856873
AKR1C2	ENSG00000151632	0.741498	0.427836	0.368722
AKR1C3	ENSG00000196139	1.53354	0.056758	1.24597
AKR1E2	ENSG00000165568	0.299273	0.640138	0.193726
AKR7A2	ENSG00000053371	0.724074	0.00403814	2.39382	Yes
AKR7A3	ENSG00000162482	-0.0691098	0.87866	0.0561793
AKT1	ENSG00000142208	0.313283	0.0926951	1.03294
AKT1S1	ENSG00000204673	0.662252	0.00656335	2.18287	Yes
AKT2	ENSG00000105221	0.323019	0.0128627	1.89067	Yes
AKT3	ENSG00000117020	-0.897729	0.032402	1.48943	Yes
AKTIP	ENSG00000166971	-0.103466	0.568124	0.245557
AL627309.1	ENSG00000237683	-0.967546	0.105243	0.977808
ALAD	ENSG00000148218	-1.11875	0.000287721	3.54103	Yes
ALAS1	ENSG00000023330	0.394289	0.038367	1.41604	Yes
ALB	ENSG00000163631	0.665786	0.510331	0.292148
ALCAM	ENSG00000170017	0.652489	0.0582497	1.23471
ALDH16A1	ENSG00000161618	0.283213	0.40004	0.397897
ALDH18A1	ENSG00000059573	1.11945	3.63273e-08	7.43977	Yes
ALDH1A1	ENSG00000165092	1.67732	0.0680672	1.16706
ALDH1A2	ENSG00000128918	-2.53507	3.37868e-07	6.47125	Yes
ALDH1A3	ENSG00000184254	0.645292	0.172625	0.762897
ALDH1B1	ENSG00000137124	0.224613	0.246997	0.607309
ALDH1L1	ENSG00000144908	-0.0664305	0.925406	0.0336677
ALDH1L2	ENSG00000136010	-2.22102	0.000175437	3.75588	Yes
ALDH2	ENSG00000111275	-0.584491	0.234219	0.630377
ALDH3A1	ENSG00000108602	-2.86078	2.57664e-05	4.58895	Yes
ALDH3A2	ENSG00000072210	-0.567383	0.0119834	1.92142	Yes
ALDH3B1	ENSG00000006534	-1.2986	8.29516e-05	4.08118	Yes
ALDH3B2	ENSG00000132746	0.472977	0.51602	0.287334
ALDH4A1	ENSG00000159423	0.0544292	0.884233	0.0534333
ALDH5A1	ENSG00000112294	0.272765	0.100358	0.998448
ALDH6A1	ENSG00000119711	0.75827	0.00198139	2.70303	Yes
ALDH7A1	ENSG00000164904	0.320194	0.336963	0.472417
ALDH9A1	ENSG00000143149	0.294079	0.216877	0.663787
ALDOA	ENSG00000149925	0.802555	0.0143303	1.84374	Yes
ALDOC	ENSG00000109107	0.476749	0.196211	0.707276
ALG1	ENSG00000033011	0.564206	0.00308773	2.51036	Yes
ALG10	ENSG00000139133	0.640202	0.0406992	1.39041	Yes
ALG10B	ENSG00000175548	0.498868	0.197881	0.703596
ALG11	ENSG00000253710	-0.00682253	0.983988	0.00701023
ALG12	ENSG00000182858	0.208188	0.247303	0.606771
ALG13	ENSG00000101901	0.163021	0.423898	0.372738
ALG14	ENSG00000172339	0.717435	0.000745827	3.12736	Yes
ALG1L	ENSG00000189366	0.738098	0.366907	0.435445
ALG2	ENSG00000119523	0.427009	0.0373533	1.42767	Yes
ALG3	ENSG00000214160	0.683396	0.00848878	2.07115	Yes
ALG5	ENSG00000120697	0.793587	0.00269998	2.56864	Yes
ALG6	ENSG00000088035	1.12782	3.59818e-07	6.44392	Yes
ALG8	ENSG00000159063	0.761587	0.000280505	3.55206	Yes
ALG9	ENSG00000086848	-0.233655	0.217557	0.662427
ALKBH1	ENSG00000100601	0.285661	0.0175227	1.7564	Yes
ALKBH2	ENSG00000189046	1.17217	2.68717e-05	4.5707	Yes
ALKBH3	ENSG00000166199	0.525632	0.00401687	2.39611	Yes
ALKBH4	ENSG00000160993	0.419231	0.127266	0.895287
ALKBH5	ENSG00000091542	-0.0499592	0.70476	0.151959
ALKBH6	ENSG00000239382	-0.236171	0.453246	0.343666
ALKBH7	ENSG00000125652	0.768832	0.100645	0.997209
ALKBH8	ENSG00000137760	-0.321172	0.0908294	1.04177
ALMS1	ENSG00000116127	-0.857539	0.0248934	1.60392	Yes
ALOX12	ENSG00000108839	-0.819539	0.0142139	1.84729	Yes
ALOX12B	ENSG00000179477	0.00749822	0.992059	0.00346255
ALOX15	ENSG00000161905	2.35512	0.00850412	2.07037	Yes
ALOX15B	ENSG00000179593	-0.629115	0.52097	0.283187
ALOX5	ENSG00000012779	-0.784736	0.0539351	1.26813
ALOX5AP	ENSG00000132965	-1.26509	0.00522386	2.28201	Yes
ALPK1	ENSG00000073331	-1.35431	5.86935e-05	4.23141	Yes
ALPK3	ENSG00000136383	-0.318378	0.525661	0.279294
ALPL	ENSG00000162551	-0.980974	0.0220746	1.65611	Yes
ALS2	ENSG00000003393	0.165383	0.429467	0.36707
ALS2CL	ENSG00000178038	-2.26581	1.01158e-06	5.995	Yes
ALX4	ENSG00000052850	0.669046	0.439863	0.356683
ALYREF	ENSG00000183684	1.2846	1.49357e-05	4.82578	Yes
AMACR	ENSG00000242110	2.29312	0.000703161	3.15295	Yes
AMBRA1	ENSG00000110497	0.0882242	0.518343	0.285383
AMD1	ENSG00000123505	0.814989	0.019465	1.71074	Yes
AMDHD2	ENSG00000162066	0.658455	0.0518843	1.28496
AMER1	ENSG00000184675	-0.0691774	0.813072	0.0898708
AMFR	ENSG00000159461	0.00111169	0.995049	0.0021557
AMH	ENSG00000104899	1.76759	0.0433806	1.3627	Yes
AMICA1	ENSG00000160593	-2.30164	2.9559e-05	4.52931	Yes
AMIGO1	ENSG00000181754	-0.085813	0.632771	0.198754
AMIGO2	ENSG00000139211	-0.974397	0.0945027	1.02456
AMMECR1	ENSG00000101935	0.93898	0.00115255	2.93834	Yes
AMMECR1L	ENSG00000144233	0.252525	0.0690757	1.16067
AMN	ENSG00000166126	-1.24456	0.0209418	1.67899	Yes
AMN1	ENSG00000151743	0.320209	0.165955	0.78001
AMOT	ENSG00000126016	-0.838327	0.0479384	1.31932	Yes
AMOTL1	ENSG00000166025	0.166901	0.670567	0.173558
AMOTL2	ENSG00000114019	-1.71969	9.84227e-06	5.0069	Yes
AMPD2	ENSG00000116337	0.35301	0.0542863	1.26531
AMPD3	ENSG00000133805	0.0697926	0.868425	0.0612678
AMPH	ENSG00000078053	-1.8097	7.45846e-06	5.12735	Yes
AMT	ENSG00000145020	-0.770972	0.0488891	1.31079	Yes
AMTN	ENSG00000187689	0.645601	0.526911	0.278263
AMY2B	ENSG00000240038	-1.39752	0.00134763	2.87043	Yes
AMZ2	ENSG00000196704	0.566584	5.28899e-05	4.27663	Yes
ANAPC1	ENSG00000153107	0.568118	0.0208335	1.68124	Yes
ANAPC10	ENSG00000164162	0.150173	0.340031	0.468481
ANAPC11	ENSG00000141552	1.10518	0.00396765	2.40147	Yes
ANAPC13	ENSG00000129055	0.42839	0.0230048	1.63818	Yes
ANAPC15	ENSG00000110200	0.514961	0.0397879	1.40025	Yes
ANAPC16	ENSG00000166295	0.420465	0.00606989	2.21682	Yes
ANAPC2	ENSG00000176248	0.205421	0.428584	0.367964
ANAPC4	ENSG00000053900	-0.369984	0.0268307	1.57137	Yes
ANAPC5	ENSG00000089053	0.724754	1.71445e-05	4.76587	Yes
ANAPC7	ENSG00000196510	0.383792	0.012832	1.89171	Yes
ANG	ENSG00000214274	-1.39648	0.0027476	2.56105	Yes
ANGEL1	ENSG00000013523	0.484989	0.00459934	2.3373	Yes
ANGEL2	ENSG00000174606	0.247197	0.173242	0.761347
ANGPT1	ENSG00000154188	-2.7137	1.84533e-06	5.73393	Yes
ANGPT2	ENSG00000091879	0.658286	0.161634	0.791469
ANGPTL1	ENSG00000116194	-3.24588	3.58448e-06	5.44557	Yes
ANGPTL2	ENSG00000136859	-0.882836	0.0435952	1.36056	Yes
ANGPTL3	ENSG00000132855	0.0621344	0.942186	0.0258632
ANGPTL4	ENSG00000167772	0.0745656	0.917763	0.0372695
ANGPTL7	ENSG00000171819	-1.7661	0.0147059	1.83251	Yes
ANK1	ENSG00000029534	-1.38421	0.0298447	1.52513	Yes
ANK2	ENSG00000145362	-1.33704	0.0429586	1.36695	Yes
ANK3	ENSG00000151150	0.400295	0.2318	0.634887
ANKAR	ENSG00000151687	-0.725366	0.00799923	2.09695	Yes
ANKDD1A	ENSG00000166839	-0.839581	0.028826	1.54022	Yes
ANKDD1B	ENSG00000189045	-1.95863	2.66355e-05	4.57454	Yes
ANKEF1	ENSG00000132623	0.585995	0.0187297	1.72747	Yes
ANKFY1	ENSG00000185722	-0.248374	0.32887	0.482976
ANKH	ENSG00000154122	0.587993	0.10837	0.965089
ANKHD1	ENSG00000131503	-0.898644	0.00610815	2.21409	Yes
ANKHD1-EIF4EBP3	ENSG00000254996	-1.71704	0.00049841	3.30241	Yes
ANKIB1	ENSG00000001629	0.205755	0.50444	0.29719
ANKK1	ENSG00000170209	-0.340495	0.513439	0.289511
ANKLE2	ENSG00000176915	0.365739	0.000912979	3.03954	Yes
ANKMY1	ENSG00000144504	-0.536335	0.0307699	1.51187	Yes
ANKMY2	ENSG00000106524	-0.132976	0.553248	0.25708
ANKRA2	ENSG00000164331	0.203871	0.423898	0.372738
ANKRD1	ENSG00000148677	-3.3622	0.00239791	2.62017	Yes
ANKRD10	ENSG00000088448	-0.160841	0.54371	0.264632
ANKRD11	ENSG00000167522	-0.419008	0.0531479	1.27451
ANKRD12	ENSG00000101745	-0.578964	0.0673188	1.17186
ANKRD13A	ENSG00000076513	-0.543165	0.00309265	2.50967	Yes
ANKRD13B	ENSG00000198720	1.09046	0.00396765	2.40147	Yes
ANKRD13C	ENSG00000118454	0.329816	0.0473286	1.32488	Yes
ANKRD13D	ENSG00000172932	0.265321	0.412935	0.384118
ANKRD16	ENSG00000134461	0.51111	0.0440295	1.35626	Yes
ANKRD17	ENSG00000132466	-0.0984354	0.77432	0.11108
ANKRD18A	ENSG00000180071	-0.717246	0.0470146	1.32777	Yes
ANKRD18B	ENSG00000230453	-1.10102	0.130754	0.883545
ANKRD22	ENSG00000152766	0.0196418	0.975374	0.0108288
ANKRD23	ENSG00000163126	-0.275273	0.542587	0.265531
ANKRD24	ENSG00000089847	-0.405068	0.409482	0.387766
ANKRD26	ENSG00000107890	-0.727795	0.0174997	1.75697	Yes
ANKRD27	ENSG00000105186	0.0264943	0.8748	0.0580913
ANKRD28	ENSG00000206560	0.270913	0.229967	0.638334
ANKRD29	ENSG00000154065	0.600183	0.317166	0.498713
ANKRD30A	ENSG00000148513	-2.34592	0.144141	0.841213
ANKRD30BL	ENSG00000163046	-0.765524	0.170742	0.76766
ANKRD32	ENSG00000133302	0.639286	0.00654432	2.18414	Yes
ANKRD34A	ENSG00000181039	-0.605083	0.0901296	1.04513
ANKRD34B	ENSG00000189127	1.049	0.368553	0.4335
ANKRD35	ENSG00000198483	-2.6499	7.75233e-07	6.11057	Yes
ANKRD36	ENSG00000135976	-2.57188	9.39862e-05	4.02694	Yes
ANKRD37	ENSG00000186352	-0.297907	0.427193	0.369376
ANKRD39	ENSG00000213337	0.495687	0.0284686	1.54563	Yes
ANKRD40	ENSG00000154945	0.0685993	0.723682	0.140452
ANKRD42	ENSG00000137494	-0.44994	0.00529962	2.27576	Yes
ANKRD44	ENSG00000065413	-2.37166	0.000236813	3.62559	Yes
ANKRD46	ENSG00000186106	0.564533	0.0103371	1.9856	Yes
ANKRD49	ENSG00000168876	-0.15641	0.360473	0.443127
ANKRD50	ENSG00000151458	-0.275036	0.404585	0.39299
ANKRD52	ENSG00000139645	0.223915	0.235841	0.62738
ANKRD53	ENSG00000144031	-2.65353	1.22311e-09	8.91254	Yes
ANKRD54	ENSG00000100124	0.259077	0.327565	0.484702
ANKRD6	ENSG00000135299	0.102013	0.811824	0.090538
ANKRD65	ENSG00000235098	-0.844543	0.0485347	1.31395	Yes
ANKRD66	ENSG00000230062	1.40454	0.0224893	1.64802	Yes
ANKRD9	ENSG00000156381	-0.26926	0.463953	0.333526
ANKS1A	ENSG00000064999	0.157813	0.327127	0.485284
ANKS1B	ENSG00000185046	-0.842622	0.0783658	1.10587
ANKS3	ENSG00000168096	0.306175	0.343662	0.463869
ANKS6	ENSG00000165138	0.365672	0.190306	0.720547
ANKZF1	ENSG00000163516	0.395896	0.0836773	1.07739
ANLN	ENSG00000011426	2.60414	1.33283e-05	4.87522	Yes
ANO1	ENSG00000131620	-1.41296	0.000284885	3.54533	Yes
ANO10	ENSG00000160746	0.185004	0.246869	0.607534
ANO2	ENSG00000047617	-1.2442	0.00532209	2.27392	Yes
ANO4	ENSG00000151572	-3.1635	7.56834e-07	6.121	Yes
ANO5	ENSG00000171714	-3.12301	2.73398e-06	5.5632	Yes
ANO6	ENSG00000177119	-1.42489	0.000263904	3.57855	Yes
ANO7	ENSG00000146205	-0.815848	0.190385	0.720367
ANO8	ENSG00000074855	-0.114705	0.705341	0.151601
ANO9	ENSG00000185101	-1.37301	0.000852493	3.06931	Yes
ANP32A	ENSG00000140350	0.590392	2.29294e-05	4.63961	Yes
ANP32B	ENSG00000136938	0.697175	0.000124268	3.90564	Yes
ANP32E	ENSG00000143401	-1.04026	0.00149089	2.82655	Yes
ANPEP	ENSG00000166825	-1.67504	0.0717764	1.14402
ANTXR1	ENSG00000169604	-1.15389	0.0196466	1.70671	Yes
ANTXR2	ENSG00000163297	-0.790043	0.0278127	1.55576	Yes
ANXA1	ENSG00000135046	-1.73801	2.68012e-05	4.57185	Yes
ANXA11	ENSG00000122359	-0.337891	0.156712	0.804899
ANXA2	ENSG00000182718	-1.15587	0.00094635	3.02395	Yes
ANXA2R	ENSG00000177721	-1.28327	0.00217586	2.66237	Yes
ANXA3	ENSG00000138772	0.183618	0.773409	0.111591
ANXA4	ENSG00000196975	-0.139982	0.486473	0.312941
ANXA5	ENSG00000164111	0.468204	0.0217804	1.66193	Yes
ANXA6	ENSG00000197043	-1.57038	3.54527e-06	5.45035	Yes
ANXA7	ENSG00000138279	0.46431	0.00910486	2.04073	Yes
ANXA9	ENSG00000143412	-0.393242	0.234226	0.630366
AOAH	ENSG00000136250	-2.23262	1.15986e-05	4.9356	Yes
AOC1	ENSG00000002726	-5.48178	2.89611e-07	6.53819	Yes
AOC2	ENSG00000131480	0.591792	0.217415	0.662711
AOC3	ENSG00000131471	-2.30244	4.20809e-08	7.37591	Yes
AOX1	ENSG00000138356	-2.98602	1.13986e-06	5.94315	Yes
AP1AR	ENSG00000138660	0.771891	0.000339112	3.46966	Yes
AP1B1	ENSG00000100280	0.228947	0.409481	0.387767
AP1G1	ENSG00000166747	-0.0940187	0.724577	0.139915
AP1G2	ENSG00000213983	0.126771	0.658572	0.181397
AP1M1	ENSG00000072958	-0.000176191	0.999002	0.000433547
AP1M2	ENSG00000129354	1.00285	0.00110847	2.95527	Yes
AP1S1	ENSG00000106367	0.724884	0.00232829	2.63296	Yes
AP1S2	ENSG00000182287	-0.228324	0.318451	0.496957
AP1S3	ENSG00000152056	0.584052	0.0558524	1.25296
AP2A1	ENSG00000196961	0.0791726	0.714881	0.145766
AP2A2	ENSG00000183020	0.371647	0.0196347	1.70697	Yes
AP2B1	ENSG00000006125	0.205738	0.12489	0.903473
AP2M1	ENSG00000161203	0.20571	0.325185	0.487869
AP2S1	ENSG00000042753	0.670661	0.0668008	1.17522
AP3B1	ENSG00000132842	0.0912391	0.625067	0.204073
AP3B2	ENSG00000103723	0.0500684	0.937623	0.0279718
AP3D1	ENSG00000065000	0.4954	0.00366234	2.43624	Yes
AP3M1	ENSG00000185009	0.523534	0.0227345	1.64331	Yes
AP3M2	ENSG00000070718	0.545389	0.0266307	1.57462	Yes
AP3S1	ENSG00000177879	-0.0332473	0.85705	0.066994
AP3S2	ENSG00000157823	-0.291504	0.0604311	1.21874
AP4B1	ENSG00000134262	0.0524413	0.789665	0.102557
AP4E1	ENSG00000081014	-0.251294	0.362298	0.440934
AP4M1	ENSG00000221838	0.850708	0.000666432	3.17624	Yes
AP4S1	ENSG00000100478	-0.426625	0.0645197	1.19031
AP5B1	ENSG00000254470	-0.408367	0.310556	0.507861
AP5M1	ENSG00000053770	0.158562	0.32739	0.484935
AP5S1	ENSG00000125843	0.335137	0.167031	0.777204
AP5Z1	ENSG00000242802	0.147309	0.596823	0.224154
APAF1	ENSG00000120868	-0.20277	0.600753	0.221304
APBA1	ENSG00000107282	-0.345419	0.249815	0.602381
APBA2	ENSG00000034053	1.63131	5.06448e-06	5.29547	Yes
APBA3	ENSG00000011132	0.192649	0.436843	0.359675
APBB1	ENSG00000166313	-0.442671	0.223624	0.650481
APBB1IP	ENSG00000077420	-1.85811	6.38142e-05	4.19508	Yes
APBB2	ENSG00000163697	-0.519654	0.0181856	1.74027	Yes
APBB3	ENSG00000113108	-0.0770104	0.799589	0.0971332
APC	ENSG00000134982	-0.587085	0.120644	0.918496
APC2	ENSG00000115266	0.148802	0.634924	0.197278
APCDD1	ENSG00000154856	-0.041192	0.934217	0.0295521
APEH	ENSG00000164062	1.07734	1.20328e-05	4.91963	Yes
APEX1	ENSG00000100823	1.40904	1.34452e-11	10.8714	Yes
APEX2	ENSG00000169188	0.417004	0.0152323	1.81723	Yes
APH1A	ENSG00000117362	0.613025	0.00146614	2.83383	Yes
APH1B	ENSG00000138613	0.0420108	0.852845	0.0691301
API5	ENSG00000166181	0.331517	0.00543561	2.26475	Yes
APIP	ENSG00000149089	0.702133	0.000728168	3.13777	Yes
APITD1	ENSG00000175279	0.439743	0.0879509	1.05576
APLF	ENSG00000169621	-1.90086	4.63164e-05	4.33427	Yes
APLN	ENSG00000171388	1.00118	0.0699355	1.1553
APLNR	ENSG00000134817	0.571367	0.28529	0.544713
APLP1	ENSG00000105290	1.16416	0.0488191	1.31141	Yes
APLP2	ENSG00000084234	-0.0110828	0.96336	0.0162112
APMAP	ENSG00000101474	0.773273	8.38431e-05	4.07653	Yes
APOA1BP	ENSG00000163382	1.08885	0.000517711	3.28591	Yes
APOB	ENSG00000084674	-2.073	0.0140975	1.85086	Yes
APOBEC3B	ENSG00000179750	1.63161	0.00104677	2.98015	Yes
APOBEC3C	ENSG00000244509	-3.09917	6.62532e-11	10.1788	Yes
APOBEC3D	ENSG00000243811	-2.64973	2.17541e-08	7.66246	Yes
APOBEC3F	ENSG00000128394	-1.15106	0.0184164	1.7348	Yes
APOBEC3G	ENSG00000239713	-2.69848	2.00611e-08	7.69764	Yes
APOBR	ENSG00000184730	-0.900968	0.0186224	1.72997	Yes
APOC1	ENSG00000130208	-0.128693	0.835416	0.0780973
APOD	ENSG00000189058	-0.746719	0.152617	0.816397
APOE	ENSG00000130203	-0.522407	0.339329	0.469378
APOF	ENSG00000175336	0.647596	0.390682	0.408177
APOH	ENSG00000091583	1.78985	0.174431	0.758377
APOL1	ENSG00000100342	-1.85142	2.78842e-06	5.55464	Yes
APOL2	ENSG00000128335	-0.17479	0.551782	0.258233
APOL3	ENSG00000128284	-1.17389	0.00103017	2.98709	Yes
APOL4	ENSG00000100336	-0.80491	0.194097	0.711981
APOL6	ENSG00000221963	-2.3227	5.61703e-05	4.25049	Yes
APOLD1	ENSG00000178878	-0.99793	0.0285394	1.54456	Yes
APOM	ENSG00000204444	-0.960641	0.00269998	2.56864	Yes
APOO	ENSG00000184831	0.71856	0.0197511	1.70441	Yes
APOOL	ENSG00000155008	-0.257017	0.579885	0.236658
APOPT1	ENSG00000256053	0.577436	0.0335377	1.47447	Yes
APP	ENSG00000142192	-0.0391905	0.921086	0.0356998
APPBP2	ENSG00000062725	0.0617783	0.796533	0.0987964
APPL1	ENSG00000157500	0.340003	0.0982634	1.00761
APPL2	ENSG00000136044	0.328742	0.194443	0.711207
APRT	ENSG00000198931	1.20378	0.00533972	2.27248	Yes
APTX	ENSG00000137074	0.513514	0.00227479	2.64306	Yes
AQP1	ENSG00000240583	-1.23838	0.000505581	3.29621	Yes
AQP11	ENSG00000178301	0.570782	0.288251	0.540229
AQP3	ENSG00000165272	-1.06078	0.0528601	1.27687
AQP4	ENSG00000171885	-1.38738	0.0334158	1.47605	Yes
AQP5	ENSG00000161798	-1.97772	0.0038918	2.40985	Yes
AQP9	ENSG00000103569	-1.33287	0.0809756	1.09165
AQR	ENSG00000021776	0.160414	0.541339	0.266531
AR	ENSG00000169083	0.809156	0.0142283	1.84685	Yes
ARAF	ENSG00000078061	0.100859	0.674625	0.170937
ARAP1	ENSG00000186635	-0.329078	0.113869	0.943595
ARAP2	ENSG00000047365	-0.871728	0.0522425	1.28198
ARAP3	ENSG00000120318	-0.161413	0.724376	0.140036
ARC	ENSG00000198576	0.511577	0.388493	0.410617
ARCN1	ENSG00000095139	0.0326808	0.87377	0.058603
AREL1	ENSG00000119682	0.340223	0.0260287	1.58455	Yes
ARF1	ENSG00000143761	0.330218	0.119167	0.923842
ARF3	ENSG00000134287	0.233185	0.0666189	1.1764
ARF4	ENSG00000168374	0.62933	0.00254636	2.59408	Yes
ARF5	ENSG00000004059	0.651261	0.0415081	1.38187	Yes
ARF6	ENSG00000165527	0.320117	0.0663597	1.1781
ARFGAP1	ENSG00000101199	0.344783	0.241553	0.616987
ARFGAP2	ENSG00000149182	0.342291	0.0903692	1.04398
ARFGAP3	ENSG00000242247	0.589205	0.00842928	2.07421	Yes
ARFGEF1	ENSG00000066777	0.227557	0.422362	0.374315
ARFGEF2	ENSG00000124198	-0.0998473	0.757116	0.120838
ARFIP1	ENSG00000164144	0.367719	0.0185802	1.73095	Yes
ARFIP2	ENSG00000132254	0.88201	0.000272058	3.56534	Yes
ARFRP1	ENSG00000101246	0.292124	0.28558	0.544272
ARG2	ENSG00000081181	0.109478	0.836177	0.0777018
ARGLU1	ENSG00000134884	0.0974068	0.718849	0.143362
ARHGAP1	ENSG00000175220	-0.507458	0.00697373	2.15654	Yes
ARHGAP10	ENSG00000071205	-1.36556	0.000590423	3.22884	Yes
ARHGAP11A	ENSG00000198826	1.99922	3.42553e-05	4.46527	Yes
ARHGAP11B	ENSG00000187951	1.10183	0.0309759	1.50898	Yes
ARHGAP12	ENSG00000165322	-0.413321	0.0550492	1.25925
ARHGAP15	ENSG00000075884	-2.19299	1.22539e-06	5.91172	Yes
ARHGAP17	ENSG00000140750	-0.327723	0.236358	0.62643
ARHGAP18	ENSG00000146376	0.992173	0.00330714	2.48055	Yes
ARHGAP19	ENSG00000213390	0.0848575	0.595148	0.225375
ARHGAP20	ENSG00000137727	-2.99835	8.36633e-07	6.07747	Yes
ARHGAP21	ENSG00000107863	-0.469234	0.0897731	1.04685
ARHGAP22	ENSG00000128805	-2.1346	9.47095e-08	7.02361	Yes
ARHGAP23	ENSG00000225485	-2.41316	4.19609e-08	7.37716	Yes
ARHGAP24	ENSG00000138639	-1.50486	4.73793e-05	4.32441	Yes
ARHGAP25	ENSG00000163219	-1.94693	8.2986e-07	6.081	Yes
ARHGAP26	ENSG00000145819	-0.508834	0.246327	0.608488
ARHGAP27	ENSG00000159314	-0.519108	0.0563874	1.24882
ARHGAP28	ENSG00000088756	-0.209743	0.766862	0.115283
ARHGAP29	ENSG00000137962	0.0780945	0.784774	0.105255
ARHGAP30	ENSG00000186517	-1.82718	4.60215e-05	4.33704	Yes
ARHGAP31	ENSG00000031081	-1.50532	9.88339e-05	4.00509	Yes
ARHGAP32	ENSG00000134909	0.0583367	0.861108	0.0649422
ARHGAP33	ENSG00000004777	0.361941	0.347739	0.458747
ARHGAP35	ENSG00000160007	-0.00773981	0.972739	0.0120037
ARHGAP36	ENSG00000147256	-0.282112	0.742818	0.129118
ARHGAP39	ENSG00000147799	0.888657	0.000813164	3.08982	Yes
ARHGAP4	ENSG00000089820	-1.11133	0.00327701	2.48452	Yes
ARHGAP40	ENSG00000124143	-3.74784	1.9818e-05	4.70294	Yes
ARHGAP42	ENSG00000165895	-0.845578	0.0290448	1.53693	Yes
ARHGAP44	ENSG00000006740	-0.489717	0.045497	1.34202	Yes
ARHGAP5	ENSG00000100852	-0.481542	0.0684178	1.16483
ARHGAP6	ENSG00000047648	0.140715	0.637368	0.19561
ARHGAP8	ENSG00000241484	-0.9657	0.0216731	1.66408	Yes
ARHGAP9	ENSG00000123329	-2.12383	1.20983e-05	4.91728	Yes
ARHGDIA	ENSG00000141522	0.782351	0.00686802	2.16317	Yes
ARHGDIB	ENSG00000111348	-0.84088	0.0191618	1.71756	Yes
ARHGDIG	ENSG00000242173	3.04965	0.000149257	3.82606	Yes
ARHGEF1	ENSG00000076928	-0.459835	0.0235844	1.62738	Yes
ARHGEF10	ENSG00000104728	-0.627137	0.00185795	2.73097	Yes
ARHGEF10L	ENSG00000074964	-0.494088	0.0449403	1.34736	Yes
ARHGEF11	ENSG00000132694	-0.25613	0.249654	0.602662
ARHGEF12	ENSG00000196914	-0.391836	0.184294	0.734489
ARHGEF15	ENSG00000198844	-0.670394	0.0294372	1.5311	Yes
ARHGEF16	ENSG00000130762	0.669689	0.0275924	1.55921	Yes
ARHGEF17	ENSG00000110237	-0.827652	0.00227572	2.64288	Yes
ARHGEF18	ENSG00000104880	-0.212149	0.390933	0.407898
ARHGEF19	ENSG00000142632	-0.0971823	0.848314	0.0714432
ARHGEF2	ENSG00000116584	-0.934205	0.000853587	3.06875	Yes
ARHGEF25	ENSG00000240771	-1.67318	1.00711e-05	4.99692	Yes
ARHGEF26	ENSG00000114790	0.931047	0.0151356	1.82	Yes
ARHGEF28	ENSG00000214944	-1.94293	4.01539e-06	5.39627	Yes
ARHGEF3	ENSG00000163947	-0.015434	0.960736	0.0173959
ARHGEF35	ENSG00000213214	0.530938	0.154257	0.811756
ARHGEF37	ENSG00000183111	-0.412821	0.056369	1.24896
ARHGEF38	ENSG00000236699	0.482503	0.157049	0.803965
ARHGEF39	ENSG00000137135	0.90128	0.0326739	1.4858	Yes
ARHGEF4	ENSG00000136002	-0.621334	0.0587274	1.23116
ARHGEF40	ENSG00000165801	-1.48771	4.41044e-07	6.35552	Yes
ARHGEF5	ENSG00000050327	0.0687614	0.745417	0.127601
ARHGEF6	ENSG00000129675	-2.01122	1.59914e-06	5.79611	Yes
ARHGEF7	ENSG00000102606	-0.560899	0.00753233	2.12307	Yes
ARHGEF9	ENSG00000131089	-0.633128	0.00247518	2.60639	Yes
ARID1A	ENSG00000117713	0.155866	0.53387	0.272565
ARID1B	ENSG00000049618	-0.235312	0.28558	0.544273
ARID2	ENSG00000189079	-0.450986	0.137745	0.860924
ARID3A	ENSG00000116017	0.26537	0.360837	0.442689
ARID3B	ENSG00000179361	-0.338646	0.106078	0.974376
ARID4A	ENSG00000032219	-0.38255	0.101999	0.991403
ARID4B	ENSG00000054267	-0.081631	0.749834	0.125035
ARID5A	ENSG00000196843	-0.800079	0.0523829	1.28081
ARID5B	ENSG00000150347	-0.16872	0.603158	0.219569
ARIH1	ENSG00000166233	0.0949205	0.648895	0.187826
ARIH2	ENSG00000177479	0.135125	0.356048	0.448491
ARIH2OS	ENSG00000221883	0.0119581	0.971062	0.0127532
ARL1	ENSG00000120805	0.384767	0.0279348	1.55385	Yes
ARL10	ENSG00000175414	-1.71709	2.88603e-05	4.5397	Yes
ARL11	ENSG00000152213	-1.61338	0.000566286	3.24696	Yes
ARL13B	ENSG00000169379	0.183691	0.509132	0.29317
ARL14EP	ENSG00000152219	0.416417	0.00106207	2.97385	Yes
ARL15	ENSG00000185305	0.160608	0.396564	0.401687
ARL16	ENSG00000214087	0.670213	0.00883628	2.05373	Yes
ARL2	ENSG00000213465	0.395952	0.353082	0.452125
ARL2BP	ENSG00000102931	-0.149375	0.384919	0.414631
ARL3	ENSG00000138175	0.777337	0.00209915	2.67796	Yes
ARL4A	ENSG00000122644	-0.15907	0.694027	0.158623
ARL4C	ENSG00000188042	-1.42019	0.000387276	3.41198	Yes
ARL4D	ENSG00000175906	-1.90371	8.87486e-06	5.05184	Yes
ARL5A	ENSG00000162980	0.302315	0.227772	0.6425
ARL5B	ENSG00000165997	0.326289	0.188505	0.724676
ARL6	ENSG00000113966	0.102173	0.67492	0.170748
ARL6IP1	ENSG00000170540	0.988108	4.59618e-06	5.3376	Yes
ARL6IP4	ENSG00000182196	0.18527	0.755927	0.12152
ARL6IP5	ENSG00000144746	0.239884	0.348194	0.458179
ARL6IP6	ENSG00000177917	0.342267	0.126063	0.899412
ARL8A	ENSG00000143862	0.256055	0.19998	0.699014
ARL8B	ENSG00000134108	0.152798	0.424184	0.372446
ARL9	ENSG00000196503	-0.823709	0.065907	1.18107
ARMC1	ENSG00000104442	0.721993	0.000714183	3.14619	Yes
ARMC10	ENSG00000170632	0.585458	0.000156732	3.80484	Yes
ARMC12	ENSG00000157343	-0.234136	0.614271	0.21164
ARMC2	ENSG00000118690	-0.181169	0.454926	0.342059
ARMC3	ENSG00000165309	0.276384	0.726804	0.138583
ARMC4	ENSG00000169126	-0.856522	0.016789	1.77498	Yes
ARMC5	ENSG00000140691	0.496845	0.192211	0.716223
ARMC6	ENSG00000105676	1.07133	0.0001138	3.94386	Yes
ARMC7	ENSG00000125449	0.17528	0.585231	0.232673
ARMC8	ENSG00000114098	-0.00456526	0.976278	0.0104266
ARMC9	ENSG00000135931	-0.104779	0.58494	0.232888
ARMCX1	ENSG00000126947	-1.01306	0.0886279	1.05243
ARMCX2	ENSG00000184867	0.186912	0.733205	0.134775
ARMCX3	ENSG00000102401	0.413303	0.0492776	1.30735	Yes
ARMCX4	ENSG00000196440	-1.00599	0.0133736	1.87375	Yes
ARMCX5	ENSG00000125962	0.283988	0.136643	0.864413
ARMCX6	ENSG00000198960	0.469859	0.018531	1.7321	Yes
ARNT	ENSG00000143437	-0.282925	0.166067	0.779716
ARNT2	ENSG00000172379	0.23783	0.346225	0.460641
ARNTL	ENSG00000133794	-0.929675	0.00414467	2.38251	Yes
ARNTL2	ENSG00000029153	-1.79701	0.00107257	2.96957	Yes
ARPC1A	ENSG00000241685	0.546318	0.00131175	2.88215	Yes
ARPC1B	ENSG00000130429	-0.420313	0.165972	0.779965
ARPC2	ENSG00000163466	-0.0480494	0.744961	0.127867
ARPC3	ENSG00000111229	0.738189	0.000507414	3.29464	Yes
ARPC4	ENSG00000241553	0.253923	0.334891	0.475097
ARPC5	ENSG00000162704	0.12218	0.596317	0.224523
ARPC5L	ENSG00000136950	0.779641	0.000283765	3.54704	Yes
ARPP19	ENSG00000128989	0.0696912	0.729608	0.13691
ARRB1	ENSG00000137486	-0.0271654	0.925886	0.0334425
ARRB2	ENSG00000141480	-0.110617	0.666504	0.176197
ARRDC1	ENSG00000197070	0.0636787	0.849559	0.0708064
ARRDC2	ENSG00000105643	-1.05682	0.000298581	3.52494	Yes
ARRDC3	ENSG00000113369	-0.584556	0.0804125	1.09468
ARRDC4	ENSG00000140450	0.309394	0.290746	0.536487
ARSA	ENSG00000100299	0.190621	0.605538	0.217858
ARSB	ENSG00000113273	-0.333907	0.277986	0.555977
ARSD	ENSG00000006756	0.344702	0.202978	0.69255
ARSE	ENSG00000157399	-0.102877	0.853697	0.0686961
ARSG	ENSG00000141337	0.766421	0.0173872	1.75977	Yes
ARSH	ENSG00000205667	2.36189	0.0012098	2.91729	Yes
ARSI	ENSG00000183876	-1.90027	0.000131858	3.87989	Yes
ARSJ	ENSG00000180801	-1.65536	0.000676174	3.16994	Yes
ARSK	ENSG00000164291	-0.17122	0.453629	0.343299
ART3	ENSG00000156219	0.377878	0.635582	0.196829
ART4	ENSG00000111339	-2.54437	0.00184638	2.73368	Yes
ART5	ENSG00000167311	-0.978171	0.0576955	1.23886
ARTN	ENSG00000117407	0.0145567	0.977122	0.0100512
ARV1	ENSG00000173409	0.218068	0.161146	0.79278
ARVCF	ENSG00000099889	0.719774	0.0174591	1.75798	Yes
ARX	ENSG00000004848	0.247033	0.78676	0.104158
ASAH1	ENSG00000104763	0.0627781	0.854216	0.0684322
ASAH2B	ENSG00000204147	0.437022	0.0684802	1.16444
ASAP1	ENSG00000153317	-0.892625	0.0119206	1.9237	Yes
ASAP2	ENSG00000151693	-0.0654357	0.906756	0.0425093
ASAP3	ENSG00000088280	-0.565693	0.0158665	1.79952	Yes
ASB1	ENSG00000065802	-0.192768	0.339106	0.469665
ASB13	ENSG00000196372	0.412884	0.0793681	1.10035
ASB14	ENSG00000239388	-1.15858	0.00346545	2.46024	Yes
ASB16	ENSG00000161664	-0.637292	0.046765	1.33008	Yes
ASB2	ENSG00000100628	-3.20719	3.64768e-08	7.43798	Yes
ASB5	ENSG00000164122	-1.58661	0.0176729	1.75269	Yes
ASB6	ENSG00000148331	0.248862	0.181126	0.742019
ASB7	ENSG00000183475	0.120574	0.55011	0.259551
ASB8	ENSG00000177981	0.138347	0.264307	0.577892
ASB9	ENSG00000102048	1.01294	0.0927986	1.03246
ASCC1	ENSG00000138303	0.599275	0.0195124	1.70969	Yes
ASCC2	ENSG00000100325	0.0186084	0.937002	0.0282593
ASCC3	ENSG00000112249	0.0483264	0.886403	0.0523689
ASCL1	ENSG00000139352	-0.135066	0.867698	0.0616313
ASCL2	ENSG00000183734	-1.37296	0.0523075	1.28144
ASF1A	ENSG00000111875	0.286596	0.135908	0.866755
ASF1B	ENSG00000105011	2.48554	1.80253e-06	5.74412	Yes
ASGR1	ENSG00000141505	0.0767338	0.892921	0.0491871
ASH1L	ENSG00000116539	-0.716128	0.0605248	1.21807
ASH2L	ENSG00000129691	0.37035	0.100871	0.996234
ASIC1	ENSG00000110881	1.15961	0.000160249	3.7952	Yes
ASIC2	ENSG00000108684	2.33867	0.0224223	1.64932	Yes
ASIC3	ENSG00000213199	-0.257004	0.684422	0.164676
ASL	ENSG00000126522	0.678135	0.014582	1.83618	Yes
ASMTL	ENSG00000169093	0.429992	0.103696	0.984239
ASNA1	ENSG00000198356	0.790269	0.00271759	2.56582	Yes
ASNS	ENSG00000070669	0.970409	5.02872e-05	4.29854	Yes
ASNSD1	ENSG00000138381	0.639949	1.50018e-05	4.82386	Yes
ASPA	ENSG00000108381	-3.93203	3.58322e-08	7.44573	Yes
ASPH	ENSG00000198363	0.268739	0.508439	0.293761
ASPHD1	ENSG00000174939	1.817	0.00113297	2.94578	Yes
ASPHD2	ENSG00000128203	-0.86844	0.00633668	2.19814	Yes
ASPM	ENSG00000066279	2.55843	4.13863e-05	4.38314	Yes
ASPN	ENSG00000106819	-0.318767	0.551612	0.258366
ASPRV1	ENSG00000244617	-0.174361	0.618069	0.208963
ASPSCR1	ENSG00000169696	0.588262	0.0502293	1.29904
ASRGL1	ENSG00000162174	1.38774	0.00365073	2.43762	Yes
ASS1	ENSG00000130707	-0.357844	0.375144	0.425802
ASTE1	ENSG00000034533	-0.248093	0.23679	0.625637
ASTN1	ENSG00000152092	-3.34721	0.000319368	3.49571	Yes
ASTN2	ENSG00000148219	0.0967721	0.831466	0.0801556
ASUN	ENSG00000064102	1.18092	1.96131e-08	7.70745	Yes
ASXL1	ENSG00000171456	0.161289	0.435976	0.360538
ASXL2	ENSG00000143970	-0.387319	0.263701	0.578889
ASXL3	ENSG00000141431	-2.72459	0.00014373	3.84245	Yes
ATAD1	ENSG00000138138	0.498077	0.0205825	1.6865	Yes
ATAD2	ENSG00000156802	0.894404	0.0126539	1.89778	Yes
ATAD2B	ENSG00000119778	-0.350786	0.314852	0.501893
ATAD3A	ENSG00000197785	1.18877	0.000942106	3.0259	Yes
ATAD3B	ENSG00000160072	0.609331	0.0332192	1.47861	Yes
ATAD3C	ENSG00000215915	-1.24042	0.0121489	1.91546	Yes
ATAD5	ENSG00000176208	0.255221	0.492558	0.307543
ATAT1	ENSG00000137343	0.302958	0.184294	0.734489
ATCAY	ENSG00000167654	-3.31528	9.88646e-08	7.00496	Yes
ATE1	ENSG00000107669	0.158581	0.412905	0.38415
ATF1	ENSG00000123268	0.322506	0.177872	0.749893
ATF2	ENSG00000115966	0.0739949	0.712984	0.14692
ATF3	ENSG00000162772	-2.66055	3.59059e-05	4.44483	Yes
ATF4	ENSG00000128272	0.664031	0.0054901	2.26042	Yes
ATF5	ENSG00000169136	1.52494	7.60158e-05	4.1191	Yes
ATF6	ENSG00000118217	0.0977971	0.67823	0.168623
ATF6B	ENSG00000213676	0.236116	0.233463	0.631782
ATF7	ENSG00000170653	-0.496479	0.0649565	1.18738
ATF7IP	ENSG00000171681	-0.679892	0.0926425	1.03319
ATF7IP2	ENSG00000166669	-0.764581	0.160147	0.795481
ATG10	ENSG00000152348	0.0254736	0.917256	0.0375096
ATG12	ENSG00000145782	-0.220397	0.0778745	1.1086
ATG13	ENSG00000175224	0.0765875	0.644421	0.19083
ATG14	ENSG00000126775	-0.239788	0.0555712	1.25515
ATG16L1	ENSG00000085978	0.0296563	0.885807	0.052661
ATG16L2	ENSG00000168010	-1.03953	0.00099903	3.00042	Yes
ATG2A	ENSG00000110046	0.250549	0.198947	0.701262
ATG2B	ENSG00000066739	-0.22107	0.391853	0.406877
ATG3	ENSG00000144848	0.381092	0.0141389	1.84958	Yes
ATG4A	ENSG00000101844	0.596123	0.000727605	3.1381	Yes
ATG4B	ENSG00000168397	0.189593	0.40676	0.390662
ATG4C	ENSG00000125703	0.646186	0.000813287	3.08976	Yes
ATG4D	ENSG00000130734	0.504965	0.0554305	1.25625
ATG5	ENSG00000057663	0.0293973	0.896797	0.0473057
ATG7	ENSG00000197548	0.143614	0.34513	0.462018
ATG9A	ENSG00000198925	0.362314	0.0378244	1.42223	Yes
ATG9B	ENSG00000181652	0.0553143	0.886121	0.052507
ATHL1	ENSG00000142102	-0.484646	0.227482	0.643053
ATIC	ENSG00000138363	1.11358	1.07923e-06	5.96689	Yes
ATL1	ENSG00000198513	-0.399648	0.186693	0.728871
ATL2	ENSG00000119787	0.0488587	0.831038	0.0803789
ATL3	ENSG00000184743	-0.0279208	0.913229	0.0394203
ATM	ENSG00000149311	-0.671667	0.0534004	1.27246
ATMIN	ENSG00000166454	0.239833	0.196787	0.706003
ATN1	ENSG00000111676	-0.0924463	0.670474	0.173618
ATOH1	ENSG00000172238	1.89854	0.0633626	1.19817
ATOH8	ENSG00000168874	-0.535391	0.324387	0.488936
ATOX1	ENSG00000177556	0.468182	0.109953	0.958795
ATP10A	ENSG00000206190	-0.164647	0.667955	0.175253
ATP10D	ENSG00000145246	-1.43655	0.000255327	3.5929	Yes
ATP11A	ENSG00000068650	1.02345	0.024984	1.60234	Yes
ATP11B	ENSG00000058063	0.503633	0.13416	0.872377
ATP11C	ENSG00000101974	-0.0169427	0.9614	0.017096
ATP12A	ENSG00000075673	-5.23006	0.000943446	3.02528	Yes
ATP13A1	ENSG00000105726	0.397914	0.111475	0.952821
ATP13A2	ENSG00000159363	0.722205	0.00528843	2.27667	Yes
ATP13A3	ENSG00000133657	0.57699	0.0230048	1.63818	Yes
ATP1A1	ENSG00000163399	0.472211	0.0364176	1.43869	Yes
ATP1A2	ENSG00000018625	-3.50262	3.4326e-07	6.46438	Yes
ATP1A3	ENSG00000105409	0.690818	0.326043	0.486725
ATP1B1	ENSG00000143153	-1.4928	3.20388e-06	5.49432	Yes
ATP1B2	ENSG00000129244	-2.39151	9.83502e-07	6.00722	Yes
ATP1B3	ENSG00000069849	0.515169	0.00259552	2.58578	Yes
ATP2A1	ENSG00000196296	-2.17686	0.000855401	3.06783	Yes
ATP2A2	ENSG00000174437	-0.07996	0.795829	0.0991802
ATP2A3	ENSG00000074370	-0.548816	0.228697	0.64074
ATP2B1	ENSG00000070961	0.496551	0.0569027	1.24487
ATP2B4	ENSG00000058668	-2.39152	1.32978e-07	6.87622	Yes
ATP2C1	ENSG00000017260	0.436284	0.0953566	1.02065
ATP2C2	ENSG00000064270	-0.74432	0.0416757	1.38012	Yes
ATP5A1	ENSG00000152234	1.02009	1.49974e-05	4.82398	Yes
ATP5B	ENSG00000110955	1.34881	1.52651e-08	7.8163	Yes
ATP5C1	ENSG00000165629	0.84124	1.89844e-05	4.7216	Yes
ATP5D	ENSG00000099624	0.71831	0.168496	0.773411
ATP5E	ENSG00000124172	0.681029	0.0237285	1.62473	Yes
ATP5F1	ENSG00000116459	0.92433	7.52086e-07	6.12373	Yes
ATP5G1	ENSG00000159199	1.13154	0.000343586	3.46396	Yes
ATP5G2	ENSG00000135390	0.890716	0.00284301	2.54622	Yes
ATP5G3	ENSG00000154518	1.18145	8.53713e-06	5.06869	Yes
ATP5H	ENSG00000167863	0.727801	0.00901333	2.04511	Yes
ATP5I	ENSG00000169020	0.96676	0.0133736	1.87375	Yes
ATP5J	ENSG00000154723	0.786467	0.00179669	2.74553	Yes
ATP5J2	ENSG00000241468	0.413725	0.136025	0.866382
ATP5L	ENSG00000167283	0.469322	0.077779	1.10914
ATP5O	ENSG00000241837	0.854387	0.0019079	2.71944	Yes
ATP5S	ENSG00000125375	0.521284	9.13843e-05	4.03913	Yes
ATP5SL	ENSG00000105341	0.336864	0.0608346	1.21585
ATP6AP1	ENSG00000071553	0.627954	0.0135184	1.86908	Yes
ATP6AP1L	ENSG00000205464	-0.248021	0.419252	0.377525
ATP6AP2	ENSG00000182220	0.1731	0.414476	0.382501
ATP6V0A1	ENSG00000033627	0.0132062	0.945635	0.0242766
ATP6V0A2	ENSG00000185344	-0.0672461	0.777754	0.109158
ATP6V0A4	ENSG00000105929	-3.10233	0.000257756	3.58879	Yes
ATP6V0B	ENSG00000117410	0.755943	0.00860991	2.065	Yes
ATP6V0C	ENSG00000185883	0.589123	0.159097	0.798338
ATP6V0D1	ENSG00000159720	0.365859	0.177977	0.749637
ATP6V0D2	ENSG00000147614	-2.7815	6.02487e-05	4.22005	Yes
ATP6V0E1	ENSG00000113732	0.377472	0.0677085	1.16936
ATP6V0E2	ENSG00000171130	0.608112	0.0524078	1.2806
ATP6V1A	ENSG00000114573	0.776258	5.88376e-05	4.23034	Yes
ATP6V1B1	ENSG00000116039	-0.709501	0.328243	0.483804
ATP6V1B2	ENSG00000147416	0.0726128	0.735193	0.133599
ATP6V1C1	ENSG00000155097	0.493337	0.008533	2.0689	Yes
ATP6V1C2	ENSG00000143882	-0.685878	0.130385	0.884772
ATP6V1D	ENSG00000100554	0.465906	0.0107985	1.96664	Yes
ATP6V1E1	ENSG00000131100	0.363359	0.0743208	1.12889
ATP6V1E2	ENSG00000250565	0.531016	0.00596706	2.22424	Yes
ATP6V1F	ENSG00000128524	0.428526	0.118956	0.924612
ATP6V1G1	ENSG00000136888	0.656709	0.00995509	2.00195	Yes
ATP6V1G2	ENSG00000213760	0.305891	0.492829	0.307303
ATP6V1H	ENSG00000047249	0.510278	0.0430865	1.36566	Yes
ATP7A	ENSG00000165240	-0.199704	0.444118	0.352502
ATP7B	ENSG00000123191	0.696685	0.0454533	1.34243	Yes
ATP8A1	ENSG00000124406	0.298525	0.313255	0.504103
ATP8A2	ENSG00000132932	2.15634	0.0140662	1.85182	Yes
ATP8B1	ENSG00000081923	-0.0214691	0.944171	0.0249493
ATP8B2	ENSG00000143515	-0.969094	0.000202036	3.69457	Yes
ATP8B3	ENSG00000130270	-0.736397	0.0413682	1.38333	Yes
ATP8B4	ENSG00000104043	-0.894583	0.147426	0.831425
ATP9A	ENSG00000054793	-0.187359	0.456982	0.340101
ATP9B	ENSG00000166377	-0.437997	0.0579297	1.2371
ATPAF1	ENSG00000123472	0.724986	2.01203e-06	5.69637	Yes
ATPAF2	ENSG00000171953	0.617477	0.00292779	2.53346	Yes
ATPIF1	ENSG00000130770	0.498462	0.073974	1.13092
ATR	ENSG00000175054	0.484899	0.0286577	1.54276	Yes
ATRAID	ENSG00000138085	0.214819	0.302268	0.519608
ATRIP	ENSG00000164053	0.750788	0.000109641	3.96003	Yes
ATRN	ENSG00000088812	0.178282	0.342337	0.465546
ATRNL1	ENSG00000107518	-2.21231	0.00126679	2.89729	Yes
ATRX	ENSG00000085224	-0.217679	0.463264	0.334172
ATXN1	ENSG00000124788	-1.1963	0.00386714	2.41261	Yes
ATXN10	ENSG00000130638	0.863736	1.23681e-06	5.9077	Yes
ATXN1L	ENSG00000224470	-0.41864	0.199642	0.699747
ATXN2	ENSG00000204842	0.0320716	0.912319	0.0398531
ATXN2L	ENSG00000168488	0.360356	0.0329619	1.48199	Yes
ATXN3	ENSG00000066427	0.0883352	0.640446	0.193518
ATXN7	ENSG00000163635	-0.453013	0.202552	0.693464
ATXN7L1	ENSG00000146776	-1.01241	0.00139355	2.85588	Yes
ATXN7L2	ENSG00000162650	0.196672	0.5022	0.299123
ATXN7L3	ENSG00000087152	0.411962	0.031299	1.50447	Yes
ATXN7L3B	ENSG00000253719	0.418686	0.00483619	2.3155	Yes
AUH	ENSG00000148090	-0.217309	0.45342	0.3435
AUNIP	ENSG00000127423	1.74907	4.48092e-06	5.34863	Yes
AUP1	ENSG00000115307	0.436812	0.0936282	1.02859
AURKA	ENSG00000087586	2.34913	1.86085e-06	5.73029	Yes
AURKAIP1	ENSG00000175756	0.833082	0.0522956	1.28153
AURKB	ENSG00000178999	2.75517	5.98648e-06	5.22283	Yes
AURKC	ENSG00000105146	0.404004	0.252414	0.597886
AUTS2	ENSG00000158321	-0.959199	0.0036253	2.44066	Yes
AVEN	ENSG00000169857	0.866879	0.00026203	3.58165	Yes
AVIL	ENSG00000135407	-1.0837	0.00793875	2.10025	Yes
AVL9	ENSG00000105778	0.568291	0.0183631	1.73605	Yes
AVPI1	ENSG00000119986	-1.35781	2.31447e-05	4.63555	Yes
AVPR1A	ENSG00000166148	-1.60855	0.00325707	2.48717	Yes
AVPR2	ENSG00000126895	-1.59633	0.000681576	3.16649	Yes
AXIN1	ENSG00000103126	0.656105	0.0031739	2.49841	Yes
AXIN2	ENSG00000168646	-0.286193	0.478516	0.320104
AXL	ENSG00000167601	-1.66658	2.57534e-06	5.58917	Yes
AZGP1	ENSG00000160862	-0.512526	0.48444	0.31476
AZI1	ENSG00000141577	0.71446	0.0391801	1.40693	Yes
AZI2	ENSG00000163512	0.279303	0.180566	0.743364
AZIN1	ENSG00000155096	0.873678	0.000243665	3.61321	Yes
B2M	ENSG00000166710	-1.2895	4.87437e-05	4.31208	Yes
B3GALNT1	ENSG00000169255	-0.0476864	0.915443	0.0383687
B3GALNT2	ENSG00000162885	-0.217434	0.612695	0.212756
B3GALT1	ENSG00000172318	-0.820512	0.129131	0.88897
B3GALT2	ENSG00000162630	-3.58651	8.37272e-07	6.07713	Yes
B3GALT4	ENSG00000235863	-1.09511	0.00122207	2.9129	Yes
B3GALT5	ENSG00000183778	-2.0266	0.0225408	1.64703	Yes
B3GALT6	ENSG00000176022	0.888592	0.0110696	1.95587	Yes
B3GALTL	ENSG00000187676	-0.269427	0.194008	0.71218
B3GAT1	ENSG00000109956	0.277347	0.634035	0.197887
B3GAT3	ENSG00000149541	0.524917	0.170299	0.768787
B3GNT1	ENSG00000174684	0.353816	0.13611	0.86611
B3GNT2	ENSG00000170340	-0.302245	0.345173	0.461963
B3GNT3	ENSG00000179913	-2.73456	0.00110061	2.95837	Yes
B3GNT4	ENSG00000176383	0.0574575	0.892917	0.049189
B3GNT5	ENSG00000176597	-0.261058	0.623044	0.205481
B3GNT6	ENSG00000198488	0.507066	0.719505	0.142966
B3GNT7	ENSG00000156966	-1.4715	0.000181959	3.74003	Yes
B3GNT8	ENSG00000177191	-2.16191	1.35435e-06	5.86827	Yes
B3GNT9	ENSG00000237172	-1.85128	3.07301e-06	5.51244	Yes
B3GNTL1	ENSG00000175711	0.471757	0.0569858	1.24423
B4GALNT1	ENSG00000135454	-1.62639	0.000734367	3.13409	Yes
B4GALNT3	ENSG00000139044	-0.559205	0.128326	0.891685
B4GALNT4	ENSG00000182272	2.15362	1.84828e-05	4.73323	Yes
B4GALT1	ENSG00000086062	-0.436312	0.0842977	1.07418
B4GALT2	ENSG00000117411	0.687323	0.0214808	1.66795	Yes
B4GALT3	ENSG00000158850	1.08368	1.31345e-06	5.88159	Yes
B4GALT4	ENSG00000121578	-0.000584394	0.997843	0.000937994
B4GALT5	ENSG00000158470	-0.140456	0.591253	0.228227
B4GALT6	ENSG00000118276	-0.918814	0.00480531	2.31828	Yes
B4GALT7	ENSG00000027847	0.205284	0.413084	0.383962
B9D1	ENSG00000108641	0.763165	0.00223256	2.6512	Yes
B9D2	ENSG00000123810	0.557249	0.0443201	1.3534	Yes
BAALC	ENSG00000164929	-1.45265	0.0047013	2.32778	Yes
BABAM1	ENSG00000105393	0.588892	0.0735609	1.13335
BACE1	ENSG00000186318	-0.589422	0.0136715	1.86418	Yes
BACE2	ENSG00000182240	-0.213001	0.61397	0.211853
BACH1	ENSG00000156273	0.00822861	0.977884	0.00971265
BACH2	ENSG00000112182	-1.88279	0.000312679	3.5049	Yes
BAD	ENSG00000002330	0.625081	0.0926539	1.03314
BAG1	ENSG00000107262	0.654831	0.0115764	1.93643	Yes
BAG2	ENSG00000112208	0.0781152	0.837363	0.0770862
BAG3	ENSG00000151929	-0.152032	0.575274	0.240126
BAG4	ENSG00000156735	0.212888	0.510892	0.291671
BAG5	ENSG00000166170	0.312573	0.00984815	2.00665	Yes
BAG6	ENSG00000204463	0.456148	0.0172851	1.76233	Yes
BAHD1	ENSG00000140320	-0.0407374	0.860627	0.065185
BAI1	ENSG00000181790	1.23984	0.0423401	1.37325	Yes
BAI2	ENSG00000121753	-0.433765	0.373518	0.427688
BAI3	ENSG00000135298	-3.61803	1.82459e-06	5.73883	Yes
BAIAP2	ENSG00000175866	0.299062	0.373485	0.427727
BAIAP2L1	ENSG00000006453	0.487441	0.0592363	1.22741
BAIAP2L2	ENSG00000128298	1.98177	0.00479181	2.3195	Yes
BAIAP3	ENSG00000007516	0.683119	0.0547611	1.26153
BAK1	ENSG00000030110	0.598008	0.000955992	3.01955	Yes
BAMBI	ENSG00000095739	1.10722	0.0234771	1.62936	Yes
BANF1	ENSG00000175334	0.620877	0.0349686	1.45632	Yes
BANK1	ENSG00000153064	-0.0687805	0.924201	0.0342335
BANP	ENSG00000172530	-0.120001	0.530981	0.274921
BAP1	ENSG00000163930	0.366479	0.076631	1.1156
BARD1	ENSG00000138376	0.274368	0.435846	0.360667
BARX2	ENSG00000043039	-0.128942	0.795965	0.0991062
BASP1	ENSG00000176788	0.23256	0.695603	0.157639
BATF	ENSG00000156127	-1.26907	0.0124399	1.90518	Yes
BATF2	ENSG00000168062	-2.25995	1.10067e-05	4.95834	Yes
BATF3	ENSG00000123685	-0.749007	0.0903238	1.0442
BAX	ENSG00000087088	0.990259	0.000962967	3.01639	Yes
BAZ1A	ENSG00000198604	0.357704	0.20814	0.681644
BAZ1B	ENSG00000009954	-0.0989888	0.674405	0.171079
BAZ2A	ENSG00000076108	0.0804331	0.74003	0.130751
BAZ2B	ENSG00000123636	-0.867937	0.0139719	1.85474	Yes
BBC3	ENSG00000105327	0.645596	0.0745676	1.12745
BBIP1	ENSG00000214413	-0.592839	0.0262428	1.58099	Yes
BBOX1	ENSG00000129151	-1.55173	0.00328163	2.48391	Yes
BBS1	ENSG00000174483	-0.496844	0.0708921	1.1494
BBS10	ENSG00000179941	0.159424	0.457388	0.339715
BBS12	ENSG00000181004	-0.22984	0.446071	0.350596
BBS2	ENSG00000125124	-0.250353	0.146987	0.83272
BBS4	ENSG00000140463	1.09005	0.0371879	1.4296	Yes
BBS5	ENSG00000163093	-0.0775344	0.737355	0.132323
BBS7	ENSG00000138686	0.30972	0.133963	0.873015
BBS9	ENSG00000122507	-0.226296	0.250399	0.601368
BBX	ENSG00000114439	-0.545228	0.0826751	1.08263
BCAM	ENSG00000187244	0.858272	0.0562513	1.24987
BCAP29	ENSG00000075790	0.15757	0.479461	0.319247
BCAP31	ENSG00000185825	0.525244	0.0865887	1.06254
BCAR1	ENSG00000050820	-0.0251972	0.933387	0.0299382
BCAR3	ENSG00000137936	-0.922246	2.02681e-05	4.69319	Yes
BCAS1	ENSG00000064787	-0.929391	0.0824312	1.08391
BCAS2	ENSG00000116752	0.671165	4.15243e-05	4.3817	Yes
BCAS3	ENSG00000141376	-0.26859	0.186821	0.728574
BCAS4	ENSG00000124243	0.0152702	0.966072	0.0149904
BCAT1	ENSG00000060982	-0.762893	0.210402	0.67695
BCAT2	ENSG00000105552	0.973505	0.00309694	2.50907	Yes
BCCIP	ENSG00000107949	0.843361	8.55518e-07	6.06777	Yes
BCDIN3D	ENSG00000186666	0.471189	0.00795128	2.09956	Yes
BCHE	ENSG00000114200	-1.4183	0.0293785	1.53197	Yes
BCKDHA	ENSG00000248098	0.677645	0.0311791	1.50614	Yes
BCKDHB	ENSG00000083123	0.429121	0.04909	1.30901	Yes
BCKDK	ENSG00000103507	0.701441	0.002652	2.57643	Yes
BCL10	ENSG00000142867	0.133907	0.528903	0.276624
BCL11A	ENSG00000119866	-1.83829	0.00404369	2.39322	Yes
BCL11B	ENSG00000127152	-3.30116	3.83234e-06	5.41654	Yes
BCL2	ENSG00000171791	-1.39644	0.00297224	2.52692	Yes
BCL2A1	ENSG00000140379	-1.21427	0.0285344	1.54463	Yes
BCL2L1	ENSG00000171552	0.0089106	0.963386	0.0161995
BCL2L10	ENSG00000137875	1.57308	0.00407152	2.39024	Yes
BCL2L11	ENSG00000153094	-0.122344	0.647415	0.188817
BCL2L12	ENSG00000126453	0.803002	0.0114494	1.94122	Yes
BCL2L13	ENSG00000099968	0.28197	0.0618257	1.20883
BCL2L14	ENSG00000121380	-1.4301	0.00327626	2.48462	Yes
BCL2L15	ENSG00000188761	0.493813	0.489623	0.310138
BCL2L2	ENSG00000129473	-0.0262655	0.89877	0.0463515
BCL3	ENSG00000069399	0.109672	0.778312	0.108846
BCL6	ENSG00000113916	-0.614565	0.050205	1.29925
BCL6B	ENSG00000161940	-0.137956	0.742014	0.129588
BCL7A	ENSG00000110987	0.613884	0.00292526	2.53384	Yes
BCL7B	ENSG00000106635	-0.0604589	0.773142	0.111741
BCL7C	ENSG00000099385	0.154788	0.700806	0.154402
BCL9	ENSG00000116128	0.312333	0.124887	0.903483
BCL9L	ENSG00000186174	-0.781684	0.0215848	1.66585	Yes
BCLAF1	ENSG00000029363	0.348616	0.0498136	1.30265	Yes
BCMO1	ENSG00000135697	-0.216622	0.757542	0.120593
BCO2	ENSG00000197580	-1.55979	0.0054901	2.26042	Yes
BCOR	ENSG00000183337	0.438536	0.115181	0.938619
BCORL1	ENSG00000085185	-0.368429	0.0891367	1.04994
BCR	ENSG00000186716	0.453151	0.013955	1.85527	Yes
BCS1L	ENSG00000074582	0.570089	0.0216961	1.66362	Yes
BDH1	ENSG00000161267	1.02645	0.000241082	3.61784	Yes
BDH2	ENSG00000164039	-1.04168	0.00553403	2.25696	Yes
BDKRB2	ENSG00000168398	-1.63974	0.00214361	2.66885	Yes
BDNF	ENSG00000176697	-2.77429	1.22393e-05	4.91224	Yes
BDP1	ENSG00000145734	-0.195464	0.644933	0.190485
BEAN1	ENSG00000166546	0.459166	0.303589	0.517714
BECN1	ENSG00000126581	0.528474	0.0123021	1.91002	Yes
BEGAIN	ENSG00000183092	-2.11663	1.47737e-06	5.83051	Yes
BEND3	ENSG00000178409	0.987465	0.000696706	3.15695	Yes
BEND4	ENSG00000188848	1.76846	0.00137817	2.8607	Yes
BEND5	ENSG00000162373	-1.55652	5.49835e-05	4.25977	Yes
BEND6	ENSG00000151917	-1.34382	0.000969752	3.01334	Yes
BEND7	ENSG00000165626	-0.256341	0.526336	0.278737
BEST1	ENSG00000167995	-0.819606	0.0325027	1.48808	Yes
BEST3	ENSG00000127325	-0.957798	0.0422174	1.37451	Yes
BET1	ENSG00000105829	0.278268	0.117666	0.929349
BET1L	ENSG00000177951	0.216242	0.248557	0.604574
BEX1	ENSG00000133169	-2.30202	0.00151926	2.81837	Yes
BEX2	ENSG00000133134	0.0348164	0.940103	0.0268244
BEX4	ENSG00000102409	-0.247502	0.381312	0.418719
BEX5	ENSG00000184515	0.335023	0.635422	0.196938
BFAR	ENSG00000103429	0.533835	7.60882e-05	4.11868	Yes
BFSP1	ENSG00000125864	0.201077	0.488467	0.311164
BGLAP	ENSG00000242252	0.114334	0.853525	0.068784
BGN	ENSG00000182492	-0.830258	0.0462512	1.33488	Yes
BHLHA15	ENSG00000180535	1.001	0.0755963	1.1215
BHLHB9	ENSG00000198908	-0.371478	0.0947914	1.02323
BHLHE40	ENSG00000134107	-0.799963	0.127	0.896196
BHLHE41	ENSG00000123095	-0.799218	0.0643547	1.19142
BHMT2	ENSG00000132840	-2.75602	4.88097e-07	6.31149	Yes
BICC1	ENSG00000122870	0.571192	0.204106	0.690145
BICD1	ENSG00000151746	1.89301	5.99375e-05	4.2223	Yes
BICD2	ENSG00000185963	-0.247875	0.201336	0.696078
BID	ENSG00000015475	0.510272	0.00366538	2.43588	Yes
BIK	ENSG00000100290	0.831608	0.0142587	1.84592	Yes
BIN1	ENSG00000136717	-0.749416	0.0299964	1.52293	Yes
BIN2	ENSG00000110934	-2.16147	1.71852e-05	4.76484	Yes
BIN3	ENSG00000147439	-0.620849	0.001834	2.7366	Yes
BIRC2	ENSG00000110330	0.155155	0.365774	0.436787
BIRC3	ENSG00000023445	-2.45049	3.5639e-06	5.44807	Yes
BIRC5	ENSG00000089685	3.52748	2.13904e-07	6.66978	Yes
BIRC6	ENSG00000115760	-0.359906	0.328957	0.48286
BIVM	ENSG00000134897	0.663434	0.000126806	3.89686	Yes
BLCAP	ENSG00000166619	-0.122006	0.534973	0.271669
BLK	ENSG00000136573	-4.22801	7.54028e-06	5.12261	Yes
BLM	ENSG00000197299	1.83343	7.64185e-05	4.1168	Yes
BLMH	ENSG00000108578	0.417706	0.0316439	1.49971	Yes
BLNK	ENSG00000095585	-0.0580777	0.869871	0.0605453
BLOC1S1	ENSG00000135441	-0.0426649	0.927057	0.0328936
BLOC1S2	ENSG00000196072	0.552475	0.00479181	2.3195	Yes
BLOC1S3	ENSG00000189114	0.256086	0.159318	0.797735
BLOC1S4	ENSG00000186222	0.844829	0.000738273	3.13178	Yes
BLOC1S5	ENSG00000188428	0.267906	0.0469019	1.32881	Yes
BLOC1S6	ENSG00000104164	0.404433	0.0473518	1.32466	Yes
BLVRA	ENSG00000106605	0.213751	0.473659	0.324534
BLVRB	ENSG00000090013	0.175954	0.690858	0.160611
BLZF1	ENSG00000117475	0.0628672	0.760826	0.118715
BMF	ENSG00000104081	-0.42738	0.204969	0.688313
BMI1	ENSG00000168283	0.336548	0.0951744	1.02148
BMP1	ENSG00000168487	-0.845821	0.001069	2.97102	Yes
BMP2	ENSG00000125845	-0.870451	0.186001	0.730484
BMP2K	ENSG00000138756	-0.861037	0.0358745	1.44521	Yes
BMP3	ENSG00000152785	-3.51955	3.06911e-05	4.51299	Yes
BMP4	ENSG00000125378	-1.70668	0.000309401	3.50948	Yes
BMP5	ENSG00000112175	-3.28263	0.00407598	2.38977	Yes
BMP6	ENSG00000153162	0.827825	0.315566	0.50091
BMP7	ENSG00000101144	-0.964524	0.0928494	1.03222
BMP8A	ENSG00000183682	-0.355023	0.275497	0.559883
BMP8B	ENSG00000116985	0.635959	0.0604311	1.21874
BMPER	ENSG00000164619	-3.55583	8.00422e-07	6.09668	Yes
BMPR1A	ENSG00000107779	-0.0980409	0.71179	0.147648
BMPR1B	ENSG00000138696	1.35434	0.00719329	2.14307	Yes
BMPR2	ENSG00000204217	-0.350538	0.209115	0.679615
BMS1	ENSG00000165733	0.426445	0.00243229	2.61399	Yes
BMX	ENSG00000102010	1.23645	0.0947914	1.02323
BNC2	ENSG00000173068	-2.66389	5.33678e-06	5.27272	Yes
BNIP1	ENSG00000113734	0.751695	0.00183243	2.73697	Yes
BNIP2	ENSG00000140299	-0.504437	0.00513312	2.28962	Yes
BNIP3	ENSG00000176171	0.986965	0.000390282	3.40862	Yes
BNIP3L	ENSG00000104765	0.046413	0.856979	0.06703
BNIPL	ENSG00000163141	-2.45441	1.16986e-05	4.93186	Yes
BOC	ENSG00000144857	-1.86196	6.73694e-05	4.17154	Yes
BOD1	ENSG00000145919	0.695135	2.75988e-05	4.55911	Yes
BOD1L1	ENSG00000038219	-0.388807	0.258581	0.587404
BOK	ENSG00000176720	0.238871	0.453821	0.343115
BOLA1	ENSG00000178096	0.471714	0.0995445	1.00198
BOLA3	ENSG00000163170	0.839707	0.00053471	3.27188	Yes
BOP1	ENSG00000170727	2.28849	1.28905e-09	8.88973	Yes
BORA	ENSG00000136122	0.288025	0.384491	0.415114
BPGM	ENSG00000172331	0.2153	0.336687	0.472773
BPHL	ENSG00000137274	0.664912	0.000947798	3.02328	Yes
BPIFB1	ENSG00000125999	-0.790583	0.401948	0.39583
BPIFB2	ENSG00000078898	0.00974524	0.991855	0.00355163
BPNT1	ENSG00000162813	0.853518	0.000106103	3.97427	Yes
BPTF	ENSG00000171634	-0.34226	0.340743	0.467573
BRAF	ENSG00000157764	0.447867	0.305647	0.514779
BRAP	ENSG00000089234	0.120418	0.31508	0.501579
BRAT1	ENSG00000106009	0.590057	0.0649544	1.18739
BRCA1	ENSG00000012048	1.48398	4.12129e-05	4.38497	Yes
BRCA2	ENSG00000139618	0.30286	0.653494	0.184758
BRCC3	ENSG00000185515	0.72094	8.96356e-05	4.04752	Yes
BRD1	ENSG00000100425	0.253378	0.0722893	1.14093
BRD2	ENSG00000204256	0.590892	4.61904e-05	4.33545	Yes
BRD3	ENSG00000169925	0.439024	0.0812825	1.09
BRD4	ENSG00000141867	-0.0967999	0.592119	0.227591
BRD7	ENSG00000166164	0.240812	0.0712293	1.14734
BRD8	ENSG00000112983	0.331087	0.0108077	1.96627	Yes
BRD9	ENSG00000028310	0.234897	0.116539	0.933528
BRE	ENSG00000158019	0.441208	0.0161128	1.79283	Yes
BRF1	ENSG00000185024	0.338302	0.105493	0.976778
BRF2	ENSG00000104221	0.72125	0.0147445	1.83137	Yes
BRI3	ENSG00000164713	0.605624	0.0256309	1.59124	Yes
BRI3BP	ENSG00000184992	1.06251	7.2938e-05	4.13705	Yes
BRICD5	ENSG00000182685	0.369223	0.34752	0.459021
BRINP1	ENSG00000078725	-0.568925	0.493214	0.306965
BRINP3	ENSG00000162670	-0.736565	0.457067	0.34002
BRIP1	ENSG00000136492	1.5233	0.00161486	2.79186	Yes
BRIX1	ENSG00000113460	1.21083	2.80696e-08	7.55176	Yes
BRK1	ENSG00000254999	0.434043	0.0093552	2.02895	Yes
BRMS1	ENSG00000174744	0.422388	0.21609	0.665366
BRMS1L	ENSG00000100916	0.433773	0.0199346	1.70039	Yes
BROX	ENSG00000162819	0.0313852	0.910538	0.0407017
BRPF1	ENSG00000156983	0.134033	0.394956	0.403451
BRPF3	ENSG00000096070	0.256171	0.237039	0.625181
BRSK1	ENSG00000160469	1.17018	0.0472459	1.32564	Yes
BRSK2	ENSG00000174672	2.45315	0.00244831	2.61113	Yes
BRWD1	ENSG00000185658	-0.352083	0.188782	0.724039
BRWD3	ENSG00000165288	-0.298468	0.420889	0.375832
BSCL2	ENSG00000168000	-0.172312	0.382227	0.417679
BSDC1	ENSG00000160058	0.309885	0.00451114	2.34571	Yes
BSG	ENSG00000172270	0.0857878	0.843747	0.0737879
BSN	ENSG00000164061	-0.216827	0.628223	0.201886
BSPRY	ENSG00000119411	0.807831	0.00111063	2.95443	Yes
BST1	ENSG00000109743	-0.865073	0.0132682	1.87719	Yes
BST2	ENSG00000130303	-1.36411	0.036317	1.43989	Yes
BTAF1	ENSG00000095564	-0.464122	0.0818017	1.08724
BTBD1	ENSG00000064726	0.661206	0.000132079	3.87917	Yes
BTBD10	ENSG00000148925	0.297937	0.0319358	1.49572	Yes
BTBD11	ENSG00000151136	-0.13297	0.801625	0.0960287
BTBD19	ENSG00000222009	-2.4486	3.64071e-05	4.43881	Yes
BTBD2	ENSG00000133243	0.34256	0.250908	0.600486
BTBD3	ENSG00000132640	-0.266805	0.206974	0.684083
BTBD6	ENSG00000184887	0.43652	0.101264	0.994546
BTBD7	ENSG00000011114	-0.214235	0.353782	0.451264
BTBD8	ENSG00000189195	-0.727709	0.0406063	1.39141	Yes
BTBD9	ENSG00000183826	0.0699873	0.634924	0.197278
BTC	ENSG00000174808	-0.162379	0.59769	0.223524
BTD	ENSG00000169814	0.178636	0.409608	0.387631
BTF3	ENSG00000145741	1.41696	9.96573e-08	7.00149	Yes
BTF3L4	ENSG00000134717	0.823371	5.5072e-09	8.25907	Yes
BTG1	ENSG00000133639	-0.168338	0.330575	0.48073
BTG2	ENSG00000159388	-1.85122	5.48317e-06	5.26097	Yes
BTG3	ENSG00000154640	0.0013083	0.997496	0.00108902
BTK	ENSG00000010671	-1.95181	2.11679e-05	4.67432	Yes
BTLA	ENSG00000186265	-2.52817	0.000558714	3.25281	Yes
BTN2A1	ENSG00000112763	-0.600656	0.00235713	2.62762	Yes
BTN2A2	ENSG00000124508	-1.10892	0.000372056	3.42939	Yes
BTN3A1	ENSG00000026950	-1.61647	1.10872e-06	5.95518	Yes
BTN3A2	ENSG00000186470	-1.7644	1.04388e-06	5.98135	Yes
BTN3A3	ENSG00000111801	-1.58082	7.60459e-06	5.11892	Yes
BTNL9	ENSG00000165810	-0.442418	0.29914	0.524126
BTRC	ENSG00000166167	-0.160574	0.454882	0.342102
BUB1	ENSG00000169679	2.45518	2.51372e-05	4.59968	Yes
BUB1B	ENSG00000156970	2.57716	9.96872e-07	6.00136	Yes
BUB3	ENSG00000154473	0.808644	2.58675e-06	5.58725	Yes
BUD13	ENSG00000137656	0.130954	0.412191	0.384902
BUD31	ENSG00000106245	0.73915	0.000321888	3.4923	Yes
BVES	ENSG00000112276	-0.836676	0.077053	1.11321
BYSL	ENSG00000112578	1.53403	1.87504e-09	8.72699	Yes
BZRAP1	ENSG00000005379	-0.313397	0.30062	0.521982
BZW1	ENSG00000082153	0.451013	0.0421089	1.37563	Yes
BZW2	ENSG00000136261	1.71398	1.34233e-09	8.87214	Yes
C10orf10	ENSG00000165507	-0.425526	0.325162	0.487901
C10orf107	ENSG00000183346	-0.878876	0.0806533	1.09338
C10orf11	ENSG00000148655	-0.105471	0.859457	0.065776
C10orf118	ENSG00000165813	-0.229768	0.465471	0.332107
C10orf12	ENSG00000155640	-1.1371	0.0294849	1.5304	Yes
C10orf128	ENSG00000204161	-1.67035	9.43616e-06	5.0252	Yes
C10orf2	ENSG00000107815	1.72403	5.12003e-11	10.2907	Yes
C10orf25	ENSG00000165511	-0.224149	0.348771	0.457459
C10orf32	ENSG00000166275	0.695168	0.00863235	2.06387	Yes
C10orf35	ENSG00000171224	0.567294	0.0245227	1.61043	Yes
C10orf54	ENSG00000107738	-1.73508	1.09679e-06	5.95988	Yes
C10ORF68	ENSG00000150076	-1.00669	0.0089036	2.05043	Yes
C10orf76	ENSG00000120029	-0.132906	0.34841	0.457909
C10orf88	ENSG00000119965	0.499473	0.00109776	2.95949	Yes
C10orf95	ENSG00000120055	0.861203	0.0295391	1.5296	Yes
C11orf1	ENSG00000137720	0.566903	0.0452093	1.34477	Yes
C11orf21	ENSG00000110665	-2.67004	3.44423e-05	4.46291	Yes
C11orf24	ENSG00000171067	0.401888	0.0915198	1.03848
C11orf30	ENSG00000158636	-0.00852031	0.977122	0.0100512
C11orf31	ENSG00000211450	0.968593	0.00365073	2.43762	Yes
C11orf35	ENSG00000185522	-0.0685424	0.885357	0.0528816
C11orf45	ENSG00000174370	-2.07096	1.61131e-06	5.79282	Yes
C11orf48	ENSG00000162194	0.742353	0.0325261	1.48777	Yes
C11orf49	ENSG00000149179	0.191178	0.299875	0.523059
C11orf54	ENSG00000182919	0.377363	0.0788073	1.10343
C11orf57	ENSG00000150776	0.305835	0.0369571	1.4323	Yes
C11orf58	ENSG00000110696	0.510145	0.00177314	2.75126	Yes
C11orf63	ENSG00000109944	-0.975588	0.0326065	1.4867	Yes
C11orf68	ENSG00000175573	0.212053	0.419086	0.377697
C11orf70	ENSG00000137691	-1.17355	0.00591445	2.22809	Yes
C11orf71	ENSG00000180425	0.388709	0.2779	0.556111
C11orf73	ENSG00000149196	0.61317	0.0022418	2.6494	Yes
C11orf74	ENSG00000166352	0.515355	0.0390138	1.40878	Yes
C11orf80	ENSG00000173715	0.284795	0.202828	0.692873
C11orf82	ENSG00000165490	1.83298	0.000177322	3.75124	Yes
C11orf83	ENSG00000204922	0.857331	0.0420792	1.37593	Yes
C11orf84	ENSG00000168005	0.156263	0.550585	0.259176
C11orf96	ENSG00000187479	-1.1193	0.033554	1.47426	Yes
C12orf10	ENSG00000139637	0.661082	0.0385733	1.41371	Yes
C12orf23	ENSG00000151135	0.702867	0.000665463	3.17688	Yes
C12orf29	ENSG00000133641	0.518114	0.00347043	2.45962	Yes
C12orf4	ENSG00000047621	-0.0159861	0.918079	0.0371197
C12orf43	ENSG00000157895	0.351284	0.0255469	1.59266	Yes
C12orf44	ENSG00000123395	0.664876	0.0114567	1.94094	Yes
C12orf45	ENSG00000151131	0.77887	0.00923189	2.03471	Yes
C12orf49	ENSG00000111412	0.825593	0.00429704	2.36683	Yes
C12orf5	ENSG00000078237	0.376868	0.234526	0.629808
C12orf55	ENSG00000188596	-1.73457	0.000389694	3.40928	Yes
C12orf56	ENSG00000185306	0.674301	0.483741	0.315387
C12orf57	ENSG00000111678	1.01328	0.0158665	1.79952	Yes
C12orf60	ENSG00000182993	0.830248	0.12108	0.916929
C12orf65	ENSG00000130921	0.379254	0.0257419	1.58936	Yes
C12orf66	ENSG00000174206	0.322034	0.0823046	1.08458
C12orf68	ENSG00000177875	-0.88539	0.0334454	1.47566	Yes
C12orf73	ENSG00000204954	1.18385	3.06121e-07	6.51411	Yes
C12orf75	ENSG00000235162	-1.71816	4.54291e-06	5.34267	Yes
C12orf76	ENSG00000174456	0.579314	0.00197305	2.70486	Yes
C12orf79	ENSG00000257242	-1.53079	0.0077928	2.10831	Yes
C14orf1	ENSG00000133935	0.361123	0.115773	0.936391
C14orf119	ENSG00000179933	0.567875	0.000271794	3.56576	Yes
C14orf132	ENSG00000227051	-0.677348	0.126106	0.899264
C14orf142	ENSG00000170270	0.570919	0.00474914	2.32339	Yes
C14orf159	ENSG00000133943	-1.00448	0.00346369	2.46046	Yes
C14orf166	ENSG00000087302	0.664186	0.000354329	3.45059	Yes
C14orf182	ENSG00000214900	-0.117916	0.841478	0.0749571
C14orf2	ENSG00000156411	0.875865	0.00131245	2.88192	Yes
C14orf28	ENSG00000179476	-0.611123	0.00145956	2.83578	Yes
C14orf37	ENSG00000139971	-1.3752	0.00792209	2.10116	Yes
C14orf39	ENSG00000179008	0.136244	0.77608	0.110093
C14orf79	ENSG00000140104	0.675887	0.0145218	1.83798	Yes
C14orf80	ENSG00000185347	1.01897	0.0106483	1.97272	Yes
C14orf93	ENSG00000100802	-0.11327	0.59873	0.222769
C15orf27	ENSG00000169758	0.252851	0.557006	0.25414
C15orf38	ENSG00000242498	-0.297077	0.168435	0.773567
C15orf39	ENSG00000167173	0.0213004	0.936375	0.02855
C15orf40	ENSG00000169609	0.405773	0.014892	1.82705	Yes
C15orf41	ENSG00000186073	-1.83286	3.03751e-06	5.51748	Yes
C15orf48	ENSG00000166920	-0.26738	0.789702	0.102537
C15orf52	ENSG00000188549	-0.713813	0.0366059	1.43645	Yes
C15orf56	ENSG00000176753	-0.635209	0.213324	0.670961
C15orf57	ENSG00000128891	-0.0210838	0.913753	0.039171
C15orf59	ENSG00000205363	-1.60123	0.00403814	2.39382	Yes
C15orf61	ENSG00000189227	1.44185	6.66707e-07	6.17607	Yes
C15orf62	ENSG00000188277	-1.38288	0.000849676	3.07075	Yes
C15orf65	ENSG00000261652	0.15841	0.61341	0.212249
C16orf13	ENSG00000130731	0.786075	0.0933002	1.03012
C16orf45	ENSG00000166780	-1.85985	1.47866e-06	5.83013	Yes
C16orf46	ENSG00000166455	0.239502	0.386779	0.412537
C16orf52	ENSG00000185716	0.118846	0.580583	0.236135
C16orf54	ENSG00000185905	-2.20538	0.000119611	3.92223	Yes
C16orf58	ENSG00000140688	0.296662	0.246505	0.608174
C16orf59	ENSG00000162062	2.24536	1.18941e-06	5.92467	Yes
C16orf62	ENSG00000103544	-0.0510665	0.810556	0.091217
C16orf70	ENSG00000125149	0.401089	0.097113	1.01272
C16orf71	ENSG00000166246	0.323606	0.241233	0.617564
C16orf72	ENSG00000182831	0.395587	0.00665703	2.17672	Yes
C16orf74	ENSG00000154102	-1.75916	0.000384039	3.41562	Yes
C16orf80	ENSG00000070761	0.528263	0.00491974	2.30806	Yes
C16orf86	ENSG00000159761	-0.291839	0.427193	0.369376
C16orf87	ENSG00000155330	0.944525	0.00011342	3.94531	Yes
C16orf89	ENSG00000153446	-3.30349	2.18263e-07	6.66102	Yes
C16orf91	ENSG00000174109	1.22402	9.44129e-05	4.02497	Yes
C16orf93	ENSG00000196118	0.159389	0.692454	0.159609
C17orf103	ENSG00000154035	-0.608861	0.0112591	1.94849	Yes
C17orf107	ENSG00000205710	0.18798	0.662634	0.178727
C17orf49	ENSG00000258315	-0.285747	0.403814	0.393818
C17orf51	ENSG00000212719	-0.958886	0.00451617	2.34523	Yes
C17orf53	ENSG00000125319	1.27089	0.00396107	2.40219	Yes
C17orf58	ENSG00000186665	0.861577	0.0199638	1.69976	Yes
C17orf59	ENSG00000196544	0.167162	0.670614	0.173527
C17orf62	ENSG00000178927	0.391255	0.0965465	1.01526
C17orf67	ENSG00000214226	0.0995735	0.783029	0.106222
C17orf70	ENSG00000185504	0.627474	0.0211034	1.67565	Yes
C17orf72	ENSG00000224383	-0.706462	0.034399	1.46345	Yes
C17orf75	ENSG00000108666	0.643785	0.000902718	3.04445	Yes
C17orf80	ENSG00000141219	0.0358211	0.813625	0.0895755
C17orf82	ENSG00000187013	-0.328776	0.561217	0.250869
C17orf85	ENSG00000074356	0.185095	0.189694	0.721947
C17orf89	ENSG00000224877	1.17551	0.000411728	3.38539	Yes
C17orf96	ENSG00000179294	1.4405	3.3937e-05	4.46933	Yes
C17orf97	ENSG00000187624	-0.279587	0.530924	0.274968
C18orf21	ENSG00000141428	0.484424	0.0334637	1.47543	Yes
C18orf25	ENSG00000152242	-0.0286536	0.914075	0.0390184
C18orf32	ENSG00000177576	0.597287	0.0796038	1.09907
C18orf54	ENSG00000166845	0.546043	0.200091	0.698773
C18orf56	ENSG00000176912	1.98157	7.0736e-05	4.15036	Yes
C18orf8	ENSG00000141452	-0.112472	0.505383	0.296379
C19orf10	ENSG00000074842	1.01456	0.00325333	2.48767	Yes
C19orf12	ENSG00000131943	0.102547	0.456418	0.340637
C19orf18	ENSG00000177025	-0.203069	0.73061	0.136315
C19orf24	ENSG00000228300	1.04634	0.0210509	1.67673	Yes
C19orf25	ENSG00000119559	0.594551	0.0688559	1.16206
C19orf26	ENSG00000099625	1.87937	0.000909646	3.04113	Yes
C19orf33	ENSG00000167644	0.465483	0.534042	0.272425
C19orf38	ENSG00000214212	-0.539994	0.187662	0.726624
C19orf40	ENSG00000131944	0.738696	0.0947386	1.02347
C19orf43	ENSG00000123144	0.348407	0.266569	0.57419
C19orf44	ENSG00000105072	-0.076262	0.70396	0.152452
C19orf45	ENSG00000198723	0.700932	0.295988	0.528726
C19orf47	ENSG00000160392	-0.1543	0.454893	0.342091
C19orf48	ENSG00000167747	1.72061	0.000168331	3.77384	Yes
C19orf52	ENSG00000142444	0.305956	0.189096	0.723318
C19orf53	ENSG00000104979	0.319323	0.375065	0.425894
C19orf54	ENSG00000188493	0.386141	0.0368157	1.43397	Yes
C19orf55	ENSG00000167595	-0.201636	0.43995	0.356597
C19orf57	ENSG00000132016	-0.0615103	0.872927	0.0590222
C19orf60	ENSG00000006015	0.62599	0.128953	0.889569
C19orf66	ENSG00000130813	-1.34736	7.03209e-06	5.15292	Yes
C19orf68	ENSG00000185453	-0.127186	0.617529	0.209343
C19orf70	ENSG00000174917	0.742592	0.0712658	1.14712
C19orf71	ENSG00000183397	-0.132518	0.751205	0.124242
C19orf73	ENSG00000221916	0.610071	0.135833	0.866995
C19orf77	ENSG00000095932	-0.113697	0.867697	0.0616322
C19orf81	ENSG00000235034	-0.416735	0.628614	0.201616
C19orf82	ENSG00000267106	0.0864422	0.725206	0.139538
C1D	ENSG00000197223	0.395463	0.053661	1.27034
C1GALT1	ENSG00000106392	-0.0786972	0.796773	0.0986654
C1GALT1C1	ENSG00000171155	0.699725	0.00196173	2.70736	Yes
C1orf101	ENSG00000179397	-0.663719	0.0149427	1.82557	Yes
C1orf106	ENSG00000163362	-2.39033	0.000588958	3.22992	Yes
C1orf109	ENSG00000116922	0.802597	4.70319e-05	4.32761	Yes
C1orf112	ENSG00000000460	0.239888	0.382399	0.417483
C1orf115	ENSG00000162817	0.0543716	0.892196	0.0495395
C1orf116	ENSG00000182795	0.294938	0.256989	0.590086
C1orf122	ENSG00000197982	0.811828	0.0312945	1.50453	Yes
C1orf123	ENSG00000162384	-0.00226812	0.992059	0.00346255
C1orf131	ENSG00000143633	0.637481	0.000170608	3.768	Yes
C1orf159	ENSG00000131591	0.338858	0.210197	0.677373
C1orf162	ENSG00000143110	-1.26401	0.000301513	3.52069	Yes
C1orf168	ENSG00000187889	0.428796	0.427836	0.368722
C1orf170	ENSG00000187642	0.119986	0.835791	0.0779021
C1orf172	ENSG00000175707	0.719814	0.00339043	2.46975	Yes
C1orf174	ENSG00000198912	0.369485	0.00174779	2.75751	Yes
C1orf186	ENSG00000196533	-2.74343	2.57853e-07	6.58863	Yes
C1orf192	ENSG00000188931	-0.867156	0.0226481	1.64497	Yes
C1orf194	ENSG00000179902	-2.12193	0.00229677	2.63888	Yes
C1orf198	ENSG00000119280	0.00943051	0.964393	0.0157462
C1orf204	ENSG00000188004	-1.74992	0.000152843	3.81576	Yes
C1orf21	ENSG00000116667	0.128421	0.646683	0.189308
C1orf210	ENSG00000253313	0.163735	0.493674	0.306559
C1orf213	ENSG00000249087	-0.808696	0.00200868	2.69709	Yes
C1orf216	ENSG00000142686	0.615552	0.00174011	2.75942	Yes
C1orf226	ENSG00000239887	0.230128	0.415512	0.381416
C1orf228	ENSG00000198520	-0.474576	0.288021	0.540576
C1orf229	ENSG00000221953	0.355753	0.275801	0.559404
C1orf233	ENSG00000228594	1.73846	0.00157982	2.80139	Yes
C1orf27	ENSG00000157181	0.0768706	0.665981	0.176538
C1orf35	ENSG00000143793	0.404409	0.170081	0.769344
C1orf43	ENSG00000143612	1.06523	8.1051e-08	7.09124	Yes
C1orf50	ENSG00000164008	0.600991	0.009934	2.00288	Yes
C1orf51	ENSG00000159208	-0.992325	0.0146267	1.83485	Yes
C1orf52	ENSG00000162642	0.358664	0.0161345	1.79224	Yes
C1orf53	ENSG00000203724	0.861914	0.0358745	1.44521	Yes
C1orf54	ENSG00000118292	-1.4922	2.40325e-06	5.6192	Yes
C1orf56	ENSG00000143443	0.0177796	0.941473	0.026192
C1orf63	ENSG00000117616	0.175827	0.616904	0.209782
C1orf64	ENSG00000183888	0.530115	0.696963	0.15679
C1orf74	ENSG00000162757	0.137419	0.5315	0.274497
C1orf85	ENSG00000198715	-0.0201135	0.951946	0.0213877
C1orf86	ENSG00000162585	0.682564	0.0792724	1.10088
C1orf95	ENSG00000203685	-2.03383	0.00039993	3.39802	Yes
C1QA	ENSG00000173372	-0.988917	0.0120179	1.92017	Yes
C1QB	ENSG00000173369	-0.809053	0.0292958	1.53319	Yes
C1QBP	ENSG00000108561	1.55613	1.27898e-09	8.89314	Yes
C1QC	ENSG00000159189	-0.805942	0.0308381	1.51091	Yes
C1QL1	ENSG00000131094	-3.02043	0.000503488	3.29801	Yes
C1QL3	ENSG00000165985	-1.68397	0.00173166	2.76154	Yes
C1QTNF1	ENSG00000173918	-2.31472	1.88631e-07	6.72439	Yes
C1QTNF2	ENSG00000145861	-1.94497	4.71271e-05	4.32673	Yes
C1QTNF3	ENSG00000082196	1.76868	0.0140154	1.85339	Yes
C1QTNF4	ENSG00000172247	-1.21832	0.0153467	1.81398	Yes
C1QTNF6	ENSG00000133466	-0.0837428	0.806336	0.0934841
C1QTNF7	ENSG00000163145	-2.67408	3.19617e-05	4.49537	Yes
C1QTNF9B	ENSG00000205863	-1.27444	0.0959746	1.01784
C1R	ENSG00000159403	-1.61516	0.000204596	3.6891	Yes
C1RL	ENSG00000139178	-0.4491	0.264325	0.577861
C1S	ENSG00000182326	-2.03038	1.6631e-05	4.77908	Yes
C2	ENSG00000166278	-0.197305	0.744252	0.12828
C20orf112	ENSG00000197183	-0.644498	0.00217586	2.66237	Yes
C20orf194	ENSG00000088854	-1.56167	1.92903e-05	4.71466	Yes
C20orf196	ENSG00000171984	0.367864	0.115604	0.937027
C20orf24	ENSG00000101084	0.762626	0.00372614	2.42874	Yes
C20orf27	ENSG00000101220	0.983384	0.00410616	2.38656	Yes
C20orf85	ENSG00000124237	-5.20075	7.5425e-06	5.12248	Yes
C20orf96	ENSG00000196476	0.39192	0.183063	0.7374
C21orf2	ENSG00000160226	0.0471181	0.918037	0.03714
C21orf33	ENSG00000160221	1.00312	0.000130525	3.88431	Yes
C21orf58	ENSG00000160298	0.688152	0.0233272	1.63214	Yes
C21orf59	ENSG00000159079	0.175197	0.457049	0.340037
C21orf62	ENSG00000205929	-3.46327	2.14613e-05	4.66834	Yes
C21orf91	ENSG00000154642	-0.440453	0.0957849	1.0187
C22orf23	ENSG00000128346	-0.850523	0.0021801	2.66152	Yes
C22orf29	ENSG00000215012	0.232846	0.210801	0.676127
C22orf39	ENSG00000242259	0.240494	0.187568	0.726841
C22orf42	ENSG00000205856	-0.814183	0.516866	0.286622
C22orf46	ENSG00000184208	-0.236774	0.324387	0.488936
C2CD2	ENSG00000157617	-0.489861	0.00362452	2.44075	Yes
C2CD2L	ENSG00000172375	0.353919	0.0990743	1.00404
C2CD3	ENSG00000168014	-0.140473	0.539323	0.268151
C2CD4A	ENSG00000198535	2.46153	0.0185256	1.73223	Yes
C2CD4B	ENSG00000205502	-0.759508	0.244609	0.611528
C2CD4C	ENSG00000183186	1.76218	0.00486744	2.3127	Yes
C2CD4D	ENSG00000225556	0.899286	0.0105014	1.97875	Yes
C2CD5	ENSG00000111731	0.196734	0.223902	0.649942
C2ORF15	ENSG00000273045	0.943367	0.000178392	3.74862	Yes
C2orf16	ENSG00000221843	0.0833849	0.884218	0.0534406
C2orf27A	ENSG00000197927	-0.157445	0.722799	0.140982
C2orf40	ENSG00000119147	-2.2718	4.13696e-05	4.38332	Yes
C2orf42	ENSG00000115998	-0.140935	0.253205	0.596528
C2orf43	ENSG00000118961	-0.887453	0.0916116	1.03805
C2orf44	ENSG00000163026	0.459537	0.00449124	2.34763	Yes
C2orf47	ENSG00000162972	0.953259	2.86882e-06	5.5423	Yes
C2orf49	ENSG00000135974	0.169844	0.415512	0.381416
C2orf54	ENSG00000172478	-0.544889	0.44191	0.354666
C2orf62	ENSG00000158428	-0.38051	0.51055	0.291962
C2orf68	ENSG00000168887	0.0205482	0.90701	0.0423879
C2orf69	ENSG00000178074	0.635581	0.00206653	2.68476	Yes
C2orf70	ENSG00000173557	-0.598531	0.274761	0.561044
C2orf72	ENSG00000204128	0.104728	0.851015	0.0700629
C2orf76	ENSG00000186132	0.598189	0.0105795	1.97553	Yes
C2orf81	ENSG00000159239	-0.261894	0.580007	0.236567
C2orf82	ENSG00000182600	0.0368203	0.933049	0.0300956
C2orf88	ENSG00000187699	-3.55927	5.6692e-09	8.24648	Yes
C3	ENSG00000125730	-2.29365	0.000565403	3.24764	Yes
C3AR1	ENSG00000171860	-0.957799	0.00458635	2.33853	Yes
C3orf14	ENSG00000114405	0.0294345	0.965501	0.0152473
C3orf17	ENSG00000163608	0.324471	0.0176886	1.75231	Yes
C3orf18	ENSG00000088543	-0.96133	0.00330249	2.48116	Yes
C3orf33	ENSG00000174928	0.486269	0.0431809	1.36471	Yes
C3orf35	ENSG00000198590	-0.972056	0.0435255	1.36126	Yes
C3orf36	ENSG00000221972	-1.08626	0.0111947	1.95099	Yes
C3orf38	ENSG00000179021	0.250799	0.139438	0.855619
C3orf52	ENSG00000114529	-0.539577	0.233781	0.63119
C3orf58	ENSG00000181744	-0.1647	0.651105	0.186349
C3orf62	ENSG00000188315	-0.0711756	0.736923	0.132578
C3orf67	ENSG00000163689	0.960346	0.063765	1.19542
C3orf70	ENSG00000187068	-2.36172	2.57853e-07	6.58863	Yes
C3orf72	ENSG00000206262	0.835781	0.362298	0.440934
C3orf80	ENSG00000180044	-0.100974	0.81393	0.0894131
C3orf83	ENSG00000225526	-0.148662	0.66687	0.175959
C4A	ENSG00000244731	-0.453343	0.45872	0.338453
C4B	ENSG00000224389	-1.25365	0.0447724	1.34899	Yes
C4orf19	ENSG00000154274	0.78994	0.297927	0.52589
C4orf21	ENSG00000138658	0.45568	0.135432	0.868277
C4orf27	ENSG00000056050	0.734045	0.000200111	3.69873	Yes
C4orf29	ENSG00000164074	-0.049154	0.841093	0.0751559
C4orf3	ENSG00000164096	0.110953	0.533931	0.272515
C4orf32	ENSG00000174749	-0.135336	0.626547	0.203047
C4orf33	ENSG00000151470	-0.842857	0.00700308	2.15471	Yes
C4orf36	ENSG00000163633	-0.133214	0.512072	0.290669
C4orf46	ENSG00000205208	0.715434	0.001753	2.75622	Yes
C4orf47	ENSG00000205129	-0.0133791	0.97578	0.010648
C4orf48	ENSG00000243449	1.0919	0.0637152	1.19576
C5	ENSG00000106804	-0.0140536	0.965379	0.0153022
C5AR1	ENSG00000197405	-0.825729	0.0457568	1.33954	Yes
C5orf15	ENSG00000113583	0.694716	0.000153452	3.81403	Yes
C5orf22	ENSG00000082213	0.66765	0.00211266	2.67517	Yes
C5orf24	ENSG00000181904	0.564897	0.022719	1.64361	Yes
C5orf28	ENSG00000151881	0.553773	0.0121079	1.91693	Yes
C5orf30	ENSG00000181751	1.13015	0.00223256	2.6512	Yes
C5orf34	ENSG00000172244	-0.166234	0.645466	0.190126
C5orf38	ENSG00000186493	0.753372	0.103877	0.983479
C5orf42	ENSG00000197603	-0.255339	0.558288	0.253142
C5orf45	ENSG00000161010	-0.281364	0.202135	0.694358
C5orf49	ENSG00000215217	0.322264	0.510892	0.291671
C5orf51	ENSG00000205765	0.129267	0.550585	0.259176
C5orf54	ENSG00000221886	0.294607	0.212586	0.672466
C5orf55	ENSG00000221990	0.467867	0.280197	0.552537
C5orf63	ENSG00000164241	-0.167961	0.571273	0.243156
C5orf66	ENSG00000224186	-1.47145	0.00283586	2.54732	Yes
C6orf1	ENSG00000186577	0.0727212	0.848403	0.0713976
C6orf106	ENSG00000196821	0.120856	0.333858	0.476438
C6orf120	ENSG00000185127	0.529893	0.00249108	2.60361	Yes
C6orf132	ENSG00000188112	0.00604199	0.979595	0.0089534
C6orf136	ENSG00000204564	0.437996	0.0535685	1.27109
C6orf163	ENSG00000203872	-1.72939	0.00196201	2.7073	Yes
C6orf203	ENSG00000130349	0.606546	0.00931654	2.03075	Yes
C6orf211	ENSG00000146476	0.415046	0.0563202	1.24934
C6orf226	ENSG00000221821	-0.0894658	0.835544	0.0780305
C6orf47	ENSG00000204439	0.0639812	0.750161	0.124845
C6orf48	ENSG00000204387	0.819819	0.000371043	3.43058	Yes
C6orf52	ENSG00000137434	0.411377	0.292713	0.533557
C6orf57	ENSG00000154079	0.857543	0.000520931	3.28322	Yes
C6orf62	ENSG00000112308	0.453369	0.00223931	2.64989	Yes
C6orf89	ENSG00000198663	-0.0485273	0.65729	0.182243
C7	ENSG00000112936	-2.60905	6.35679e-05	4.19676	Yes
C7orf25	ENSG00000136197	0.0363841	0.918037	0.03714
C7orf26	ENSG00000146576	0.45122	0.0367112	1.4352	Yes
C7orf31	ENSG00000153790	-1.95764	1.22145e-06	5.91313	Yes
C7orf43	ENSG00000146826	0.272803	0.247558	0.606324
C7orf49	ENSG00000122783	0.0423333	0.80336	0.09509
C7orf50	ENSG00000146540	0.440047	0.22065	0.656297
C7orf55	ENSG00000164898	0.59119	0.152351	0.817155
C7orf55-LUC7L2	ENSG00000146963	0.145013	0.448025	0.348697
C7orf60	ENSG00000164603	-0.119392	0.561032	0.251012
C7orf63	ENSG00000105792	-0.517416	0.378793	0.421598
C7orf73	ENSG00000243317	0.671081	0.000231699	3.63508	Yes
C8G	ENSG00000176919	0.217195	0.637373	0.195606
C8orf33	ENSG00000182307	1.0718	1.35316e-05	4.86865	Yes
C8orf34	ENSG00000165084	-0.216425	0.663045	0.178457
C8orf37	ENSG00000156172	0.182493	0.531513	0.274486
C8orf4	ENSG00000176907	-0.149693	0.824132	0.0840031
C8orf44	ENSG00000213865	-0.436318	0.0906238	1.04276
C8orf46	ENSG00000169085	-1.48548	0.000523117	3.2814	Yes
C8orf47	ENSG00000177459	0.298983	0.708112	0.149898
C8orf58	ENSG00000241852	-0.360953	0.171803	0.76497
C8orf59	ENSG00000176731	0.934904	0.000321064	3.49341	Yes
C8orf76	ENSG00000189376	0.840202	0.000515879	3.28745	Yes
C8orf82	ENSG00000213563	0.665832	0.0571232	1.24319
C8orf88	ENSG00000253250	-2.60283	1.35048e-06	5.86951	Yes
C9orf114	ENSG00000198917	0.225346	0.362279	0.440957
C9orf116	ENSG00000160345	0.716739	0.0430471	1.36606	Yes
C9orf117	ENSG00000160401	0.32563	0.397367	0.400809
C9orf142	ENSG00000148362	0.33594	0.470766	0.327195
C9orf152	ENSG00000188959	0.38748	0.189763	0.721788
C9orf156	ENSG00000136932	0.216513	0.167881	0.774999
C9orf16	ENSG00000171159	0.0258439	0.955379	0.0198245
C9orf163	ENSG00000196366	1.02352	0.00508709	2.29353	Yes
C9orf169	ENSG00000197191	0.749479	0.134556	0.871096
C9orf172	ENSG00000232434	0.0578647	0.927669	0.0326068
C9orf173	ENSG00000197768	-0.28652	0.577777	0.23824
C9orf24	ENSG00000164972	-3.11425	1.14589e-08	7.94086	Yes
C9orf3	ENSG00000148120	-2.05769	8.22705e-09	8.08476	Yes
C9orf37	ENSG00000203993	0.0867606	0.768968	0.114092
C9orf40	ENSG00000135045	0.571129	0.017084	1.76741	Yes
C9orf41	ENSG00000156017	0.595069	0.00282255	2.54936	Yes
C9orf43	ENSG00000157653	0.697289	0.0122663	1.91129	Yes
C9orf47	ENSG00000186354	-2.59323	0.000306602	3.51343	Yes
C9orf64	ENSG00000165118	0.319871	0.121999	0.913645
C9orf66	ENSG00000183784	0.22752	0.76926	0.113927
C9orf69	ENSG00000238227	0.817248	0.00366538	2.43588	Yes
C9orf72	ENSG00000147894	-0.475687	0.0424798	1.37182	Yes
C9orf78	ENSG00000136819	0.23397	0.10226	0.990292
C9orf85	ENSG00000155621	0.434746	0.0133177	1.87557	Yes
C9orf89	ENSG00000165233	-0.0747222	0.80485	0.094285
C9orf9	ENSG00000165698	-0.122877	0.663532	0.178138
C9orf91	ENSG00000157693	0.385346	0.0554275	1.25627
C9orf96	ENSG00000198870	0.384543	0.330608	0.480686
CA11	ENSG00000063180	-1.67634	0.000116562	3.93344	Yes
CA12	ENSG00000074410	-0.76093	0.0860668	1.06516
CA13	ENSG00000185015	0.971056	0.0353699	1.45137	Yes
CA14	ENSG00000118298	-2.5402	4.94931e-06	5.30546	Yes
CA2	ENSG00000104267	0.820963	0.202923	0.692668
CA3	ENSG00000164879	-5.96179	3.80017e-05	4.4202	Yes
CA4	ENSG00000167434	-0.816754	0.187976	0.725898
CA5B	ENSG00000169239	-0.387643	0.190952	0.719076
CA8	ENSG00000178538	0.300471	0.660813	0.179922
CAAP1	ENSG00000120159	0.505298	0.0148093	1.82947	Yes
CAB39	ENSG00000135932	0.0213328	0.933066	0.0300874
CAB39L	ENSG00000102547	0.309434	0.239598	0.620516
CABIN1	ENSG00000099991	-0.104302	0.526345	0.27873
CABLES1	ENSG00000134508	-0.0753553	0.848924	0.071131
CABLES2	ENSG00000149679	0.177871	0.388368	0.410756
CABP1	ENSG00000157782	-1.78208	3.81088e-06	5.41897	Yes
CABP4	ENSG00000175544	0.776742	0.0858543	1.06624
CABYR	ENSG00000154040	-1.33756	0.00170292	2.76881	Yes
CACFD1	ENSG00000160325	1.01673	0.0035316	2.45203	Yes
CACHD1	ENSG00000158966	-2.33709	5.14102e-06	5.28895	Yes
CACNA1B	ENSG00000148408	1.25599	0.138792	0.857637
CACNA1C	ENSG00000151067	-2.03445	5.72753e-06	5.24203	Yes
CACNA1D	ENSG00000157388	1.71887	0.00548794	2.26059	Yes
CACNA1G	ENSG00000006283	-1.77635	0.00426753	2.36982	Yes
CACNA1H	ENSG00000196557	-0.687765	0.108193	0.9658
CACNA2D1	ENSG00000153956	-0.851547	0.137441	0.861885
CACNA2D2	ENSG00000007402	0.0276039	0.925246	0.0337428
CACNA2D3	ENSG00000157445	-2.55995	3.27733e-08	7.48448	Yes
CACNA2D4	ENSG00000151062	-1.40605	7.52614e-06	5.12343	Yes
CACNB1	ENSG00000067191	-1.15434	0.00221203	2.65521	Yes
CACNB2	ENSG00000165995	-1.24853	0.000760631	3.11883	Yes
CACNB3	ENSG00000167535	-0.141725	0.681215	0.166716
CACNB4	ENSG00000182389	-1.91803	0.000113773	3.94396	Yes
CACNG1	ENSG00000108878	-3.45201	0.000504795	3.29689	Yes
CACNG4	ENSG00000075461	-1.73757	0.0245901	1.60924	Yes
CACTIN	ENSG00000105298	0.0439214	0.878666	0.0561763
CACUL1	ENSG00000151893	0.314823	0.0496293	1.30426	Yes
CACYBP	ENSG00000116161	0.907224	1.59653e-06	5.79682	Yes
CAD	ENSG00000084774	0.84515	3.43626e-05	4.46391	Yes
CADM1	ENSG00000182985	0.0283976	0.955086	0.0199576
CADM2	ENSG00000175161	-0.523454	0.502442	0.298914
CADM3	ENSG00000162706	-3.76756	7.80343e-07	6.10771	Yes
CADM4	ENSG00000105767	0.0730249	0.81393	0.0894131
CADPS	ENSG00000163618	1.11776	0.183997	0.735189
CADPS2	ENSG00000081803	0.459287	0.130756	0.883537
CALCA	ENSG00000110680	-0.199871	0.791165	0.101733
CALCOCO1	ENSG00000012822	-0.581657	0.000276335	3.55856	Yes
CALCOCO2	ENSG00000136436	-0.0729591	0.56204	0.250233
CALCRL	ENSG00000064989	-0.211659	0.674593	0.170958
CALD1	ENSG00000122786	-1.43188	6.21658e-05	4.20645	Yes
CALHM2	ENSG00000138172	-1.08032	0.000155137	3.80928	Yes
CALM1	ENSG00000198668	-0.613786	0.00421151	2.37556	Yes
CALM2	ENSG00000143933	0.582521	0.00209918	2.67795	Yes
CALM3	ENSG00000160014	0.37043	0.0224053	1.64965	Yes
CALML3	ENSG00000178363	-1.5296	0.0689401	1.16153
CALML4	ENSG00000129007	-0.442178	0.0273162	1.56358	Yes
CALML6	ENSG00000169885	-1.67619	0.00387327	2.41192	Yes
CALN1	ENSG00000183166	0.828817	0.272384	0.564819
CALR	ENSG00000179218	0.902122	0.000115187	3.9386	Yes
CALU	ENSG00000128595	0.180113	0.454594	0.342376
CAMK1	ENSG00000134072	0.458226	0.141905	0.848003
CAMK1D	ENSG00000183049	0.701578	0.315945	0.500389
CAMK1G	ENSG00000008118	-2.78422	7.68402e-08	7.11441	Yes
CAMK2B	ENSG00000058404	0.838817	0.120893	0.917598
CAMK2D	ENSG00000145349	-0.153559	0.532051	0.274046
CAMK2G	ENSG00000148660	-0.655692	0.00185333	2.73205	Yes
CAMK2N1	ENSG00000162545	-0.360018	0.540996	0.266806
CAMK2N2	ENSG00000163888	0.96509	0.0686048	1.16365
CAMK4	ENSG00000152495	-2.79005	3.33412e-07	6.47702	Yes
CAMKK1	ENSG00000004660	0.642962	0.020666	1.68474	Yes
CAMKK2	ENSG00000110931	0.943865	0.00999897	2.00004	Yes
CAMKMT	ENSG00000143919	0.404063	0.0915977	1.03812
CAMLG	ENSG00000164615	0.886557	0.000257196	3.58974	Yes
CAMSAP1	ENSG00000130559	0.247622	0.14437	0.840522
CAMSAP2	ENSG00000118200	0.0717533	0.79525	0.0994965
CAMSAP3	ENSG00000076826	0.498887	0.114454	0.941371
CAMTA1	ENSG00000171735	0.0381666	0.848347	0.0714263
CAMTA2	ENSG00000108509	-0.00499748	0.981234	0.00822732
CAND1	ENSG00000111530	0.596637	0.000852044	3.06954	Yes
CAND2	ENSG00000144712	-2.45309	1.09696e-07	6.95981	Yes
CANT1	ENSG00000171302	0.75794	0.00133881	2.87328	Yes
CANX	ENSG00000127022	0.482662	0.0170643	1.76791	Yes
CAP1	ENSG00000131236	-0.0744951	0.594892	0.225562
CAP2	ENSG00000112186	-1.35345	0.00285228	2.54481	Yes
CAPG	ENSG00000042493	-1.65268	6.68785e-05	4.17471	Yes
CAPN1	ENSG00000014216	-0.166913	0.523419	0.281151
CAPN10	ENSG00000142330	0.358966	0.139218	0.856306
CAPN12	ENSG00000182472	-1.12317	0.0130022	1.88598	Yes
CAPN13	ENSG00000162949	-1.19521	0.0449403	1.34736	Yes
CAPN15	ENSG00000103326	0.356147	0.167291	0.776528
CAPN2	ENSG00000162909	-0.191799	0.439877	0.356669
CAPN3	ENSG00000092529	-2.13035	4.06216e-06	5.39124	Yes
CAPN5	ENSG00000149260	0.0464598	0.929601	0.0317036
CAPN6	ENSG00000077274	-3.53057	1.10603e-05	4.95623	Yes
CAPN7	ENSG00000131375	0.165944	0.462521	0.334868
CAPN8	ENSG00000203697	-3.00549	8.09214e-05	4.09194	Yes
CAPN9	ENSG00000135773	-0.159182	0.801682	0.0959976
CAPNS1	ENSG00000126247	0.287797	0.336042	0.473606
CAPNS2	ENSG00000256812	-3.89016	3.93392e-05	4.40517	Yes
CAPRIN1	ENSG00000135387	0.709866	0.000117576	3.92968	Yes
CAPRIN2	ENSG00000110888	-0.448507	0.0714108	1.14624
CAPS	ENSG00000105519	-0.660038	0.10411	0.982508
CAPS2	ENSG00000180881	-0.815724	0.0151037	1.82092	Yes
CAPSL	ENSG00000152611	-1.05598	0.181767	0.740484
CAPZA1	ENSG00000116489	0.372142	0.00799432	2.09722	Yes
CAPZA2	ENSG00000198898	0.323771	0.0330638	1.48065	Yes
CAPZB	ENSG00000077549	-0.0599246	0.740204	0.130649
CARD10	ENSG00000100065	-0.274284	0.471879	0.32617
CARD11	ENSG00000198286	-2.52745	3.12556e-06	5.50507	Yes
CARD14	ENSG00000141527	-0.13269	0.683469	0.165281
CARD16	ENSG00000204397	-1.68154	7.63574e-06	5.11715	Yes
CARD6	ENSG00000132357	-1.66632	7.85898e-05	4.10463	Yes
CARD8	ENSG00000105483	-0.588666	0.00756838	2.121	Yes
CARD9	ENSG00000187796	-0.508325	0.218226	0.661093
CARF	ENSG00000138380	-0.663134	0.0174488	1.75823	Yes
CARHSP1	ENSG00000153048	0.171272	0.468561	0.329234
CARKD	ENSG00000213995	0.258358	0.146311	0.834722
CARM1	ENSG00000142453	0.25414	0.177193	0.751554
CARNS1	ENSG00000172508	-0.673394	0.052088	1.28326
CARS	ENSG00000110619	0.395031	0.00347094	2.45955	Yes
CARS2	ENSG00000134905	0.506767	0.045647	1.34059	Yes
CARTPT	ENSG00000164326	-1.57855	0.140775	0.851475
CASC1	ENSG00000118307	-0.167363	0.644804	0.190572
CASC10	ENSG00000204682	-0.526254	0.209183	0.679474
CASC3	ENSG00000108349	0.155519	0.23652	0.626133
CASC4	ENSG00000166734	0.27338	0.34516	0.461979
CASC5	ENSG00000137812	1.88178	0.000515879	3.28745	Yes
CASD1	ENSG00000127995	0.320181	0.175209	0.756444
CASK	ENSG00000147044	0.179615	0.334868	0.475126
CASKIN1	ENSG00000167971	2.09445	8.95053e-06	5.04815	Yes
CASKIN2	ENSG00000177303	-0.138369	0.569796	0.244281
CASP1	ENSG00000137752	-1.95189	5.5355e-07	6.25684	Yes
CASP10	ENSG00000003400	-0.635241	0.178274	0.748913
CASP2	ENSG00000106144	0.115903	0.78436	0.105485
CASP3	ENSG00000164305	0.44716	0.0220075	1.65743	Yes
CASP4	ENSG00000196954	-0.646496	0.0364176	1.43869	Yes
CASP6	ENSG00000138794	0.149318	0.458478	0.338682
CASP7	ENSG00000165806	-0.424932	0.136011	0.866425
CASP8	ENSG00000064012	0.00279088	0.993758	0.00271919
CASP9	ENSG00000132906	-0.156893	0.310473	0.507976
CASQ1	ENSG00000143318	-5.37434	7.96186e-07	6.09899	Yes
CASQ2	ENSG00000118729	-2.40028	0.000183923	3.73536	Yes
CASS4	ENSG00000087589	-0.678786	0.274339	0.561713
CAST	ENSG00000153113	-0.483797	0.00917935	2.03719	Yes
CASZ1	ENSG00000130940	-0.0887371	0.724006	0.140258
CAT	ENSG00000121691	0.0992554	0.687883	0.162485
CATSPER2	ENSG00000166762	-0.715261	0.0950833	1.0219
CATSPERB	ENSG00000133962	0.207856	0.607843	0.216209
CATSPERG	ENSG00000099338	-0.477713	0.0844786	1.07325
CAV1	ENSG00000105974	-2.14753	2.36473e-07	6.62622	Yes
CAV2	ENSG00000105971	-1.92033	3.09043e-07	6.50998	Yes
CBFA2T2	ENSG00000078699	-0.0678618	0.788438	0.103233
CBFA2T3	ENSG00000129993	-0.437018	0.261985	0.581724
CBFB	ENSG00000067955	0.583668	0.00446809	2.34988	Yes
CBL	ENSG00000110395	-0.949669	0.0182554	1.73861	Yes
CBLB	ENSG00000114423	-0.0983171	0.689895	0.161217
CBLC	ENSG00000142273	1.03952	0.0435952	1.36056	Yes
CBLL1	ENSG00000105879	-0.0298363	0.935145	0.0291209
CBLN2	ENSG00000141668	-1.61692	0.260033	0.584971
CBLN3	ENSG00000139899	-0.856242	0.00214257	2.66907	Yes
CBR1	ENSG00000159228	0.101432	0.751692	0.12396
CBR3	ENSG00000159231	-0.0335274	0.946345	0.0239506
CBR4	ENSG00000145439	0.476926	0.0704692	1.152
CBS	ENSG00000160200	0.988124	0.0264533	1.57752	Yes
CBWD1	ENSG00000172785	0.559384	0.065462	1.18401
CBWD2	ENSG00000136682	0.634551	0.00135865	2.86689	Yes
CBWD5	ENSG00000147996	0.0775269	0.810479	0.0912583
CBWD6	ENSG00000204790	-0.351435	0.22152	0.654586
CBX1	ENSG00000108468	0.683311	3.14839e-05	4.50191	Yes
CBX2	ENSG00000173894	2.386	4.77647e-05	4.32089	Yes
CBX3	ENSG00000122565	1.28289	4.57728e-08	7.33939	Yes
CBX4	ENSG00000141582	0.645479	0.00554876	2.2558	Yes
CBX5	ENSG00000094916	-0.269871	0.335805	0.473913
CBX6	ENSG00000183741	-0.0727651	0.8088	0.092159
CBX7	ENSG00000100307	-1.41124	3.83959e-07	6.41571	Yes
CBX8	ENSG00000141570	1.151	4.61898e-05	4.33545	Yes
CBY1	ENSG00000100211	0.40523	0.137235	0.862536
CC2D1A	ENSG00000132024	-0.0450093	0.872567	0.0592015
CC2D1B	ENSG00000154222	0.0351211	0.819328	0.0865424
CC2D2A	ENSG00000048342	-0.485095	0.218687	0.660178
CCAR1	ENSG00000060339	0.452831	0.0138361	1.85899	Yes
CCAR2	ENSG00000158941	0.310482	0.134455	0.871424
CCBE1	ENSG00000183287	-0.40493	0.695091	0.157959
CCBL1	ENSG00000171097	-0.225025	0.455618	0.3414
CCBL2	ENSG00000137944	0.822587	1.95281e-05	4.70934	Yes
CCDC101	ENSG00000176476	0.141391	0.705437	0.151542
CCDC102A	ENSG00000135736	-0.578945	0.0743297	1.12884
CCDC102B	ENSG00000150636	-0.266714	0.358809	0.445137
CCDC104	ENSG00000163001	0.600663	0.00074455	3.12811	Yes
CCDC106	ENSG00000173581	0.56658	0.135746	0.867274
CCDC107	ENSG00000159884	-0.482652	0.297434	0.526609
CCDC108	ENSG00000181378	0.384255	0.452153	0.344715
CCDC109B	ENSG00000005059	-1.10481	0.00518082	2.2856	Yes
CCDC11	ENSG00000172361	-0.161481	0.616187	0.210287
CCDC110	ENSG00000168491	1.14717	0.00101496	2.99355	Yes
CCDC112	ENSG00000164221	0.393556	0.0584781	1.23301
CCDC113	ENSG00000103021	0.480003	0.0930675	1.0312
CCDC114	ENSG00000105479	-1.51834	0.00658415	2.1815	Yes
CCDC115	ENSG00000136710	-0.0492821	0.796773	0.0986654
CCDC117	ENSG00000159873	0.553636	0.0142617	1.84583	Yes
CCDC12	ENSG00000160799	0.395189	0.216027	0.665492
CCDC120	ENSG00000147144	-0.37451	0.0194787	1.71044	Yes
CCDC121	ENSG00000176714	0.328984	0.133963	0.873015
CCDC122	ENSG00000151773	-0.260176	0.526911	0.278263
CCDC124	ENSG00000007080	0.565076	0.170843	0.767402
CCDC125	ENSG00000183323	0.384382	0.0882549	1.05426
CCDC126	ENSG00000169193	0.482153	0.0356218	1.44828	Yes
CCDC127	ENSG00000164366	0.182401	0.269036	0.57019
CCDC130	ENSG00000104957	0.0330465	0.91315	0.0394581
CCDC132	ENSG00000004766	-0.0434881	0.881261	0.0548955
CCDC134	ENSG00000100147	0.615612	0.00606153	2.21742	Yes
CCDC136	ENSG00000128596	-2.21209	2.9257e-07	6.53377	Yes
CCDC137	ENSG00000185298	0.541306	0.0512203	1.29056
CCDC138	ENSG00000163006	1.23109	1.39728e-06	5.85472	Yes
CCDC14	ENSG00000175455	-0.312423	0.354326	0.450597
CCDC141	ENSG00000163492	-1.31186	0.137616	0.861331
CCDC142	ENSG00000135637	0.436705	0.0368028	1.43412	Yes
CCDC144A	ENSG00000170160	-1.69115	0.138125	0.859729
CCDC146	ENSG00000135205	-1.57739	3.59818e-07	6.44392	Yes
CCDC148	ENSG00000153237	-0.231184	0.568526	0.245249
CCDC149	ENSG00000181982	0.137168	0.456982	0.340101
CCDC15	ENSG00000149548	0.306759	0.36362	0.439352
CCDC151	ENSG00000198003	-0.319533	0.538147	0.269099
CCDC152	ENSG00000198865	-0.563683	0.195911	0.707941
CCDC153	ENSG00000248712	-0.19074	0.63993	0.193867
CCDC154	ENSG00000197599	0.453716	0.368001	0.434151
CCDC157	ENSG00000187860	0.547169	0.0532194	1.27393
CCDC158	ENSG00000163749	-1.61759	0.00105289	2.97762	Yes
CCDC159	ENSG00000183401	0.140584	0.724577	0.139915
CCDC160	ENSG00000203952	0.615124	0.124785	0.903839
CCDC167	ENSG00000198937	0.919083	0.0065979	2.18059	Yes
CCDC169	ENSG00000242715	-0.528991	0.614883	0.211208
CCDC17	ENSG00000159588	-1.16308	0.00668799	2.1747	Yes
[truncated: 12,761 more rows]
