# Supplementary material for: MEIS1 down-regulation by MYC mediates prostate cancer development through elevated HOXB13 expression and AR activity
Source: Oncogene. 2020 Jul 17;39(34):5663–74. doi: 10.1038/s41388-020-01389-7 (PMC7441006; doi:10.1038/s41388-020-01389-7)
Supplement: Supplementary file 5 — Supplementary Table 4 [file 41388_2020_1389_MOESM5_ESM.xlsx]

## Sheet: Supplementary Table 4
Gene_Symbol	Ensembl_ID	LCM_Tissue (log2FC)	LCM_Tissue (FDR)	LCM_Tissue (-log10FDR)		TCGA_PRAD (log2FC)	TCGA_PRAD (FDR)	TCGA_PRAD (-log10FDR)		Statistically Significant
FOXD3	ENSG00000187140	2.7702	0.14126	0.849982		1.55323	0.019773	1.70393
ANKRD34B	ENSG00000189127	2.64127	0.223992	0.649767		1.049	0.368553	0.4335
DLX1	ENSG00000144355	2.54684	0.0956369	1.01937		2.39083	0.0038116	2.41889		Yes
AMACR	ENSG00000242110	2.45923	0.0860506	1.06525		2.29312	0.000703161	3.15295		Yes
FOXL2	ENSG00000183770	2.36715	0.141601	0.848934		1.63007	0.0333347	1.4771
FAM203A	ENSG00000235173	2.32223	0.236404	0.626345		1.38044	0.000424705	3.37191
GNG10	ENSG00000242616	2.28786	0.218806	0.65994		0.575372	0.270305	0.568146
HOXC4	ENSG00000198353	2.26595	0.275189	0.560368		0.750772	0.227482	0.643053
AMH	ENSG00000104899	2.2197	0.107669	0.967908		1.76759	0.0433806	1.3627
TWIST1	ENSG00000122691	2.08168	0.0956369	1.01937		0.698622	0.208466	0.680964
ULBP2	ENSG00000131015	2.01729	0.224112	0.649535		2.45027	0.00112697	2.94809
NKX2-3	ENSG00000119919	2.00477	0.268676	0.570772		1.03602	0.168301	0.773914
SLC45A2	ENSG00000164175	1.99594	0.206231	0.685646		2.1649	0.0140407	1.85261
SYCE1	ENSG00000171772	1.97509	0.404677	0.392892		0.843695	0.478793	0.319853
SAMD5	ENSG00000203727	1.97254	0.0790965	1.10184		1.65234	0.00221698	2.65424		Yes
LRRN1	ENSG00000175928	1.96396	0.0923935	1.03436		0.391332	0.650429	0.1868
DNAH8	ENSG00000124721	1.95461	0.176624	0.75295		1.96392	0.0566492	1.24681
C1QTNF3	ENSG00000082196	1.8492	0.00371628	2.42989		1.76868	0.0140154	1.85339		Yes
NKAIN1	ENSG00000084628	1.81029	0.212001	0.673663		1.8567	0.0135043	1.86953
COL9A2	ENSG00000049089	1.80438	0.0526521	1.27858		1.03813	0.206023	0.686084
HOXC6	ENSG00000197757	1.78353	0.306252	0.513922		1.43855	0.00177163	2.75163
PDLIM5	ENSG00000163110	1.78149	0.0775951	1.11017		1.50243	0.0015245	2.81687		Yes
MARCH11	ENSG00000183654	1.77383	0.269408	0.56959		1.94483	0.0442021	1.35456
PCDHB11	ENSG00000197479	1.70941	0.107669	0.967908		0.291233	0.700222	0.154764
KIAA1244	ENSG00000112379	1.6809	0.0526521	1.27858		1.06997	0.00218803	2.65995		Yes
PRKACB	ENSG00000142875	1.6787	0.143061	0.84448		0.163696	0.575805	0.239724
RHOU	ENSG00000116574	1.66951	0.079936	1.09726		1.08785	0.0118528	1.92618		Yes
SMS	ENSG00000102172	1.66275	0.0768092	1.11459		0.73779	0.214803	0.66796
CLDN8	ENSG00000156284	1.65757	0.0790965	1.10184		1.42634	0.0267188	1.57318		Yes
ALCAM	ENSG00000170017	1.65227	0.0927793	1.03255		0.652489	0.0582497	1.23471
MAOA	ENSG00000189221	1.63806	0.0889277	1.05096		1.36244	0.00200222	2.69849		Yes
ENTPD5	ENSG00000187097	1.6206	0.0526521	1.27858		0.277921	0.601096	0.221056
SPON2	ENSG00000159674	1.58052	0.215759	0.666031		1.60248	0.0449403	1.34736
GLO1	ENSG00000124767	1.57652	0.0790965	1.10184		0.903632	0.00211984	2.6737		Yes
FGFRL1	ENSG00000127418	1.56839	0.0758869	1.11983		1.17223	0.00792003	2.10127		Yes
ONECUT2	ENSG00000119547	1.56419	0.105737	0.975772		1.2872	0.0477521	1.32101
GPR160	ENSG00000173890	1.56147	0.0273975	1.56229		0.732976	0.0366841	1.43552		Yes
NETO2	ENSG00000171208	1.56109	0.122329	0.91247		2.48052	1.10872e-06	5.95518
MARCKSL1	ENSG00000175130	1.54875	0.0526521	1.27858		1.31524	5.93548e-06	5.22654		Yes
FZD4	ENSG00000174804	1.54533	0.0790965	1.10184		0.220002	0.429926	0.366606
C3orf72	ENSG00000206262	1.54129	0.35363	0.451451		0.835781	0.362298	0.440934
OR51E2	ENSG00000167332	1.52901	0.271148	0.566794		1.47834	0.0577266	1.23862
DLX6	ENSG00000006377	1.5178	0.283796	0.546993		1.75848	0.0269655	1.56919
TRPM8	ENSG00000144481	1.51239	0.0790965	1.10184		0.536324	0.323415	0.49024
NUDT4	ENSG00000173598	1.51224	0.105611	0.976291		0.52048	0.180254	0.744115
ALDH1A3	ENSG00000184254	1.49954	0.133823	0.873469		0.645292	0.172625	0.762897
GOLM1	ENSG00000135052	1.48676	0.105825	0.975414		0.619129	0.12108	0.916929
HIST1H2BK	ENSG00000197903	1.47238	0.0526521	1.27858		0.957879	0.00986649	2.00584		Yes
USP9Y	ENSG00000114374	1.46121	0.104989	0.978856		0.516801	0.213027	0.671566
ELOVL5	ENSG00000012660	1.45228	0.0758869	1.11983		0.600647	0.06539	1.18449
TP53INP1	ENSG00000164938	1.44765	0.0662631	1.17873		0.701794	0.0160263	1.79517		Yes
MEX3A	ENSG00000254726	1.44229	0.0790965	1.10184		2.58565	1.98596e-06	5.70203		Yes
SERP1	ENSG00000120742	1.44033	0.0790965	1.10184		0.795272	0.00462094	2.33527		Yes
KLK14	ENSG00000129437	1.43143	0.327245	0.485127		3.67057	3.38597e-05	4.47032
ABCC4	ENSG00000125257	1.4306	0.0932262	1.03046		1.15122	0.0126664	1.89735		Yes
PPP3CA	ENSG00000138814	1.43011	0.0758869	1.11983		0.991501	0.0023883	2.62191		Yes
ARHGEF26	ENSG00000114790	1.42905	0.0526521	1.27858		0.931047	0.0151356	1.82		Yes
TSPAN13	ENSG00000106537	1.4238	0.0526521	1.27858		1.29855	8.7316e-05	4.05891		Yes
TMEM26	ENSG00000196932	1.42188	0.103355	0.98567		0.280581	0.640954	0.193173
CDK19	ENSG00000155111	1.41747	0.0790965	1.10184		1.12277	0.00820924	2.0857		Yes
CMTM4	ENSG00000183723	1.41052	0.0526521	1.27858		1.56773	5.60102e-07	6.25173		Yes
F8A1	ENSG00000197932	1.39848	0.320361	0.494361		0.19858	0.61755	0.209328
ZIC3	ENSG00000156925	1.39767	0.403601	0.394047		2.61385	0.0271695	1.56592
BMPR1B	ENSG00000138696	1.39623	0.0758869	1.11983		1.35434	0.00719329	2.14307		Yes
SPOCK1	ENSG00000152377	1.39425	0.101061	0.995415		1.20073	0.0140874	1.85117
POPDC3	ENSG00000132429	1.39362	0.353168	0.452019		1.52033	0.0229045	1.64008
MAL2	ENSG00000147676	1.39026	0.0851055	1.07004		1.29127	6.69094e-06	5.17451		Yes
ZNF560	ENSG00000198028	1.38989	0.367358	0.434911		0.417624	0.746202	0.127144
CCNG2	ENSG00000138764	1.38765	0.0526521	1.27858		0.792452	0.0114395	1.94159		Yes
TXNDC17	ENSG00000129235	1.38711	0.181195	0.741854		0.992422	0.00210334	2.67709
MPC2	ENSG00000143158	1.38439	0.0526521	1.27858		1.21544	0.000305694	3.51471		Yes
CNBP	ENSG00000169714	1.3777	0.109462	0.960735		0.532292	0.000347301	3.45929
ZMPSTE24	ENSG00000084073	1.37728	0.0526521	1.27858		0.827888	0.000237988	3.62344		Yes
SSTR1	ENSG00000139874	1.37631	0.247742	0.606		2.11784	0.0127333	1.89506
MON1B	ENSG00000103111	1.36909	0.224238	0.64929		1.07032	0.0346699	1.46005
RGS10	ENSG00000148908	1.3649	0.0493651	1.30658		1.0816	0.000804825	3.0943		Yes
TDRD6	ENSG00000180113	1.35414	0.0662631	1.17873		0.647517	0.141025	0.850702
PAQR6	ENSG00000160781	1.35218	0.133732	0.873764		0.673604	0.228025	0.642018
LYPLA1	ENSG00000120992	1.34372	0.0790965	1.10184		1.16696	0.000870473	3.06024		Yes
RRS1	ENSG00000179041	1.34023	0.126844	0.89673		1.57344	2.37754e-07	6.62387
NPM1	ENSG00000181163	1.33911	0.0790965	1.10184		1.22638	1.06648e-07	6.97205		Yes
PAIP2B	ENSG00000124374	1.33506	0.0526521	1.27858		0.893146	0.0033966	2.46896		Yes
PRAC1	ENSG00000159182	1.33261	0.084652	1.07236		1.03596	0.0395621	1.40272		Yes
CACNA1D	ENSG00000157388	1.32189	0.0810684	1.09115		1.71887	0.00548794	2.26059		Yes
BICD1	ENSG00000151746	1.31607	0.055633	1.25467		1.89301	5.99375e-05	4.2223		Yes
TMEM45B	ENSG00000151715	1.31561	0.108398	0.96498		2.10119	0.000653063	3.18504
MBOAT2	ENSG00000143797	1.31348	0.0925818	1.03347		1.12966	0.0104969	1.97894		Yes
EPCAM	ENSG00000119888	1.30624	0.0526521	1.27858		1.56942	1.80791e-06	5.74282		Yes
RPL26	ENSG00000161970	1.30581	0.0862925	1.06403		1.45989	7.07555e-05	4.15024		Yes
FAM117B	ENSG00000138439	1.30472	0.0526521	1.27858		1.17627	0.000251438	3.59957		Yes
EDEM3	ENSG00000116406	1.29936	0.0851055	1.07004		0.400052	0.285292	0.544711
MPP6	ENSG00000105926	1.29562	0.0526521	1.27858		0.54708	0.239748	0.620244
VAX2	ENSG00000116035	1.29412	0.370666	0.431017		0.987543	0.0950821	1.0219
ZIC2	ENSG00000043355	1.29166	0.388425	0.410693		2.745	0.00451697	2.34515
PMEPA1	ENSG00000124225	1.29059	0.105737	0.975772		0.246833	0.41157	0.385556
GTF2H2	ENSG00000145736	1.28494	0.268041	0.571799		0.140365	0.740204	0.130649
ATP6V1G1	ENSG00000136888	1.28424	0.0767434	1.11496		0.656709	0.00995509	2.00195		Yes
ZFAND1	ENSG00000104231	1.27986	0.0526521	1.27858		1.09066	2.52201e-07	6.59825		Yes
TBL1XR1	ENSG00000177565	1.2792	0.151077	0.820801		0.431117	0.300792	0.521734
TPD52	ENSG00000076554	1.27585	0.123707	0.907604		1.05096	0.000625053	3.20408
TCEAL8	ENSG00000180964	1.27547	0.0790965	1.10184		0.271249	0.113189	0.946197
CGA	ENSG00000135346	1.27493	0.680044	0.167463		3.86779	0.00010906	3.96233
NAALADL2	ENSG00000177694	1.27228	0.0304651	1.5162		0.300943	0.509761	0.292633
CAMKK2	ENSG00000110931	1.27162	0.0810684	1.09115		0.943865	0.00999897	2.00004		Yes
PDF	ENSG00000258429	1.27107	0.59397	0.226236		0.858962	0.0680912	1.16691
DHRS7	ENSG00000100612	1.27055	0.123707	0.907604		0.20604	0.664668	0.177395
SPESP1	ENSG00000258484	1.26882	0.236404	0.626345		1.37597	0.055467	1.25597
GABRB3	ENSG00000166206	1.26633	0.223992	0.649767		0.140836	0.856089	0.0674811
FOLH1	ENSG00000086205	1.26538	0.11996	0.920964		1.63923	0.00669036	2.17455
BEND4	ENSG00000188848	1.26524	0.113733	0.944115		1.76846	0.00137817	2.8607
GRIN3A	ENSG00000198785	1.26481	0.326955	0.485512		2.14428	0.00670381	2.17368
PLA2G7	ENSG00000146070	1.25796	0.126897	0.896548		0.989708	0.01248	1.90379
HIST1H4H	ENSG00000158406	1.25335	0.0790965	1.10184		0.460724	0.408104	0.38923
PTPLB	ENSG00000206527	1.25256	0.0526521	1.27858		0.597074	0.0604301	1.21875
C1orf53	ENSG00000203724	1.25073	0.48719	0.312302		0.861914	0.0358745	1.44521
HPN	ENSG00000105707	1.25047	0.191008	0.718948		2.2462	1.42281e-05	4.84685
ZBTB10	ENSG00000205189	1.24496	0.101061	0.995415		0.68472	0.0150881	1.82137
EEF2	ENSG00000167658	1.23977	0.105611	0.976291		1.19049	6.14241e-05	4.21166
PTPRT	ENSG00000196090	1.23791	0.22858	0.640961		3.2751	0.000275318	3.56017
MCCC2	ENSG00000131844	1.23747	0.199851	0.699295		1.47995	0.00355059	2.4497
UBE2E3	ENSG00000170035	1.23037	0.0526521	1.27858		1.1352	0.00359941	2.44377		Yes
STEAP4	ENSG00000127954	1.22981	0.123269	0.909146		1.07416	0.0513415	1.28953
THSD7A	ENSG00000005108	1.22102	0.143533	0.843047		1.57365	0.0298007	1.52577
RAB11A	ENSG00000103769	1.22096	0.0823772	1.08419		0.801692	2.95141e-06	5.52997		Yes
HIST3H2A	ENSG00000181218	1.21686	0.237451	0.624426		1.61343	0.00280565	2.55197
ARF6	ENSG00000165527	1.2137	0.0938738	1.02746		0.320117	0.0663597	1.1781
PRKAA1	ENSG00000132356	1.21164	0.0832328	1.07971		0.415635	0.0713897	1.14636
CCNG1	ENSG00000113328	1.20882	0.105611	0.976291		0.987191	9.24365e-05	4.03416
SSR3	ENSG00000114850	1.20863	0.105611	0.976291		0.596767	0.00337543	2.47167
ENDOD1	ENSG00000149218	1.20794	0.12109	0.916891		0.162803	0.663531	0.178139
DLX2	ENSG00000115844	1.20354	0.286952	0.542191		4.28004	6.20946e-05	4.20695
KCNC2	ENSG00000166006	1.20102	0.533396	0.27295		3.38683	0.00190546	2.72
CPNE4	ENSG00000196353	1.19879	0.0932262	1.03046		0.204728	0.621541	0.20653
HIRA	ENSG00000100084	1.19857	0.364073	0.438811		0.865061	1.00888e-05	4.99616
DEGS1	ENSG00000143753	1.19548	0.126844	0.89673		0.859273	0.00608511	2.21573
GGCT	ENSG00000006625	1.19086	0.0662631	1.17873		1.65422	5.05577e-06	5.29621		Yes
DHFR	ENSG00000228716	1.19053	0.0758869	1.11983		1.20167	3.72577e-05	4.42878		Yes
EIF3C	ENSG00000184110	1.18671	0.522199	0.282164		1.12361	0.00021049	3.67677
ADM5	ENSG00000224420	1.18365	0.625256	0.203942		0.924721	0.203409	0.69163
HIST1H2AC	ENSG00000180573	1.1815	0.112697	0.948088		0.267893	0.576113	0.239492
IRS2	ENSG00000185950	1.17582	0.212	0.673664		0.526581	0.175953	0.754604
C1orf43	ENSG00000143612	1.17236	0.0526521	1.27858		1.06523	8.1051e-08	7.09124		Yes
GUCY1A3	ENSG00000164116	1.16735	0.0662631	1.17873		1.13506	0.00138889	2.85733		Yes
FAM84B	ENSG00000168672	1.16296	0.0790965	1.10184		1.05104	3.64071e-05	4.43881		Yes
CMTM6	ENSG00000091317	1.16071	0.0790965	1.10184		0.313919	0.128824	0.890003
OCLN	ENSG00000197822	1.15822	0.0810293	1.09136		0.936047	0.0133177	1.87557		Yes
RAB18	ENSG00000099246	1.15486	0.0884584	1.05326		0.437982	0.122037	0.913508
ZIC5	ENSG00000139800	1.15485	0.437858	0.358667		2.51629	0.0204032	1.6903
NRIP1	ENSG00000180530	1.15457	0.0860506	1.06525		0.100293	0.823683	0.0842398
PABPC1	ENSG00000070756	1.15408	0.145067	0.83843		1.24582	1.08269e-06	5.96549
PPP1CB	ENSG00000213639	1.15351	0.123871	0.90703		0.403791	0.0219226	1.65911
TUBB	ENSG00000196230	1.15263	0.0884584	1.05326		0.952166	1.36104e-06	5.86613		Yes
CPNE3	ENSG00000085719	1.15018	0.0884584	1.05326		0.680355	0.00333846	2.47645		Yes
AR	ENSG00000169083	1.15006	0.0932262	1.03046		0.809156	0.0142283	1.84685		Yes
UAP1	ENSG00000117143	1.14955	0.0956369	1.01937		1.68351	2.66375e-07	6.57451		Yes
SCOC	ENSG00000153130	1.14889	0.0889277	1.05096		0.948392	0.000275529	3.55983		Yes
PRDX3	ENSG00000165672	1.14874	0.0993638	1.00277		1.14925	5.39237e-07	6.26822		Yes
MARC1	ENSG00000186205	1.14676	0.0790965	1.10184		0.992363	0.00334154	2.47605		Yes
LRRC58	ENSG00000163428	1.14234	0.0895335	1.04801		0.719463	0.00378448	2.42199		Yes
TSPAN1	ENSG00000117472	1.14195	0.168072	0.774504		1.16129	0.0238107	1.62323
ATP11B	ENSG00000058063	1.13652	0.0823772	1.08419		0.503633	0.13416	0.872377
HIST1H2AI	ENSG00000196747	1.13624	0.4922	0.307858		0.281842	0.721196	0.141947
CCDC6	ENSG00000108091	1.13622	0.0790965	1.10184		0.632243	0.000517706	3.28592		Yes
FAM120AOS	ENSG00000188938	1.13585	0.0938738	1.02746		0.562195	0.00408349	2.38897		Yes
C5orf30	ENSG00000181751	1.13516	0.0790965	1.10184		1.13015	0.00223256	2.6512		Yes
LCLAT1	ENSG00000172954	1.13417	0.0493651	1.30658		0.196556	0.606588	0.217107
ARL6IP1	ENSG00000170540	1.13308	0.105611	0.976291		0.988108	4.59618e-06	5.3376
FOXA1	ENSG00000129514	1.12683	0.181242	0.741742		0.880171	1.90636e-05	4.71979
HES4	ENSG00000188290	1.1257	0.224238	0.64929		0.964505	0.0702405	1.15341
LGALSL	ENSG00000119862	1.12465	0.0790965	1.10184		0.74001	0.00281614	2.55035		Yes
SOX4	ENSG00000124766	1.12451	0.0526521	1.27858		0.914484	0.000631052	3.19993		Yes
RAB10	ENSG00000084733	1.12027	0.131047	0.882571		0.791992	6.5644e-05	4.18281
CKS2	ENSG00000123975	1.11982	0.26551	0.575919		1.96295	3.94511e-06	5.40394
CHMP4C	ENSG00000164695	1.11846	0.0823772	1.08419		1.60474	2.03792e-08	7.69081		Yes
EID1	ENSG00000255302	1.11825	0.162276	0.789745		0.553243	0.0369453	1.43244
MIA3	ENSG00000154305	1.1175	0.11947	0.922742		0.312246	0.327094	0.485328
SDHAF1	ENSG00000205138	1.11635	0.208495	0.680905		0.925893	0.00470128	2.32778
YWHAZ	ENSG00000164924	1.11496	0.14381	0.842211		0.714769	0.000782319	3.10662
TMA7	ENSG00000232112	1.11214	0.123673	0.907724		0.684811	0.0399647	1.39832
ZNF664	ENSG00000179195	1.11001	0.083732	1.07711		0.793564	0.000210527	3.67669		Yes
GFPT1	ENSG00000198380	1.10822	0.104989	0.978856		0.483126	0.0489741	1.31003
CANX	ENSG00000127022	1.1051	0.126464	0.898032		0.482662	0.0170643	1.76791
SCARB2	ENSG00000138760	1.10503	0.142798	0.845279		0.520479	0.00999682	2.00014
TMED2	ENSG00000086598	1.10242	0.101061	0.995415		0.777283	2.32746e-05	4.63312
TMEM251	ENSG00000153485	1.09592	0.126844	0.89673		0.594745	0.011021	1.95778
SLC35F2	ENSG00000110660	1.09499	0.0790965	1.10184		0.253288	0.41141	0.385725
NSF	ENSG00000073969	1.09364	0.0526521	1.27858		0.942668	2.03398e-05	4.69165		Yes
RAB3D	ENSG00000105514	1.09261	0.0823772	1.08419		0.426237	0.0243596	1.61333		Yes
YWHAG	ENSG00000170027	1.09109	0.108634	0.964036		0.785238	0.000119611	3.92223
TM9SF3	ENSG00000077147	1.08987	0.13668	0.864295		0.835705	0.000273486	3.56306
TXN	ENSG00000136810	1.08366	0.0842682	1.07434		1.20154	0.000194153	3.71186		Yes
HSPA8	ENSG00000109971	1.08357	0.14381	0.842211		1.53548	2.16249e-08	7.66504
NUDT11	ENSG00000196368	1.08308	0.123751	0.907451		0.179825	0.665442	0.17689
RPL7A	ENSG00000148303	1.08263	0.154799	0.810233		1.58844	6.66389e-06	5.17627
GDF15	ENSG00000130513	1.08231	0.35901	0.444893		1.10246	0.0267188	1.57318
GOLPH3	ENSG00000113384	1.08132	0.145122	0.838268		0.772934	0.000399589	3.39839
KCNN2	ENSG00000080709	1.07995	0.296108	0.52855		1.77047	0.00282935	2.54831
ACTG1	ENSG00000184009	1.07931	0.144193	0.841055		0.869309	0.000126712	3.89718
GALNT3	ENSG00000115339	1.0793	0.105611	0.976291		0.610457	0.0862325	1.06433
F5	ENSG00000198734	1.07806	0.279157	0.554152		1.98993	0.00651492	2.18609
CLDN7	ENSG00000181885	1.07323	0.274922	0.56079		1.53209	0.000128054	3.89261
TMED7	ENSG00000134970	1.07183	0.0932262	1.03046		0.347778	0.133328	0.87508
WSB2	ENSG00000176871	1.07029	0.0304651	1.5162		0.947958	2.44627e-07	6.6115		Yes
WASF3	ENSG00000132970	1.06906	0.0758869	1.11983		0.775544	0.000909646	3.04113		Yes
VSTM2L	ENSG00000132821	1.064	0.344412	0.462922		0.717637	0.26426	0.577969
NAA50	ENSG00000121579	1.06383	0.108456	0.964746		0.810311	1.73114e-06	5.76167
UBE2J1	ENSG00000198833	1.06143	0.154799	0.810233		0.1199	0.651048	0.186387
PANK3	ENSG00000120137	1.06096	0.108456	0.964746		0.292111	0.242839	0.614682
ODC1	ENSG00000115758	1.06087	0.184245	0.734603		2.1862	3.81907e-07	6.41804
IMPG1	ENSG00000112706	1.06052	0.163815	0.785647		0.522989	0.41283	0.384229
DNAJC10	ENSG00000077232	1.06018	0.0790965	1.10184		0.769119	0.000622046	3.20618		Yes
APMAP	ENSG00000101474	1.05862	0.0790965	1.10184		0.773273	8.38431e-05	4.07653		Yes
H2AFJ	ENSG00000246705	1.0541	0.218931	0.659692		0.659215	0.235326	0.62833
MRPL42	ENSG00000198015	1.05393	0.0790965	1.10184		0.938473	8.22705e-09	8.08476		Yes
RPS2	ENSG00000140988	1.05372	0.123871	0.90703		1.52484	0.000169928	3.76973
OXCT1	ENSG00000083720	1.05354	0.101061	0.995415		0.809681	0.00453954	2.34299
TMSB15A	ENSG00000158164	1.05291	0.167222	0.776707		1.65892	0.00644834	2.19055
MRPS33	ENSG00000090263	1.05213	0.0790965	1.10184		1.45879	1.29289e-07	6.88844		Yes
USMG5	ENSG00000173915	1.05167	0.154799	0.810233		0.956484	0.00147066	2.83249
ARF3	ENSG00000134287	1.05165	0.168072	0.774504		0.233185	0.0666189	1.1764
C16orf93	ENSG00000196118	1.05063	0.696114	0.157319		0.159389	0.692454	0.159609
RPL35A	ENSG00000182899	1.05049	0.133277	0.875246		1.20333	0.0001432	3.84406
ACSM1	ENSG00000166743	1.05039	0.22925	0.63969		1.02219	0.287959	0.54067
TMEM123	ENSG00000152558	1.04995	0.14381	0.842211		0.705823	0.00486768	2.31268
CRISP3	ENSG00000096006	1.04746	0.482466	0.316533		4.45027	0.00131013	2.88269
PKIB	ENSG00000135549	1.04493	0.155487	0.808305		1.04223	0.0339323	1.46939
CISD3	ENSG00000230055	1.04425	0.223992	0.649767		1.31725	0.000245463	3.61001
ACSL3	ENSG00000123983	1.04385	0.168072	0.774504		0.918332	0.00996917	2.00134
IMPAD1	ENSG00000104331	1.04377	0.144193	0.841055		0.365852	0.107546	0.968407
NKX2-1	ENSG00000136352	1.04328	0.581848	0.23519		2.8061	0.0190104	1.72101
STEAP1	ENSG00000164647	1.04093	0.207642	0.682684		1.19337	0.00016863	3.77306
GLUD1	ENSG00000148672	1.03948	0.199189	0.700735		0.499753	0.0390138	1.40878
SELT	ENSG00000198843	1.03933	0.17774	0.750215		0.469898	0.21711	0.663321
ZCCHC6	ENSG00000083223	1.03593	0.108456	0.964746		0.209909	0.54429	0.26417
HNRNPF	ENSG00000169813	1.03588	0.0790965	1.10184		1.06035	1.15573e-06	5.93714		Yes
C12orf23	ENSG00000151135	1.03583	0.0892382	1.04945		0.702867	0.000665463	3.17688		Yes
RALGAPA2	ENSG00000188559	1.03564	0.0823772	1.08419		0.537062	0.196003	0.707737
PABPC1L2B	ENSG00000184388	1.03501	0.369676	0.432179		0.404877	0.582137	0.234974
RPL22L1	ENSG00000163584	1.03495	0.0957436	1.01889		1.49425	0.000333365	3.47708		Yes
COA6	ENSG00000168275	1.03465	0.285398	0.544549		0.810029	0.00611599	2.21353
ABHD10	ENSG00000144827	1.03388	0.0790965	1.10184		0.483536	0.0551025	1.25883
RPS21	ENSG00000171858	1.03368	0.330994	0.480179		1.70701	2.36938e-05	4.62537
RPS18	ENSG00000231500	1.03318	0.191008	0.718948		1.49759	6.46021e-06	5.18975
ABHD2	ENSG00000140526	1.03282	0.26551	0.575919		0.467601	0.349858	0.456108
RPL13A	ENSG00000142541	1.03282	0.166699	0.778068		1.48952	4.65546e-05	4.33204
ECHS1	ENSG00000127884	1.03272	0.0790965	1.10184		0.865248	0.00734319	2.13412		Yes
RRM2B	ENSG00000048392	1.0327	0.0744804	1.12796		0.35539	0.193728	0.712809
EMB	ENSG00000170571	1.03218	0.134054	0.872719		0.540506	0.0442821	1.35377
RPL27	ENSG00000131469	1.03188	0.123707	0.907604		1.3976	8.42945e-06	5.0742
RNF11	ENSG00000123091	1.02886	0.191083	0.718778		0.308629	0.112324	0.949527
CDK2AP1	ENSG00000111328	1.02856	0.0758869	1.11983		1.08482	0.000293356	3.53261		Yes
NKX6-1	ENSG00000163623	1.02754	0.569247	0.244699		2.18866	0.0293256	1.53275
SDK1	ENSG00000146555	1.02714	0.439789	0.356755		1.60099	0.00310925	2.50734
REXO2	ENSG00000076043	1.02678	0.0790965	1.10184		0.668119	0.0882849	1.05411
TOMM20	ENSG00000173726	1.02589	0.15358	0.813666		1.02451	4.67373e-08	7.33034
GLYATL1	ENSG00000166840	1.02538	0.231734	0.63501		1.00362	0.0876941	1.05703
GDPD1	ENSG00000153982	1.02071	0.108398	0.96498		1.78601	4.10821e-06	5.38635
EIF2S3	ENSG00000130741	1.02056	0.158589	0.799728		0.674491	1.61291e-05	4.79239
UBE2N	ENSG00000177889	1.02004	0.079936	1.09726		0.566016	0.000603108	3.21961		Yes
SRM	ENSG00000116649	1.01974	0.102503	0.989264		1.18337	0.00133964	2.87301
APITD1	ENSG00000175279	1.01918	0.255588	0.59246		0.439743	0.0879509	1.05576
CBX2	ENSG00000173894	1.01917	0.1924	0.715795		2.386	4.77647e-05	4.32089
CNIH1	ENSG00000100528	1.01841	0.0845322	1.07298		1.02541	1.23469e-06	5.90844		Yes
PCNXL4	ENSG00000126773	1.01808	0.0662631	1.17873		0.162797	0.471075	0.32691
NGFRAP1	ENSG00000166681	1.01792	0.314676	0.502136		0.597487	0.0482834	1.3162
MAP9	ENSG00000164114	1.01791	0.058141	1.23552		0.384131	0.137138	0.862841
STARD3NL	ENSG00000010270	1.01704	0.14381	0.842211		0.428434	0.0738665	1.13155
SLC39A6	ENSG00000141424	1.01631	0.188294	0.725163		0.931092	0.00156294	2.80606
NRGN	ENSG00000154146	1.0159	0.560805	0.251188		0.552491	0.294741	0.53056
NCBP2	ENSG00000114503	1.01548	0.0823772	1.08419		0.816459	7.626e-09	8.1177		Yes
ITGAV	ENSG00000138448	1.0152	0.0790965	1.10184		0.295401	0.377732	0.422816
TUBB2A	ENSG00000137267	1.01486	0.547014	0.262002		0.792191	0.0596105	1.22468
HLTF	ENSG00000071794	1.01312	0.0638833	1.19461		0.734107	0.00640071	2.19377		Yes
LUZP2	ENSG00000187398	1.01292	0.404352	0.39324		1.38399	0.0264314	1.57788
RPS4Y1	ENSG00000129824	1.01253	0.185027	0.732764		1.29303	0.00106697	2.97185
NQO1	ENSG00000181019	1.01044	0.113801	0.943853		0.0517945	0.923264	0.034674
OSTC	ENSG00000198856	1.00794	0.0884584	1.05326		1.13276	5.49878e-08	7.25973		Yes
SCAMP1	ENSG00000085365	1.0072	0.0932262	1.03046		0.691687	0.000909097	3.04139		Yes
CD164	ENSG00000135535	1.00653	0.184245	0.734603		0.5895	0.0318588	1.49677
CCNI	ENSG00000118816	1.0064	0.165517	0.781157		0.77324	3.20097e-06	5.49472
BAG2	ENSG00000112208	1.00511	0.0500887	1.30026		0.0781152	0.837363	0.0770862
FGF12	ENSG00000114279	1.005	0.5507	0.259085		1.02754	0.19998	0.699014
SAT1	ENSG00000130066	1.00312	0.215759	0.666031		0.500204	0.257437	0.589329
PTGES3	ENSG00000110958	1.00291	0.14005	0.853718		1.04423	2.14514e-06	5.66854
ANAPC13	ENSG00000129055	1.00287	0.108456	0.964746		0.42839	0.0230048	1.63818
GCNT1	ENSG00000187210	1.00211	0.410623	0.386557		0.949599	0.101353	0.994164
ZNF467	ENSG00000181444	1.00105	0.241352	0.617349		1.40026	0.00235695	2.62765
TBX1	ENSG00000184058	1.0009	0.249482	0.602961		0.987393	0.0832886	1.07941
TMEM254	ENSG00000133678	1.00053	0.0925818	1.03347		0.436511	0.0617079	1.20966
MOB4	ENSG00000115540	1.00021	0.0790965	1.10184		0.503096	0.000531751	3.27429		Yes
SEC61B	ENSG00000106803	0.998382	0.0932262	1.03046		0.739003	0.00775252	2.11056		Yes
PNRC2	ENSG00000189266	0.997337	0.143061	0.84448		0.408246	0.0108286	1.96543
FAM198B	ENSG00000164125	0.99628	0.0914942	1.03861		1.52296	0.00085551	3.06777		Yes
PLA2G12A	ENSG00000123739	0.995786	0.123707	0.907604		0.483584	0.00446809	2.34988
SARS2	ENSG00000104835	0.995286	0.441851	0.354724		0.411814	0.166243	0.779257
HOXB13	ENSG00000159184	0.994291	0.139372	0.855826		0.730042	0.00815262	2.0887
RPL24	ENSG00000114391	0.99307	0.195788	0.708214		1.21801	0.000463944	3.33353
SLC19A2	ENSG00000117479	0.99144	0.079936	1.09726		1.10349	2.13405e-05	4.67079		Yes
SRP9	ENSG00000143742	0.989972	0.154799	0.810233		0.664393	0.00170467	2.76836
SIAH2	ENSG00000181788	0.989837	0.101061	0.995415		0.359407	0.120652	0.918466
RPS13	ENSG00000110700	0.989756	0.204592	0.689111		1.35371	3.02559e-06	5.51919
RPL12	ENSG00000197958	0.989333	0.190988	0.718993		1.23455	0.00157557	2.80256
HNRNPH2	ENSG00000126945	0.988419	0.161667	0.791379		0.5523	0.00293809	2.53194
PPIA	ENSG00000196262	0.987576	0.0790965	1.10184		1.10455	4.05008e-07	6.39254		Yes
NAP1L1	ENSG00000187109	0.986726	0.150474	0.822538		1.35815	1.06631e-06	5.97212
PCDHB10	ENSG00000120324	0.986528	0.39245	0.406215		1.66251	0.00639284	2.19431
MAPK1IP1L	ENSG00000168175	0.985618	0.101103	0.995238		0.376617	0.00890315	2.05046
TMSB10	ENSG00000034510	0.985503	0.217158	0.663224		0.479043	0.235939	0.627201
TOMM70A	ENSG00000154174	0.985471	0.122439	0.912079		0.749583	2.45708e-07	6.60958
C17orf58	ENSG00000186665	0.984888	0.139048	0.856837		0.861577	0.0199638	1.69976
STEAP2	ENSG00000157214	0.983928	0.270166	0.568369		0.107925	0.762889	0.117539
RAN	ENSG00000132341	0.983706	0.0790965	1.10184		1.42351	1.12279e-13	12.9497		Yes
PTMA	ENSG00000187514	0.982848	0.123871	0.90703		0.903645	7.00177e-07	6.15479
ATP8A1	ENSG00000124406	0.982793	0.123707	0.907604		0.298525	0.313255	0.504103
GNPNAT1	ENSG00000100522	0.982129	0.14381	0.842211		1.12527	0.000150739	3.82178
SLC25A5	ENSG00000005022	0.982101	0.083732	1.07711		1.58663	1.71076e-08	7.76681		Yes
HIST1H3H	ENSG00000203813	0.980716	0.476582	0.321862		0.272495	0.633354	0.198354
PAWR	ENSG00000177425	0.979291	0.108456	0.964746		0.107294	0.537319	0.269768
PPM1H	ENSG00000111110	0.979012	0.123673	0.907724		0.57923	0.0330645	1.48064
RAB6A	ENSG00000175582	0.978241	0.141002	0.850775		0.47956	0.00376925	2.42375
CENPN	ENSG00000166451	0.977821	0.126844	0.89673		1.34378	0.00225408	2.64703
PIGX	ENSG00000163964	0.977656	0.0638833	1.19461		0.490811	0.0165978	1.77995		Yes
CMPK1	ENSG00000162368	0.977523	0.14381	0.842211		0.575589	0.00200666	2.69753
G3BP2	ENSG00000138757	0.977427	0.1573	0.803272		0.710433	0.00361091	2.44238
DIRAS2	ENSG00000165023	0.977293	0.357308	0.446957		2.04061	0.0136207	1.8658
BASP1	ENSG00000176788	0.976415	0.384157	0.415491		0.23256	0.695603	0.157639
GRSF1	ENSG00000132463	0.976348	0.0526521	1.27858		0.917941	1.55421e-07	6.80849		Yes
SLC16A1	ENSG00000155380	0.975734	0.195926	0.707907		1.22242	0.00920468	2.03599
KRAS	ENSG00000133703	0.975337	0.101061	0.995415		0.439767	0.0750772	1.12449
CUTA	ENSG00000112514	0.97518	0.223452	0.650816		0.982065	0.00144626	2.83975
HNRNPAB	ENSG00000197451	0.973403	0.0790965	1.10184		1.05985	1.57871e-08	7.8017		Yes
SDCBP	ENSG00000137575	0.972428	0.226032	0.64583		0.513124	0.038883	1.41024
RPLP0	ENSG00000089157	0.972237	0.150474	0.822538		1.6326	8.53713e-06	5.06869
LYSMD2	ENSG00000140280	0.971784	0.156767	0.804744		0.548847	0.0238128	1.62319
MEX3B	ENSG00000183496	0.971554	0.162254	0.789804		0.331095	0.465504	0.332076
ZNF24	ENSG00000172466	0.970962	0.138856	0.857436		0.36371	0.165004	0.782504
FBXL5	ENSG00000118564	0.970738	0.0932262	1.03046		0.175575	0.324474	0.48882
SMIM14	ENSG00000163683	0.970532	0.150356	0.822879		0.146978	0.526285	0.278779
SAMD13	ENSG00000203943	0.970155	0.208537	0.680818		1.13898	0.0276172	1.55882
IFT57	ENSG00000114446	0.969847	0.236404	0.626345		0.68319	0.0688843	1.16188
ATPAF1	ENSG00000123472	0.969699	0.0662631	1.17873		0.724986	2.01203e-06	5.69637		Yes
UGDH	ENSG00000109814	0.969426	0.134974	0.869749		1.22293	0.000231387	3.63566
EIF3J	ENSG00000104131	0.969153	0.150356	0.822879		1.09195	8.3322e-10	9.07924
YWHAQ	ENSG00000134308	0.968459	0.141816	0.848274		0.777607	1.33283e-05	4.87522
ARX	ENSG00000004848	0.966763	0.442325	0.354259		0.247033	0.78676	0.104158
CBX3	ENSG00000122565	0.966099	0.079936	1.09726		1.28289	4.57728e-08	7.33939		Yes
SEC22C	ENSG00000093183	0.965011	0.0955919	1.01958		0.331912	0.1253	0.90205
TMED3	ENSG00000166557	0.964867	0.108634	0.964036		0.817144	0.0133227	1.87541
HNRNPA0	ENSG00000177733	0.964573	0.224112	0.649535		0.823006	0.00017338	3.761
GABARAPL2	ENSG00000034713	0.963599	0.166699	0.778068		0.2756	0.241245	0.617541
CAPZA1	ENSG00000116489	0.963364	0.14298	0.844726		0.372142	0.00799432	2.09722
ERH	ENSG00000100632	0.96172	0.268041	0.571799		0.824641	5.84789e-05	4.233
C6orf48	ENSG00000204387	0.961667	0.0768092	1.11459		0.819819	0.000371043	3.43058		Yes
HNRNPK	ENSG00000165119	0.961618	0.136058	0.866275		0.6778	6.80804e-06	5.16698
TMEM150C	ENSG00000249242	0.960181	0.0790965	1.10184		0.383571	0.138316	0.859128
RPL7	ENSG00000147604	0.959885	0.245017	0.610805		1.70649	8.27108e-08	7.08244
SMCO4	ENSG00000166002	0.959714	0.14005	0.853718		0.802053	0.00542521	2.26558
YTHDF3	ENSG00000185728	0.959101	0.132098	0.879102		0.351293	0.060412	1.21888
FKBP4	ENSG00000004478	0.958051	0.0993638	1.00277		1.38766	3.32934e-07	6.47764		Yes
PLEKHH1	ENSG00000054690	0.957776	0.123707	0.907604		0.330885	0.304941	0.515784
WWP1	ENSG00000123124	0.957611	0.0790965	1.10184		0.446244	0.0618302	1.2088
ALDH6A1	ENSG00000119711	0.957558	0.181242	0.741742		0.75827	0.00198139	2.70303
SUMO2	ENSG00000188612	0.957367	0.247742	0.606		0.638292	0.000758226	3.1202
EIF4B	ENSG00000063046	0.956409	0.170095	0.769308		0.924885	1.22138e-07	6.91315
ATP5L	ENSG00000167283	0.955688	0.105737	0.975772		0.469322	0.077779	1.10914
GNAQ	ENSG00000156052	0.95534	0.126883	0.896595		0.116345	0.619986	0.207618
PEX10	ENSG00000157911	0.954938	0.126897	0.896548		2.101	1.19131e-05	4.92398
SAR1B	ENSG00000152700	0.954508	0.153071	0.815106		0.14446	0.625875	0.203513
PPIL1	ENSG00000137168	0.952904	0.0993638	1.00277		1.05075	1.111e-08	7.95429		Yes
ERICH2	ENSG00000204334	0.952802	0.491857	0.308161		1.24791	0.0279633	1.55341
SLC30A9	ENSG00000014824	0.95246	0.108398	0.96498		0.725541	0.000213473	3.67066
H2AFX	ENSG00000188486	0.952218	0.330968	0.480215		1.11916	0.00601764	2.22057
ARF4	ENSG00000168374	0.95173	0.127511	0.894451		0.62933	0.00254636	2.59408
GAPDH	ENSG00000111640	0.951628	0.0925818	1.03347		1.20345	6.99844e-05	4.155		Yes
DTWD2	ENSG00000169570	0.951548	0.0526521	1.27858		0.706847	0.00380197	2.41999		Yes
IER3IP1	ENSG00000134049	0.951082	0.201124	0.696535		0.692317	0.00439626	2.35692
SLMO2	ENSG00000101166	0.950762	0.0884584	1.05326		1.17394	1.83062e-08	7.7374		Yes
METTL8	ENSG00000123600	0.950208	0.177236	0.751449		0.672598	0.0032923	2.4825
ST13	ENSG00000100380	0.949747	0.136058	0.866275		0.639359	3.11796e-05	4.50613
REPS2	ENSG00000169891	0.949623	0.232171	0.634193		0.625215	0.120031	0.920707
RAB3B	ENSG00000169213	0.948317	0.191008	0.718948		0.819271	0.0442409	1.35418
ENOPH1	ENSG00000145293	0.947933	0.113801	0.943853		1.05725	6.48287e-07	6.18823
LAMTOR5	ENSG00000134248	0.947815	0.143548	0.843004		0.830715	0.00100935	2.99596
TSEN34	ENSG00000170892	0.947073	0.0860506	1.06525		0.650731	0.0177884	1.74986		Yes
ATP6V1A	ENSG00000114573	0.946203	0.0884584	1.05326		0.776258	5.88376e-05	4.23034		Yes
LYRM5	ENSG00000205707	0.945223	0.221393	0.654836		0.670361	0.00365659	2.43692
SV2C	ENSG00000122012	0.944978	0.155473	0.808346		0.66832	0.161974	0.790554
GNAI1	ENSG00000127955	0.944387	0.185805	0.730943		0.552323	0.209722	0.678357
SEL1L	ENSG00000071537	0.944365	0.202385	0.693821		0.129454	0.7457	0.127436
RPS29	ENSG00000213741	0.943591	0.207771	0.682415		1.12736	0.00183015	2.73751
RTN1	ENSG00000139970	0.943499	0.0823772	1.08419		0.119156	0.819152	0.0866357
TMEM167A	ENSG00000174695	0.943382	0.101061	0.995415		0.566238	0.000532856	3.27339
FABP5	ENSG00000164687	0.943187	0.327943	0.484201		2.08457	0.0101013	1.99562
SLC25A6	ENSG00000169100	0.9425	0.173483	0.760743		1.61604	2.96573e-05	4.52787
MTHFD2	ENSG00000065911	0.941478	0.150356	0.822879		1.22342	2.57643e-06	5.58898
EPT1	ENSG00000138018	0.941275	0.116245	0.934626		0.917041	0.000257845	3.58864
B3GNT6	ENSG00000198488	0.940574	0.693014	0.159258		0.507066	0.719505	0.142966
CAB39	ENSG00000135932	0.940492	0.158348	0.800389		0.0213328	0.933066	0.0300874
TMEM179B	ENSG00000185475	0.940408	0.27064	0.567609		0.441734	0.0387229	1.41203
FBXO28	ENSG00000143756	0.940071	0.105737	0.975772		0.713833	0.000394849	3.40357
CADPS	ENSG00000163618	0.939374	0.515561	0.28772		1.11776	0.183997	0.735189
DTD2	ENSG00000129480	0.939117	0.123871	0.90703		0.673776	0.000207556	3.68286
TMEM132A	ENSG00000006118	0.938766	0.210744	0.676245		2.27317	9.84169e-08	7.00693
UBE2K	ENSG00000078140	0.938439	0.100725	0.996863		0.657116	3.39327e-05	4.46938
PAK2	ENSG00000180370	0.937877	0.153158	0.81486		0.262066	0.135439	0.868257
RPL30	ENSG00000156482	0.937312	0.236404	0.626345		1.42652	2.44627e-07	6.6115
ZFY	ENSG00000067646	0.93712	0.35425	0.45069		0.261588	0.421377	0.375329
MLEC	ENSG00000110917	0.936179	0.171255	0.766357		0.626875	1.80168e-05	4.74432
CDK5R1	ENSG00000176749	0.93615	0.268439	0.571154		1.04865	0.000262794	3.58039
CENPM	ENSG00000100162	0.93443	0.481194	0.31768		2.41008	4.27348e-06	5.36922
PEBP1	ENSG00000089220	0.931632	0.190436	0.720252		0.582022	0.0145218	1.83798
SEPHS2	ENSG00000179918	0.931074	0.105737	0.975772		0.634689	0.00161173	2.79271
SOCS2	ENSG00000120833	0.92952	0.150996	0.821035		0.105795	0.818046	0.0872221
CLGN	ENSG00000153132	0.929486	0.175146	0.756599		0.786735	0.14257	0.845973
CAMLG	ENSG00000164615	0.929378	0.238984	0.621632		0.886557	0.000257196	3.58974
RPS8	ENSG00000142937	0.928124	0.213537	0.670526		1.33165	8.76434e-05	4.05728
ADAM10	ENSG00000137845	0.927603	0.198417	0.702422		0.0825304	0.766279	0.115613
ISCA1	ENSG00000135070	0.927097	0.0790965	1.10184		0.428463	0.013859	1.85827		Yes
RNF144A	ENSG00000151692	0.925831	0.0758869	1.11983		1.1136	8.13068e-05	4.08987		Yes
RPL14	ENSG00000188846	0.925359	0.194488	0.711108		1.14514	0.000669281	3.17439
LIMS1	ENSG00000169756	0.924618	0.154799	0.810233		0.976822	0.00389669	2.4093
SLC38A1	ENSG00000111371	0.923564	0.123707	0.907604		0.0827273	0.750668	0.124552
RAD23B	ENSG00000119318	0.923037	0.156092	0.80662		0.792526	2.60214e-07	6.58467
PGRMC2	ENSG00000164040	0.92212	0.121524	0.915339		0.412922	0.00134938	2.86987
CDS1	ENSG00000163624	0.921754	0.108456	0.964746		0.492383	0.0412019	1.38508
TLL2	ENSG00000095587	0.921592	0.37686	0.42382		0.364863	0.404493	0.393089
ATP5B	ENSG00000110955	0.920805	0.121524	0.915339		1.34881	1.52651e-08	7.8163
C19orf48	ENSG00000167747	0.920661	0.0790965	1.10184		1.72061	0.000168331	3.77384		Yes
PRMT6	ENSG00000198890	0.920569	0.0767434	1.11496		0.932294	9.60446e-05	4.01753		Yes
MARVELD2	ENSG00000152939	0.92042	0.055633	1.25467		0.92802	1.25545e-05	4.9012		Yes
PPP1CC	ENSG00000186298	0.920204	0.105611	0.976291		0.83111	2.57818e-08	7.58869
REEP3	ENSG00000165476	0.91993	0.14592	0.835886		0.490778	0.0777381	1.10937
YWHAE	ENSG00000108953	0.918354	0.193455	0.71342		0.817195	0.000156181	3.80637
ESRP1	ENSG00000104413	0.916794	0.113801	0.943853		1.04874	7.27897e-05	4.13793
RPS15	ENSG00000115268	0.916748	0.150466	0.822563		1.00006	0.0236382	1.62639
RAB21	ENSG00000080371	0.91572	0.126897	0.896548		0.167787	0.224404	0.648969
DDAH1	ENSG00000153904	0.915636	0.154799	0.810233		0.172814	0.544153	0.264279
GOLGA5	ENSG00000066455	0.915124	0.0792374	1.10107		0.380301	0.0215111	1.66734		Yes
ATP6V0B	ENSG00000117410	0.914878	0.0758869	1.11983		0.755943	0.00860991	2.065		Yes
PPCS	ENSG00000127125	0.914877	0.0956369	1.01937		0.524015	0.00235366	2.62826		Yes
ARF1	ENSG00000143761	0.914279	0.186143	0.730153		0.330218	0.119167	0.923842
IMPA1	ENSG00000133731	0.913078	0.109399	0.960987		0.385929	0.171618	0.765437
SLC17A5	ENSG00000119899	0.912831	0.105737	0.975772		0.677432	0.0263505	1.57921
CALU	ENSG00000128595	0.912749	0.122651	0.911328		0.180113	0.454594	0.342376
DCAF17	ENSG00000115827	0.912347	0.0907503	1.04215		0.344717	0.131944	0.879612
BUB3	ENSG00000154473	0.912252	0.139048	0.856837		0.808644	2.58675e-06	5.58725
SRXN1	ENSG00000271303	0.912203	0.693014	0.159258		0.610322	0.182533	0.738658
SVIP	ENSG00000198168	0.911754	0.0993638	1.00277		0.47853	0.0191923	1.71687		Yes
C12orf60	ENSG00000182993	0.910929	0.388425	0.410693		0.830248	0.12108	0.916929
C9orf172	ENSG00000232434	0.910799	0.469277	0.328571		0.0578647	0.927669	0.0326068
SSR2	ENSG00000163479	0.910693	0.0526521	1.27858		0.996522	0.000257214	3.58971		Yes
C2orf69	ENSG00000178074	0.910687	0.143533	0.843047		0.635581	0.00206653	2.68476
KIAA1958	ENSG00000165185	0.910343	0.0790965	1.10184		0.88243	0.0157919	1.80156		Yes
KLK3	ENSG00000142515	0.910015	0.412532	0.384542		0.467157	0.357706	0.446474
DSC2	ENSG00000134755	0.909467	0.121371	0.915887		0.655824	0.0781869	1.10687
MATN3	ENSG00000132031	0.909224	0.412144	0.384951		0.633628	0.243307	0.613845
RPL5	ENSG00000122406	0.908866	0.249757	0.602483		1.21194	8.00459e-06	5.09666
TAB3	ENSG00000157625	0.907892	0.130055	0.885872		0.0824477	0.747014	0.126671
ARPP19	ENSG00000128989	0.907768	0.200776	0.697288		0.0696912	0.729608	0.13691
SYAP1	ENSG00000169895	0.907564	0.146846	0.833137		0.0932997	0.67482	0.170812
UBL4A	ENSG00000102178	0.90755	0.190962	0.719052		0.787277	0.00102121	2.99088
GRPEL2	ENSG00000164284	0.907314	0.0923935	1.03436		0.796199	3.59134e-05	4.44474		Yes
FNIP2	ENSG00000052795	0.9068	0.150356	0.822879		0.700165	0.114983	0.939366
MYO6	ENSG00000196586	0.906483	0.143061	0.84448		1.5883	0.000505581	3.29621
TRMT112	ENSG00000173113	0.906164	0.165759	0.780524		0.539316	0.0568059	1.24561
HSP90AB1	ENSG00000096384	0.904985	0.210744	0.676245		1.09909	6.3936e-09	8.19425
CADM1	ENSG00000182985	0.904671	0.109301	0.961375		0.0283976	0.955086	0.0199576
FKBP1A	ENSG00000088832	0.90407	0.154799	0.810233		0.266877	0.217849	0.661844
CANT1	ENSG00000171302	0.903712	0.176339	0.75365		0.75794	0.00133881	2.87328
KIF5B	ENSG00000170759	0.903512	0.199851	0.699295		0.179189	0.26505	0.576672
ARL15	ENSG00000185305	0.903144	0.0526521	1.27858		0.160608	0.396564	0.401687
UHMK1	ENSG00000152332	0.903131	0.173483	0.760743		0.372616	0.0975554	1.01075
MAPK6	ENSG00000069956	0.902036	0.100725	0.996863		0.947665	0.00197839	2.70369
ARHGEF38	ENSG00000236699	0.900969	0.165759	0.780524		0.482503	0.157049	0.803965
SEC62	ENSG00000008952	0.900907	0.162276	0.789745		0.063838	0.744252	0.12828
GSC	ENSG00000133937	0.900512	0.707858	0.150054		1.47474	0.00364364	2.43846
UBE2R2	ENSG00000107341	0.900359	0.112864	0.947443		0.426418	0.000699741	3.15506
ALDH3B2	ENSG00000132746	0.899383	0.286407	0.543016		0.472977	0.51602	0.287334
EIF3E	ENSG00000104408	0.898617	0.178935	0.747304		1.15589	4.99109e-06	5.3018
LRP11	ENSG00000120256	0.898563	0.105611	0.976291		0.520782	0.0129401	1.88806
CLDN12	ENSG00000157224	0.898218	0.140249	0.853101		0.868556	0.00254923	2.59359
SBK1	ENSG00000188322	0.897581	0.154799	0.810233		1.26952	1.51996e-05	4.81817
HNRNPA2B1	ENSG00000122566	0.897384	0.218587	0.660375		0.60693	2.75569e-05	4.55977
GNB2L1	ENSG00000204628	0.897002	0.162276	0.789745		1.32377	9.27981e-05	4.03246
TLK1	ENSG00000198586	0.896993	0.101061	0.995415		0.698085	0.00107585	2.96825
SASH1	ENSG00000111961	0.896981	0.106081	0.974364		0.296144	0.241048	0.617897
UQCRH	ENSG00000173660	0.896232	0.144087	0.841375		1.50481	1.35254e-07	6.86885
FAM20B	ENSG00000116199	0.895669	0.0927793	1.03255		0.217982	0.121041	0.917066
RNF5	ENSG00000204308	0.895543	0.164494	0.783849		0.658153	0.002042	2.68994
SHROOM3	ENSG00000138771	0.89447	0.138218	0.859435		0.590845	0.0390725	1.40813
RASSF3	ENSG00000153179	0.893555	0.197113	0.705285		0.690754	0.0590652	1.22867
TMEM245	ENSG00000106771	0.89268	0.117303	0.93069		0.19047	0.364004	0.438894
NAP1L2	ENSG00000186462	0.892462	0.168606	0.773126		0.129408	0.765552	0.116025
ZNF322	ENSG00000181315	0.891937	0.232171	0.634193		0.753392	0.0331062	1.48009
PAIP1	ENSG00000172239	0.890624	0.0790965	1.10184		0.674032	1.18831e-05	4.92507		Yes
MRPS16	ENSG00000182180	0.890623	0.0885714	1.05271		1.28263	1.86096e-09	8.73026		Yes
MGAT4A	ENSG00000071073	0.889304	0.219273	0.659014		0.100117	0.78817	0.10338
MCFD2	ENSG00000180398	0.889179	0.153071	0.815106		0.223146	0.28035	0.5523
KIAA1430	ENSG00000164323	0.888929	0.083732	1.07711		0.570693	0.0308669	1.51051		Yes
NACA	ENSG00000196531	0.888885	0.19463	0.710789		1.16643	1.46567e-06	5.83396
GTF2H2C	ENSG00000183474	0.888694	0.373382	0.427846		0.833005	0.00427124	2.36945
HIPK2	ENSG00000064393	0.888301	0.162659	0.788723		0.270945	0.564145	0.248609
CDV3	ENSG00000091527	0.888159	0.166111	0.779601		0.377044	0.0625877	1.20351
ZNF22	ENSG00000165512	0.88771	0.177236	0.751449		0.74611	0.000908978	3.04145
FAM188A	ENSG00000148481	0.887624	0.0938738	1.02746		0.388409	0.0307161	1.51263		Yes
TWISTNB	ENSG00000105849	0.887547	0.0526521	1.27858		0.888389	1.95841e-05	4.7081		Yes
FAM134B	ENSG00000154153	0.887366	0.155487	0.808305		0.739919	0.014591	1.83592
TMEFF2	ENSG00000144339	0.887095	0.507509	0.294556		0.974987	0.219574	0.658419
C18orf32	ENSG00000177576	0.886689	0.621129	0.206818		0.597287	0.0796038	1.09907
SRP14	ENSG00000140319	0.884384	0.165759	0.780524		0.322333	0.199642	0.699747
DENR	ENSG00000139726	0.88393	0.0790965	1.10184		0.881077	5.95644e-08	7.22501		Yes
FAM210B	ENSG00000124098	0.883871	0.217158	0.663224		0.010623	0.962475	0.0166104
MRFAP1	ENSG00000179010	0.883618	0.207567	0.682841		0.776701	0.000199325	3.70044
ADIPOR1	ENSG00000159346	0.883189	0.126897	0.896548		0.355642	0.017279	1.76248
GNB2	ENSG00000172354	0.883145	0.101061	0.995415		0.89269	0.00596187	2.22462
ZNF680	ENSG00000173041	0.882982	0.144139	0.841219		0.774194	0.0660471	1.18015
RGL2	ENSG00000237441	0.882779	0.101103	0.995238		0.652426	0.00828751	2.08158
RGS17	ENSG00000091844	0.882746	0.0895335	1.04801		0.380084	0.404498	0.393083
GSPT1	ENSG00000103342	0.882587	0.143533	0.843047		0.785427	8.94232e-07	6.04855
CALM2	ENSG00000143933	0.882562	0.190436	0.720252		0.582521	0.00209918	2.67795
RPS23	ENSG00000186468	0.882178	0.207071	0.683881		1.29039	3.14221e-06	5.50277
SYNGR2	ENSG00000108639	0.882157	0.108006	0.96655		0.996055	0.000518184	3.28552
SOX8	ENSG00000005513	0.881454	0.486383	0.313022		0.666218	0.159439	0.797407
WASL	ENSG00000106299	0.880858	0.1197	0.921908		0.390666	0.0219105	1.65935
REEP5	ENSG00000129625	0.880612	0.226305	0.645307		0.208504	0.41823	0.378585
PCDHGA1	ENSG00000204956	0.880254	0.529089	0.276472		0.728804	0.224522	0.648741
FAM73A	ENSG00000180488	0.880182	0.0790965	1.10184		0.3777	0.242429	0.615416
ZNF32	ENSG00000169740	0.880103	0.200653	0.697554		0.420305	0.0743208	1.12889
HINT1	ENSG00000169567	0.880048	0.165759	0.780524		1.03014	2.71954e-05	4.5655
RAB1B	ENSG00000174903	0.878788	0.388425	0.410693		0.583483	0.0191196	1.71852
TMED10	ENSG00000170348	0.877416	0.194329	0.711463		0.399516	0.0109242	1.96161
SLC2A4RG	ENSG00000125520	0.877257	0.190962	0.719052		0.287357	0.475945	0.322443
RDH11	ENSG00000072042	0.877149	0.320562	0.494088		0.033533	0.949675	0.0224252
MALT1	ENSG00000172175	0.87711	0.316372	0.499802		0.156682	0.761518	0.11832
NUDT16L1	ENSG00000168101	0.876555	0.141002	0.850775		1.0046	0.00146146	2.83521
STRA13	ENSG00000169689	0.876512	0.167222	0.776707		0.989232	0.00551827	2.2582
PPIB	ENSG00000166794	0.876422	0.18097	0.742393		1.09485	0.000258753	3.58711
COX11	ENSG00000166260	0.875964	0.0956369	1.01937		0.424634	0.00219876	2.65782		Yes
SMIM4	ENSG00000168273	0.875936	0.229784	0.63868		0.813444	0.0196262	1.70716
PAICS	ENSG00000128050	0.874792	0.126897	0.896548		1.81616	1.87312e-11	10.7274
EFNB2	ENSG00000125266	0.874691	0.427218	0.369351		0.153442	0.743663	0.128624
STX19	ENSG00000178750	0.87428	0.141601	0.848934		1.29922	0.00160299	2.79507
C6orf120	ENSG00000185127	0.873706	0.136691	0.864261		0.529893	0.00249108	2.60361
PPAP2C	ENSG00000141934	0.873668	0.31805	0.497505		0.739004	0.135737	0.867302
PDSS2	ENSG00000164494	0.873356	0.129529	0.887634		0.917236	0.00321887	2.4923
ZNF146	ENSG00000167635	0.873315	0.107669	0.967908		0.977029	8.68774e-07	6.06109
PCBP1	ENSG00000169564	0.872569	0.265715	0.575583		0.494104	0.00730366	2.13646
RTN3	ENSG00000133318	0.872344	0.100725	0.996863		0.517548	0.00723652	2.14047
GNL3	ENSG00000163938	0.871728	0.124902	0.903432		1.41785	8.76442e-11	10.0573
BCAP29	ENSG00000075790	0.871075	0.101061	0.995415		0.15757	0.479461	0.319247
CLCN3	ENSG00000109572	0.870407	0.123871	0.90703		0.62968	0.00451762	2.34509
SET	ENSG00000119335	0.869664	0.133732	0.873764		0.960668	5.5072e-09	8.25907
ATXN7L3B	ENSG00000253719	0.86939	0.199189	0.700735		0.418686	0.00483619	2.3155
GNG5	ENSG00000174021	0.869077	0.142694	0.845593		0.523514	0.0360577	1.443
UBQLN1	ENSG00000135018	0.868695	0.176262	0.753842		0.500313	0.0020281	2.69291
TC2N	ENSG00000165929	0.868374	0.223801	0.650139		0.6268	0.0138809	1.85758
CS	ENSG00000062485	0.866416	0.107669	0.967908		0.660142	2.88362e-06	5.54006
LAMP2	ENSG00000005893	0.86482	0.181242	0.741742		0.327887	0.208654	0.680574
BZW1	ENSG00000082153	0.864301	0.184344	0.73437		0.451013	0.0421089	1.37563
PDIA3	ENSG00000167004	0.86413	0.177179	0.751588		0.705435	0.00241703	2.61672
TIMM17A	ENSG00000134375	0.864	0.0790965	1.10184		1.2039	4.03489e-07	6.39417		Yes
SPCS1	ENSG00000114902	0.862766	0.14005	0.853718		0.607258	0.00756838	2.121
SPG21	ENSG00000090487	0.862483	0.218806	0.65994		0.69881	1.5578e-06	5.80749
MGST1	ENSG00000008394	0.862265	0.17268	0.762757		0.434105	0.443918	0.352697
RHPN2	ENSG00000131941	0.861824	0.130761	0.883522		1.42546	1.45782e-05	4.8363
RAC1	ENSG00000136238	0.861656	0.179951	0.744845		0.380137	0.0118973	1.92455
UNC119B	ENSG00000175970	0.861459	0.123871	0.90703		0.571913	0.00181606	2.74087
CCT3	ENSG00000163468	0.860356	0.0884584	1.05326		1.45658	6.15039e-09	8.2111		Yes
RPL15	ENSG00000174748	0.860065	0.239976	0.619831		0.944288	1.69048e-05	4.77199
C19orf70	ENSG00000174917	0.859946	0.257252	0.589642		0.742592	0.0712658	1.14712
SLC27A2	ENSG00000140284	0.858856	0.14298	0.844726		1.38012	0.000619765	3.20777
VPS54	ENSG00000143952	0.858744	0.14005	0.853718		0.520073	0.0235429	1.62814
RPLP1	ENSG00000137818	0.85871	0.295591	0.529309		1.14546	0.00859736	2.06564
RMI1	ENSG00000178966	0.857535	0.0790965	1.10184		0.994319	0.000341696	3.46636		Yes
RPL37A	ENSG00000197756	0.857085	0.228691	0.640751		1.71717	7.57215e-06	5.12078
SLC30A7	ENSG00000162695	0.856724	0.132336	0.878323		0.0856776	0.794539	0.0998847
GPC2	ENSG00000213420	0.856431	0.292609	0.533712		1.68325	0.0012321	2.90935
EXOC5	ENSG00000070367	0.856224	0.108634	0.964036		0.396821	0.080053	1.09662
FAM8A1	ENSG00000137414	0.855942	0.14298	0.844726		0.0405781	0.845546	0.0728628
NOL7	ENSG00000225921	0.855912	0.283923	0.5468		0.410493	0.0439006	1.35753
HN1L	ENSG00000206053	0.855876	0.123871	0.90703		0.807734	6.43723e-06	5.1913
MEX3D	ENSG00000181588	0.855672	0.0918197	1.03706		0.843081	0.000383246	3.41652		Yes
RPL39	ENSG00000198918	0.855551	0.256416	0.591056		1.53156	2.66932e-05	4.5736
BNIP3	ENSG00000176171	0.85521	0.240581	0.618739		0.986965	0.000390282	3.40862
SSR1	ENSG00000124783	0.854999	0.160419	0.794744		0.455449	0.00788152	2.10339
AGT	ENSG00000135744	0.854912	0.426161	0.370426		0.317146	0.639753	0.193987
VKORC1L1	ENSG00000196715	0.854736	0.0883564	1.05376		0.736937	0.000377753	3.42279		Yes
C5orf24	ENSG00000181904	0.854603	0.0790965	1.10184		0.564897	0.022719	1.64361		Yes
ACER3	ENSG00000078124	0.854213	0.296531	0.52793		0.561613	0.089263	1.04933
C9orf152	ENSG00000188959	0.853961	0.150466	0.822563		0.38748	0.189763	0.721788
HSD17B4	ENSG00000133835	0.853679	0.14381	0.842211		0.889832	0.00773548	2.11151
TMEM185B	ENSG00000226479	0.853665	0.23289	0.632849		0.259549	0.186693	0.728871
ZDHHC23	ENSG00000184307	0.853324	0.0823772	1.08419		1.03609	0.000166135	3.77954		Yes
RALBP1	ENSG00000017797	0.853297	0.105825	0.975414		0.32281	0.180245	0.744136
DCAF7	ENSG00000136485	0.85311	0.107669	0.967908		0.475138	0.00487083	2.3124
SLC39A9	ENSG00000029364	0.853077	0.141601	0.848934		0.57808	0.000242761	3.61482
ZNF770	ENSG00000198146	0.853023	0.105825	0.975414		0.433167	0.388907	0.410154
SLC30A1	ENSG00000170385	0.853008	0.141002	0.850775		0.344308	0.157789	0.801924
FAM96A	ENSG00000166797	0.851844	0.0803679	1.09492		0.84557	4.69398e-05	4.32846		Yes
RAB5A	ENSG00000144566	0.851802	0.161667	0.791379		0.255772	0.0832391	1.07967
RLIM	ENSG00000131263	0.851633	0.168072	0.774504		0.215424	0.408104	0.38923
C12orf49	ENSG00000111412	0.851003	0.100725	0.996863		0.825593	0.00429704	2.36683
PON1	ENSG00000005421	0.85091	0.282576	0.548865		0.824316	0.512614	0.290209
ZNF697	ENSG00000143067	0.849788	0.108456	0.964746		0.702756	0.0502451	1.29891
H2AFV	ENSG00000105968	0.848074	0.151251	0.820302		0.263953	0.033346	1.47696
TMCO3	ENSG00000150403	0.847987	0.0823772	1.08419		0.586848	0.0105911	1.97506		Yes
C1orf233	ENSG00000228594	0.847964	0.67094	0.173316		1.73846	0.00157982	2.80139
PRDX6	ENSG00000117592	0.847916	0.272243	0.565043		0.468516	0.0337147	1.47218
MRPL12	ENSG00000262814	0.847662	0.395317	0.403054		1.25353	0.025539	1.5928
RPL23	ENSG00000125691	0.847259	0.22925	0.63969		1.31311	3.8566e-05	4.4138
TRAM1	ENSG00000067167	0.846977	0.22756	0.642904		0.462509	0.200465	0.697961
TMBIM6	ENSG00000139644	0.846617	0.244976	0.610876		0.310545	0.0592965	1.22697
CYP39A1	ENSG00000146233	0.846355	0.0758869	1.11983		0.246605	0.572605	0.242145
NIPSNAP3A	ENSG00000136783	0.845297	0.123707	0.907604		0.733716	0.00774964	2.11072
APEX1	ENSG00000100823	0.844776	0.0790965	1.10184		1.40904	1.34452e-11	10.8714		Yes
KLK2	ENSG00000167751	0.844168	0.373442	0.427777		0.508634	0.231404	0.63563
MAP2K1	ENSG00000169032	0.843928	0.14381	0.842211		0.5006	0.00941885	2.026
KDELR2	ENSG00000136240	0.842543	0.183561	0.736221		0.491527	0.0137937	1.86032
CD276	ENSG00000103855	0.842464	0.108634	0.964036		1.03494	4.69398e-05	4.32846
HSPD1	ENSG00000144381	0.842119	0.204592	0.689111		2.14974	4.9201e-12	11.308
INSM1	ENSG00000173404	0.841991	0.611178	0.213832		1.72024	0.0116489	1.93371
MOAP1	ENSG00000165943	0.841913	0.158589	0.799728		0.475404	0.00720852	2.14215
SMG5	ENSG00000198952	0.841452	0.101061	0.995415		0.384566	0.0420033	1.37672
TMEM30B	ENSG00000182107	0.841226	0.143533	0.843047		0.190144	0.632393	0.199013
SETD7	ENSG00000145391	0.840891	0.153158	0.81486		0.155681	0.545565	0.263154
ACLY	ENSG00000131473	0.840634	0.199338	0.70041		0.837414	0.00056789	3.24574
RYBP	ENSG00000163602	0.840617	0.0884584	1.05326		0.0929331	0.6853	0.164119
TMEM192	ENSG00000170088	0.840396	0.116245	0.934626		0.711165	0.00105685	2.97599
BROX	ENSG00000162819	0.839588	0.13668	0.864295		0.0313852	0.910538	0.0407017
C4orf3	ENSG00000164096	0.839156	0.187372	0.727294		0.110953	0.533931	0.272515
CYCS	ENSG00000172115	0.838873	0.162254	0.789804		1.26132	2.52201e-07	6.59825
TMEM135	ENSG00000166575	0.838617	0.0790965	1.10184		0.92849	2.07495e-05	4.68299		Yes
FOXRED2	ENSG00000100350	0.837821	0.0957436	1.01889		0.708429	0.00138985	2.85703		Yes
COX6A1	ENSG00000111775	0.837669	0.190962	0.719052		0.824792	0.00819311	2.08655
CNTLN	ENSG00000044459	0.837493	0.224491	0.648801		0.472527	0.250386	0.60139
SLC35A3	ENSG00000117620	0.836784	0.137875	0.860515		0.577682	0.0393745	1.40479
MOCS3	ENSG00000124217	0.836319	0.342555	0.46527		0.717636	0.000452037	3.34483
BEND3	ENSG00000178409	0.836191	0.213807	0.669979		0.987465	0.000696706	3.15695
MAP7	ENSG00000135525	0.836157	0.138276	0.859254		0.955817	0.000164056	3.78501
H1F0	ENSG00000189060	0.836036	0.27311	0.563662		0.624193	0.00670715	2.17346
GULP1	ENSG00000144366	0.83578	0.0993638	1.00277		0.549969	0.156862	0.804482
RB1CC1	ENSG00000023287	0.835303	0.143548	0.843004		0.129438	0.683467	0.165282
MOB1B	ENSG00000173542	0.834776	0.134487	0.871319		0.390401	0.0589406	1.22959
GTF3C6	ENSG00000155115	0.834553	0.14381	0.842211		0.7622	0.00261791	2.58205
AP3M1	ENSG00000185009	0.833959	0.141601	0.848934		0.523534	0.0227345	1.64331
MIEN1	ENSG00000141741	0.833172	0.242192	0.615839		0.471858	0.145706	0.836522
SMIM15	ENSG00000188725	0.83314	0.156092	0.80662		0.416567	0.0382498	1.41737
MTX2	ENSG00000128654	0.832557	0.108006	0.96655		0.947597	4.57227e-05	4.33987
TMED4	ENSG00000158604	0.832521	0.168085	0.77447		0.509769	0.00231346	2.63574
TOR1A	ENSG00000136827	0.832515	0.169459	0.770935		0.350724	0.00520046	2.28396
TTC38	ENSG00000075234	0.832501	0.155473	0.808346		0.291204	0.265552	0.57585
TMEM230	ENSG00000089063	0.832395	0.173236	0.761361		0.278351	0.172688	0.762737
XBP1	ENSG00000100219	0.832262	0.388448	0.410667		0.707039	0.0329414	1.48226
USP22	ENSG00000124422	0.83226	0.123871	0.90703		0.703011	0.000124438	3.90505
DDX21	ENSG00000165732	0.83226	0.132098	0.879102		1.61218	1.31572e-06	5.88084
CASC4	ENSG00000166734	0.83224	0.26551	0.575919		0.27338	0.34516	0.461979
KLHL23	ENSG00000213160	0.832224	0.0790965	1.10184		0.894386	2.29622e-05	4.63899		Yes
TMEM33	ENSG00000109133	0.831646	0.199338	0.70041		0.672962	0.000466083	3.33154
C1orf63	ENSG00000117616	0.831017	0.215759	0.666031		0.175827	0.616904	0.209782
TMSB4Y	ENSG00000154620	0.830988	0.573027	0.241825		0.0442141	0.865324	0.0628213
C5orf15	ENSG00000113583	0.8307	0.0957436	1.01889		0.694716	0.000153452	3.81403		Yes
EIF1	ENSG00000173812	0.830535	0.320662	0.493952		0.627553	0.00264171	2.57811
ATP13A3	ENSG00000133657	0.830484	0.168305	0.773902		0.57699	0.0230048	1.63818
ARHGAP32	ENSG00000134909	0.830035	0.101061	0.995415		0.0583367	0.861108	0.0649422
PDP1	ENSG00000164951	0.829979	0.0823772	1.08419		0.476238	0.0879661	1.05568
GALNT7	ENSG00000109586	0.829958	0.130465	0.884506		1.10453	0.000343828	3.46366
P4HB	ENSG00000185624	0.829897	0.207567	0.682841		0.630751	0.0197715	1.70396
PPP1R2	ENSG00000184203	0.82967	0.207071	0.683881		0.0597999	0.697484	0.156466
BRK1	ENSG00000254999	0.827931	0.218806	0.65994		0.434043	0.0093552	2.02895
HNRNPA1	ENSG00000135486	0.827064	0.197113	0.705285		1.07437	8.48928e-08	7.07113
EGLN1	ENSG00000135766	0.826087	0.0790965	1.10184		0.456583	0.0493279	1.30691		Yes
ARSH	ENSG00000205667	0.825916	0.650113	0.187011		2.36189	0.0012098	2.91729
RNF41	ENSG00000181852	0.825273	0.195586	0.708662		0.645841	0.00421151	2.37556
AGTR1	ENSG00000144891	0.825191	0.41076	0.386412		0.522323	0.555155	0.255586
NDFIP1	ENSG00000131507	0.824777	0.226929	0.64411		0.250138	0.22474	0.648319
ANKRD29	ENSG00000154065	0.824522	0.487489	0.312036		0.600183	0.317166	0.498713
DIO1	ENSG00000211452	0.824271	0.342449	0.465405		1.48268	0.166872	0.777615
SERBP1	ENSG00000142864	0.824234	0.146196	0.835064		1.0277	1.11377e-10	9.95321
LMAN1	ENSG00000074695	0.824215	0.208574	0.68074		0.509303	0.025695	1.59015
MAGEF1	ENSG00000177383	0.823795	0.173483	0.760743		0.372343	0.0228961	1.64024
GDI2	ENSG00000057608	0.82313	0.134054	0.872719		0.803753	9.20796e-07	6.03584
CCDC104	ENSG00000163001	0.822529	0.0923935	1.03436		0.600663	0.00074455	3.12811		Yes
NAAA	ENSG00000138744	0.822137	0.168305	0.773902		0.266862	0.388368	0.410756
MATR3	ENSG00000015479	0.822063	0.191589	0.717629		0.553402	5.12718e-05	4.29012
NEDD4L	ENSG00000049759	0.821882	0.294072	0.531546		0.515515	0.194008	0.71218
RPS27A	ENSG00000143947	0.821709	0.244076	0.612475		1.38514	2.56519e-05	4.59088
HSD17B11	ENSG00000198189	0.821515	0.170095	0.769308		1.40974	4.57227e-05	4.33987
GRINA	ENSG00000178719	0.821481	0.185027	0.732764		1.24806	2.82129e-05	4.54955
RPL36	ENSG00000130255	0.821027	0.226862	0.644238		1.43072	0.00117794	2.92888
FAM35A	ENSG00000122376	0.819452	0.175192	0.756485		0.955248	1.60343e-05	4.79495
VN1R1	ENSG00000178201	0.818955	0.581439	0.235496		0.11698	0.790571	0.102059
EMC6	ENSG00000127774	0.818161	0.743777	0.128557		0.724888	0.0935148	1.02912
HIGD2A	ENSG00000146066	0.81773	0.319103	0.49607		0.473318	0.137567	0.861485
RPS25	ENSG00000118181	0.817717	0.388736	0.410346		0.678619	0.0368868	1.43313
RPSA	ENSG00000168028	0.817439	0.141601	0.848934		1.39663	0.000218214	3.66112
PM20D2	ENSG00000146281	0.817355	0.207071	0.683881		0.558855	0.0759011	1.11975
RIPK2	ENSG00000104312	0.81727	0.0907503	1.04215		0.936238	9.16476e-05	4.03788		Yes
EIF1AY	ENSG00000198692	0.816427	0.342449	0.465405		0.911244	0.000139797	3.8545
SDHD	ENSG00000204370	0.816399	0.179369	0.746253		0.306941	0.258142	0.588141
KIAA1598	ENSG00000187164	0.816366	0.105148	0.978198		0.322329	0.13992	0.854121
GDE1	ENSG00000006007	0.81592	0.108456	0.964746		0.273774	0.0534905	1.27172
MYL12A	ENSG00000101608	0.815397	0.252962	0.596944		0.221302	0.319954	0.494913
GADD45G	ENSG00000130222	0.815183	0.217158	0.663224		0.848432	0.182878	0.737839
EIF2A	ENSG00000144895	0.815164	0.126897	0.896548		0.776411	1.37282e-05	4.86239
OST4	ENSG00000228474	0.814912	0.141601	0.848934		0.538338	0.00954403	2.02027
FAM120A	ENSG00000048828	0.814896	0.160717	0.793938		0.587614	0.00120647	2.91848
ZNF217	ENSG00000171940	0.814882	0.160853	0.793571		0.558278	0.118835	0.925057
KHDRBS1	ENSG00000121774	0.814824	0.191589	0.717629		0.623864	2.85325e-06	5.54466
SEC61A1	ENSG00000058262	0.814017	0.14381	0.842211		0.51182	0.0196319	1.70704
PANX1	ENSG00000110218	0.814002	0.121371	0.915887		0.0916625	0.712558	0.14718
HIST1H3D	ENSG00000197409	0.813496	0.507962	0.294169		0.466829	0.357415	0.446827
PCNP	ENSG00000081154	0.81326	0.295286	0.529758		0.390067	0.00748601	2.12575
RPL4	ENSG00000174444	0.813259	0.23376	0.63123		1.29662	2.46019e-05	4.60903
DNAJA1	ENSG00000086061	0.812889	0.215759	0.666031		0.832358	3.7265e-05	4.4287
TVP23B	ENSG00000171928	0.81279	0.143533	0.843047		0.44658	0.0245358	1.6102
RPP40	ENSG00000124787	0.812778	0.372664	0.428682		1.55099	4.71553e-07	6.32647
MTDH	ENSG00000147649	0.812263	0.154799	0.810233		0.791271	0.00189695	2.72194
ARL6IP5	ENSG00000144746	0.812206	0.17774	0.750215		0.239884	0.348194	0.458179
ARCN1	ENSG00000095139	0.812079	0.224112	0.649535		0.0326808	0.87377	0.058603
NCOA4	ENSG00000138293	0.811257	0.295849	0.52893		0.244304	0.331498	0.479518
IQGAP2	ENSG00000145703	0.811253	0.188755	0.724101		0.490648	0.238664	0.622214
PVRL3	ENSG00000177707	0.810862	0.0823772	1.08419		0.270105	0.595129	0.225389
NUDT8	ENSG00000167799	0.810289	0.479539	0.319176		0.830703	0.31509	0.501566
PCDHB16	ENSG00000196963	0.810117	0.527678	0.277631		0.23644	0.71925	0.14312
CDC42SE1	ENSG00000197622	0.80985	0.255685	0.592296		0.335254	0.105793	0.975541
TRIB1	ENSG00000173334	0.809785	0.345383	0.461699		0.462634	0.302306	0.519554
DNAJC19	ENSG00000205981	0.80955	0.123871	0.90703		0.641359	0.00114511	2.94115
TRIQK	ENSG00000205133	0.809498	0.0790965	1.10184		1.08919	0.00102338	2.98996		Yes
TUSC1	ENSG00000198680	0.808621	0.27646	0.558368		0.458935	0.0931171	1.03097
COX7C	ENSG00000127184	0.807776	0.173849	0.759828		0.900394	0.00246304	2.60853
ROPN1L	ENSG00000145491	0.807677	0.659909	0.180516		0.710661	0.297927	0.52589
PGP	ENSG00000184207	0.807641	0.407423	0.389954		0.835363	0.00185034	2.73275
C14orf142	ENSG00000170270	0.807551	0.390322	0.408577		0.570919	0.00474914	2.32339
UBE2W	ENSG00000104343	0.807474	0.114738	0.940293		0.656666	0.000623376	3.20525
SNX3	ENSG00000112335	0.807414	0.146374	0.834535		0.20204	0.33246	0.478261
RPL6	ENSG00000089009	0.806853	0.17774	0.750215		1.4509	2.14709e-07	6.66815
PCDHB8	ENSG00000120322	0.805817	0.550009	0.25963		1.38186	0.10786	0.96714
PPAP2A	ENSG00000067113	0.805084	0.412555	0.384518		1.44952	0.000128054	3.89261
YWHAB	ENSG00000166913	0.804912	0.214029	0.669528		0.511409	0.00780047	2.10788
JKAMP	ENSG00000050130	0.804541	0.0790965	1.10184		0.632506	0.000927227	3.03281		Yes
RPL9	ENSG00000163682	0.803628	0.261581	0.582394		1.26732	0.000171439	3.76589
AP1AR	ENSG00000138660	0.803045	0.126897	0.896548		0.771891	0.000339112	3.46966
CCDC160	ENSG00000203952	0.801677	0.35901	0.444893		0.615124	0.124785	0.903839
RPL34	ENSG00000109475	0.800145	0.269408	0.56959		1.24359	0.000804819	3.0943
RPS6	ENSG00000137154	0.80009	0.367385	0.434879		1.36204	2.11389e-05	4.67492
BTBD1	ENSG00000064726	0.799571	0.166699	0.778068		0.661206	0.000132079	3.87917
CD302	ENSG00000241399	0.799295	0.224112	0.649535		0.0937477	0.815419	0.0886191
MTPN	ENSG00000105887	0.798634	0.233033	0.632583		0.109862	0.835178	0.078221
CAAP1	ENSG00000120159	0.79817	0.144193	0.841055		0.505298	0.0148093	1.82947
GALNT1	ENSG00000141429	0.798147	0.138276	0.859254		0.769941	0.00246278	2.60857
C1orf198	ENSG00000119280	0.79781	0.0923935	1.03436		0.00943051	0.964393	0.0157462
SLC7A1	ENSG00000139514	0.797692	0.207926	0.682092		0.947236	0.000419479	3.37729
RFK	ENSG00000135002	0.796765	0.101061	0.995415		0.6917	0.00320584	2.49406
DSG2	ENSG00000046604	0.795789	0.215149	0.667261		0.108922	0.757542	0.120593
SCCPDH	ENSG00000143653	0.795269	0.141601	0.848934		0.761291	0.00423467	2.37318
C6orf62	ENSG00000112308	0.794615	0.255526	0.592565		0.453369	0.00223931	2.64989
SOHLH2	ENSG00000120669	0.794426	0.655479	0.183441		0.498473	0.640083	0.193764
GGPS1	ENSG00000152904	0.794411	0.123269	0.909146		0.407041	0.0149256	1.82607
HMGN2	ENSG00000198830	0.793763	0.189167	0.723156		0.607615	0.00177691	2.75033
LMX1B	ENSG00000136944	0.793522	0.495304	0.305128		1.30128	0.0302901	1.5187
RBM3	ENSG00000102317	0.793146	0.143962	0.841751		0.862141	0.000213893	3.6698
PTPMT1	ENSG00000110536	0.792307	0.391955	0.406764		0.60077	0.0042605	2.37054
UCN	ENSG00000163794	0.791603	0.637532	0.195498		0.790649	0.169076	0.771917
ACP1	ENSG00000143727	0.790884	0.141002	0.850775		0.764465	4.05008e-07	6.39254
COQ10B	ENSG00000115520	0.790882	0.148819	0.827343		0.124637	0.453821	0.343115
DPM3	ENSG00000179085	0.790851	0.514642	0.288495		0.332941	0.486051	0.313318
OIP5	ENSG00000104147	0.790673	0.602101	0.220331		2.28495	2.01094e-06	5.6966
NKX3-1	ENSG00000167034	0.790531	0.336269	0.473314		0.223264	0.454456	0.342508
SEP15	ENSG00000183291	0.790475	0.207567	0.682841		0.452184	0.0119706	1.92188
DDX3X	ENSG00000215301	0.790366	0.26551	0.575919		0.160957	0.379441	0.420856
PPT1	ENSG00000131238	0.79031	0.181242	0.741742		0.0577177	0.745092	0.12779
RAB20	ENSG00000139832	0.790289	0.385453	0.414029		0.248329	0.391281	0.407511
MBTPS2	ENSG00000012174	0.789976	0.112761	0.94784		0.453419	0.0238247	1.62297
RPS14	ENSG00000164587	0.789923	0.223801	0.650139		1.36939	9.25433e-05	4.03366
RPL22	ENSG00000116251	0.789841	0.158571	0.799776		1.2492	6.82852e-07	6.16567
UQCRQ	ENSG00000164405	0.789313	0.187372	0.727294		0.91837	0.010027	1.99883
PIGW	ENSG00000184886	0.789131	0.13442	0.871537		1.39268	7.12e-08	7.14752
CDC42	ENSG00000070831	0.788428	0.230604	0.637132		0.199899	0.153197	0.81475
CENPO	ENSG00000138092	0.78832	0.252003	0.598594		1.05447	1.28012e-06	5.89275
TRA2B	ENSG00000136527	0.787856	0.213537	0.670526		0.187037	0.219647	0.658274
UBE2G1	ENSG00000132388	0.78747	0.135588	0.867779		0.681922	0.000334022	3.47622
SMIM20	ENSG00000250317	0.787328	0.226862	0.644238		0.724901	0.00058069	3.23606
PIGM	ENSG00000143315	0.787288	0.126844	0.89673		0.719667	0.000414896	3.38206
JAG1	ENSG00000101384	0.787236	0.199191	0.70073		0.445998	0.373857	0.427294
TWF1	ENSG00000151239	0.786762	0.14381	0.842211		0.282636	0.241843	0.616466
SLC25A3	ENSG00000075415	0.785571	0.165517	0.781157		1.07318	5.5825e-08	7.25317
LEO1	ENSG00000166477	0.78516	0.139048	0.856837		1.04701	5.41742e-07	6.26621
RPL32	ENSG00000144713	0.785063	0.279154	0.554155		1.3369	0.000110755	3.95564
COX5A	ENSG00000178741	0.784659	0.181242	0.741742		1.25247	3.14221e-06	5.50277
RPS20	ENSG00000008988	0.784477	0.384489	0.415116		0.692931	0.0507889	1.29423
CXADR	ENSG00000154639	0.784452	0.252486	0.597762		0.945344	0.00169365	2.77118
PPP2CA	ENSG00000113575	0.784288	0.218554	0.66044		0.547565	0.000159229	3.79798
PEX7	ENSG00000112357	0.783612	0.14381	0.842211		0.760273	0.000824518	3.0838
CST2	ENSG00000170369	0.783384	0.763624	0.117121		2.62591	0.0114517	1.94113
ERGIC1	ENSG00000113719	0.783198	0.212491	0.67266		0.927479	1.52033e-05	4.81806
POLR2M	ENSG00000255529	0.782426	0.16446	0.783941		0.0831299	0.709186	0.14924
TESK2	ENSG00000070759	0.782333	0.102208	0.990516		0.127152	0.700805	0.154403
ACADSB	ENSG00000196177	0.781936	0.26937	0.569651		0.326061	0.211224	0.675256
APRT	ENSG00000198931	0.780854	0.390357	0.408538		1.20378	0.00533972	2.27248
MOSPD1	ENSG00000101928	0.780572	0.22756	0.642904		0.341255	0.0564075	1.24866
COX16	ENSG00000133983	0.780379	0.282576	0.548865		1.24965	2.8596e-05	4.54369
CALR	ENSG00000179218	0.780004	0.191083	0.718778		0.902122	0.000115187	3.9386
CSDE1	ENSG00000009307	0.779686	0.232171	0.634193		0.269994	0.0328026	1.48409
RPL19	ENSG00000108298	0.779303	0.315078	0.501582		1.23342	0.00029768	3.52625
TTC19	ENSG00000011295	0.77869	0.17548	0.755773		0.603245	0.00151625	2.81923
PABPC1L2A	ENSG00000186288	0.777656	0.569247	0.244699		0.401825	0.606041	0.217498
ARFGAP3	ENSG00000242247	0.777606	0.229341	0.639517		0.589205	0.00842928	2.07421
AMD1	ENSG00000123505	0.77747	0.466668	0.330992		0.814989	0.019465	1.71074
CDC25C	ENSG00000158402	0.776854	0.59295	0.226982		2.8409	9.16198e-07	6.03801
NONO	ENSG00000147140	0.776324	0.173849	0.759828		0.86327	8.71213e-09	8.05988
PDCL	ENSG00000136940	0.776236	0.121594	0.915089		0.552862	0.00659224	2.18097
TTLL12	ENSG00000100304	0.776027	0.223801	0.650139		1.22974	1.28439e-05	4.8913
NAA20	ENSG00000173418	0.775872	0.108456	0.964746		0.631691	0.000804516	3.09447
FBXO45	ENSG00000174013	0.775785	0.0790965	1.10184		0.825854	3.75097e-05	4.42586		Yes
SZRD1	ENSG00000055070	0.775606	0.11767	0.929334		0.236612	0.121046	0.917048
AK3	ENSG00000147853	0.775208	0.191008	0.718948		0.230877	0.122286	0.912623
NDUFB4	ENSG00000065518	0.774917	0.279615	0.553439		1.05109	0.000217621	3.6623
RNF146	ENSG00000118518	0.774334	0.103355	0.98567		0.142761	0.285878	0.543819
TOR1B	ENSG00000136816	0.774049	0.245017	0.610805		0.347669	0.0657539	1.18208
GOLPH3L	ENSG00000143457	0.773273	0.181242	0.741742		0.743085	0.000232266	3.63401
RPS12	ENSG00000112306	0.771496	0.314707	0.502093		1.62172	1.54491e-06	5.8111
RPL3	ENSG00000100316	0.770364	0.318173	0.497336		1.20805	0.000810547	3.09122
COA4	ENSG00000181924	0.770084	0.177236	0.751449		1.10255	2.56234e-07	6.59136
CCT6A	ENSG00000146731	0.770055	0.0810684	1.09115		1.28669	1.22311e-09	8.91254		Yes
ACAT1	ENSG00000075239	0.769578	0.108456	0.964746		1.08475	3.251e-05	4.48798
RBM15B	ENSG00000179837	0.769483	0.0768092	1.11459		0.70214	1.10372e-05	4.95714		Yes
IRF2BP1	ENSG00000170604	0.769341	0.282572	0.548871		0.618425	0.0228615	1.64089
TIMM9	ENSG00000100575	0.769097	0.358248	0.445816		1.0478	4.2262e-07	6.37405
ZNF706	ENSG00000120963	0.769079	0.126897	0.896548		0.542684	0.0108085	1.96624
RPS28	ENSG00000233927	0.769041	0.350707	0.455056		1.30647	0.00567012	2.24641
ALG2	ENSG00000119523	0.768892	0.126154	0.899099		0.427009	0.0373533	1.42767
ADI1	ENSG00000182551	0.768863	0.185959	0.730584		0.489465	0.0391052	1.40777
EIF2AK1	ENSG00000086232	0.768805	0.15358	0.813666		0.593798	0.00101707	2.99265
CFL1	ENSG00000172757	0.768726	0.145417	0.837384		0.664878	0.00156129	2.80652
RASEF	ENSG00000165105	0.768299	0.207645	0.682678		0.601619	0.0589981	1.22916
GHITM	ENSG00000165678	0.767624	0.190436	0.720252		0.856537	0.000212958	3.67171
YES1	ENSG00000176105	0.767453	0.16957	0.77065		0.781352	0.00286327	2.54314
CERS6	ENSG00000172292	0.767311	0.108456	0.964746		1.00029	0.000961635	3.01699
RPL28	ENSG00000108107	0.767168	0.160474	0.794594		1.06532	0.0145049	1.83848
MRP63	ENSG00000173141	0.766806	0.207645	0.682678		0.598218	0.0417739	1.3791
CCNC	ENSG00000112237	0.766767	0.22866	0.64081		0.599691	0.00819514	2.08644
YIPF6	ENSG00000181704	0.766683	0.163815	0.785647		0.324023	0.0577323	1.23858
RELN	ENSG00000189056	0.766498	0.431452	0.365067		1.11113	0.0825707	1.08317
EIF1AX	ENSG00000173674	0.766427	0.259182	0.586395		0.799187	1.22842e-05	4.91065
GPX1	ENSG00000233276	0.766071	0.208229	0.681459		0.602722	0.0867933	1.06151
RHOA	ENSG00000067560	0.765615	0.297803	0.526071		0.254625	0.0270744	1.56744
SOGA1	ENSG00000149639	0.765429	0.124714	0.904084		0.20334	0.405273	0.392253
ZNF253	ENSG00000256771	0.765295	0.101061	0.995415		0.699817	0.00200659	2.69754
CTNNAL1	ENSG00000119326	0.764615	0.109399	0.960987		1.22451	2.36038e-07	6.62702
KLF16	ENSG00000129911	0.764298	0.384489	0.415116		1.17333	0.00118189	2.92742
NADK2	ENSG00000152620	0.764174	0.123707	0.907604		0.899758	0.000163791	3.78571
HOXA9	ENSG00000078399	0.763804	0.324118	0.489297		0.723118	0.0276929	1.55763
RPL41	ENSG00000229117	0.763535	0.199312	0.700467		1.31584	3.02171e-06	5.51975
TMCO1	ENSG00000143183	0.763506	0.213807	0.669979		0.421702	0.0168665	1.77298
SCO1	ENSG00000133028	0.763399	0.252191	0.598271		0.991819	4.9286e-05	4.30728
EIF4A2	ENSG00000156976	0.763387	0.236404	0.626345		0.496073	0.00124962	2.90322
SAYSD1	ENSG00000112167	0.763374	0.177758	0.750172		0.438239	0.0174839	1.75736
MRPS35	ENSG00000061794	0.762869	0.190436	0.720252		1.2126	4.3258e-10	9.36393
ORAI3	ENSG00000175938	0.762264	0.226862	0.644238		0.264061	0.478856	0.319795
FBP1	ENSG00000165140	0.762243	0.417203	0.379653		0.813041	0.0783716	1.10584
SWI5	ENSG00000175854	0.761644	0.223992	0.649767		0.810891	0.00941323	2.02626
TMED5	ENSG00000117500	0.76149	0.154799	0.810233		0.480108	0.047058	1.32737
NCALD	ENSG00000104490	0.761469	0.224112	0.649535		0.645878	0.147821	0.830263
RPS24	ENSG00000138326	0.76146	0.339797	0.468781		1.41997	1.74967e-05	4.75704
RPS16	ENSG00000105193	0.761382	0.246567	0.608065		1.41429	5.18263e-05	4.28545
HOXA10	ENSG00000253293	0.761244	0.141002	0.850775		0.473957	0.0865247	1.06286
KHDRBS3	ENSG00000131773	0.760728	0.360231	0.443419		1.76895	0.000275123	3.56047
GLRX5	ENSG00000182512	0.760468	0.308774	0.510359		0.966004	1.508e-05	4.8216
DCTN4	ENSG00000132912	0.76024	0.18491	0.733039		0.382581	0.00465985	2.33163
RPL37	ENSG00000145592	0.759583	0.270534	0.567779		1.16679	0.000280551	3.55199
ERGIC2	ENSG00000087502	0.759374	0.120799	0.917935		0.647293	7.38817e-05	4.13146
CNOT6	ENSG00000113300	0.758602	0.0939677	1.02702		0.493444	0.0168163	1.77427		Yes
TMEM168	ENSG00000146802	0.758558	0.153659	0.813442		0.414471	0.014276	1.84539
ACTR2	ENSG00000138071	0.758239	0.252003	0.598594		0.338353	0.0911628	1.04018
RUSC1	ENSG00000160753	0.75821	0.14381	0.842211		0.717597	0.00118803	2.92517
RAB14	ENSG00000119396	0.758132	0.245017	0.610805		0.637519	0.000501753	3.29951
SH3YL1	ENSG00000035115	0.757885	0.141601	0.848934		0.222929	0.52234	0.282047
STRN	ENSG00000115808	0.757586	0.0993638	1.00277		0.356443	0.197157	0.705189
AHCY	ENSG00000101444	0.757144	0.0790965	1.10184		1.23224	3.31358e-06	5.4797		Yes
PON2	ENSG00000105854	0.757031	0.0932262	1.03046		0.397865	0.0329619	1.48199		Yes
CASD1	ENSG00000127995	0.756732	0.123707	0.907604		0.320181	0.175209	0.756444
EID2	ENSG00000176396	0.756188	0.224454	0.648872		0.509838	0.00945235	2.02446
TMEM256	ENSG00000205544	0.756107	0.253822	0.59547		0.923455	0.0520554	1.28353
SNRNP27	ENSG00000124380	0.75593	0.181181	0.741886		0.611077	0.000110475	3.95674
PPAPDC1B	ENSG00000147535	0.755622	0.279992	0.552855		0.321424	0.260718	0.583829
ZDHHC9	ENSG00000188706	0.755165	0.155213	0.809071		1.22559	1.40252e-07	6.85309
DAP	ENSG00000112977	0.755054	0.195926	0.707907		0.271546	0.0865887	1.06254
RPL10A	ENSG00000198755	0.754684	0.329727	0.481845		1.3258	2.44428e-06	5.61185
DYNLL2	ENSG00000264364	0.754634	0.236404	0.626345		0.200585	0.181724	0.740588
SLC24A2	ENSG00000155886	0.754373	0.39788	0.400247		1.33366	0.200057	0.698846
GMFB	ENSG00000197045	0.75436	0.126844	0.89673		0.764232	1.02979e-05	4.98725
SRPRB	ENSG00000144867	0.753626	0.248621	0.604461		1.1834	5.40115e-07	6.26751
CCT8	ENSG00000156261	0.753192	0.154799	0.810233		1.20015	1.056e-07	6.97633
SOWAHB	ENSG00000186212	0.752719	0.384614	0.414975		1.02633	0.00396765	2.40147
CCNH	ENSG00000134480	0.752692	0.224065	0.649626		0.375373	0.285824	0.543901
PDE3B	ENSG00000152270	0.752669	0.162254	0.789804		0.913128	0.0215655	1.66624
PPP1R15B	ENSG00000158615	0.752518	0.248385	0.604874		0.109799	0.692805	0.159389
KDELR1	ENSG00000105438	0.752162	0.181195	0.741854		0.520204	0.00258681	2.58724
TCEAL1	ENSG00000172465	0.751941	0.219395	0.658774		0.00671614	0.976378	0.0103818
OAZ1	ENSG00000104904	0.751416	0.220684	0.656228		0.693398	0.0167622	1.77567
ANXA5	ENSG00000164111	0.751014	0.210744	0.676245		0.468204	0.0217804	1.66193
WNT10B	ENSG00000169884	0.75088	0.406147	0.391317		0.902563	0.0365767	1.4368
NRCAM	ENSG00000091129	0.750805	0.597532	0.223639		2.20562	0.00549264	2.26022
RRM2	ENSG00000171848	0.750666	0.315078	0.501582		2.88348	9.20777e-07	6.03585
PEX2	ENSG00000164751	0.750516	0.126897	0.896548		0.611676	7.51921e-05	4.12383
TMEM87A	ENSG00000103978	0.749997	0.154799	0.810233		0.731936	0.00147379	2.83156
SKA2	ENSG00000182628	0.749773	0.199558	0.699932		0.162748	0.360062	0.443623
FTL	ENSG00000087086	0.749561	0.271176	0.566749		0.375617	0.141104	0.850461
RPL29	ENSG00000162244	0.749061	0.213807	0.669979		1.3143	0.000916575	3.03783
RAB3IP	ENSG00000127328	0.748562	0.105737	0.975772		0.131468	0.571481	0.242999
XIAP	ENSG00000101966	0.748184	0.22354	0.650645		0.268519	0.124395	0.905196
ZNRD1	ENSG00000066379	0.747881	0.560183	0.25167		0.650422	0.00541814	2.26615
SLC35E1	ENSG00000127526	0.747861	0.143962	0.841751		0.617388	0.000488245	3.31136
UBR7	ENSG00000012963	0.747694	0.199848	0.6993		0.298109	0.0390361	1.40853
C10orf95	ENSG00000120055	0.747672	0.759792	0.119305		0.861203	0.0295391	1.5296
AZIN1	ENSG00000155096	0.747655	0.232009	0.634496		0.873678	0.000243665	3.61321
KIAA0100	ENSG00000007202	0.747645	0.105737	0.975772		0.667681	0.00111402	2.95311
MLX	ENSG00000108788	0.747642	0.0790965	1.10184		0.81273	3.77456e-06	5.42313		Yes
COX8A	ENSG00000176340	0.747458	0.319408	0.495655		0.66878	0.0295431	1.52954
MDK	ENSG00000110492	0.747167	0.445715	0.350943		1.05534	0.0344098	1.46332
MMGT1	ENSG00000169446	0.746774	0.237104	0.625061		0.411249	0.0448905	1.34785
PYCR1	ENSG00000183010	0.746207	0.14005	0.853718		1.79479	3.84998e-07	6.41454
MIEF1	ENSG00000100335	0.745484	0.0768092	1.11459		0.743705	4.98506e-07	6.30233		Yes
LRRC20	ENSG00000172731	0.745266	0.311124	0.507066		0.679721	0.0305054	1.51562
SH3RF1	ENSG00000154447	0.744471	0.169459	0.770935		1.14504	0.00202652	2.69325
HMGB3	ENSG00000029993	0.744002	0.199293	0.700507		1.27522	6.45483e-06	5.19012
NDUFC1	ENSG00000109390	0.74369	0.223565	0.650596		0.60806	0.0161646	1.79144
VMA21	ENSG00000160131	0.743345	0.202314	0.693975		0.341436	0.0510428	1.29207
ARL1	ENSG00000120805	0.743241	0.215353	0.666849		0.384767	0.0279348	1.55385
VDAC1	ENSG00000213585	0.742724	0.171255	0.766357		0.786666	6.81579e-07	6.16648
ZBTB18	ENSG00000179456	0.742707	0.159749	0.796561		0.310202	0.189046	0.723433
LAMTOR3	ENSG00000109270	0.742661	0.172388	0.763493		0.269358	0.0686576	1.16331
RMND5A	ENSG00000153561	0.742615	0.172359	0.763567		0.448563	0.0242642	1.61503
TMEM69	ENSG00000159596	0.742611	0.294386	0.531083		0.73006	1.99432e-06	5.70021
SEC11C	ENSG00000166562	0.741621	0.167222	0.776707		1.2121	0.00654432	2.18414
IMP3	ENSG00000177971	0.741383	0.172861	0.762303		0.809224	0.000662136	3.17905
MRPL47	ENSG00000136522	0.740848	0.242953	0.614478		0.984523	1.12144e-05	4.95022
PHLDA2	ENSG00000181649	0.740823	0.553083	0.25721		1.11441	0.0701241	1.15413
PHF10	ENSG00000130024	0.740707	0.200492	0.697903		0.202688	0.184264	0.734559
SPTY2D1	ENSG00000179119	0.740224	0.138185	0.85954		0.488867	0.0185402	1.73189
AQP11	ENSG00000178301	0.740074	0.181242	0.741742		0.570782	0.288251	0.540229
MYEF2	ENSG00000104177	0.740055	0.0923935	1.03436		0.854531	0.000290919	3.53623		Yes
NRP1	ENSG00000099250	0.739918	0.287264	0.541719		0.802991	0.0586668	1.23161
PRRC1	ENSG00000164244	0.739911	0.139048	0.856837		0.542152	0.00608251	2.21592
TMEM57	ENSG00000204178	0.739795	0.139048	0.856837		0.627368	0.00033173	3.47922
EI24	ENSG00000149547	0.739791	0.123602	0.907975		0.656549	0.000942106	3.0259
DPY30	ENSG00000162961	0.739477	0.209954	0.677875		0.843189	0.000498842	3.30204
ZFP91	ENSG00000186660	0.738898	0.208495	0.680905		0.455121	0.0119665	1.92203
BTF3L4	ENSG00000134717	0.738859	0.186143	0.730153		0.823371	5.5072e-09	8.25907
HEBP2	ENSG00000051620	0.738842	0.176339	0.75365		0.725722	0.0195354	1.70918
EEF1A1	ENSG00000156508	0.738726	0.43302	0.363492		1.02316	6.80241e-06	5.16734
DYNLL1	ENSG00000088986	0.738079	0.172861	0.762303		0.721745	0.00111393	2.95314
SRSF3	ENSG00000112081	0.737863	0.23664	0.625911		0.665989	3.00208e-05	4.52258
UBB	ENSG00000170315	0.737831	0.321206	0.493217		0.639081	0.00170265	2.76888
LRRC7	ENSG00000033122	0.737425	0.223992	0.649767		0.194161	0.761478	0.118343
MARCH6	ENSG00000145495	0.737414	0.218806	0.65994		0.497714	0.00398731	2.39932
PURB	ENSG00000146676	0.73735	0.230566	0.637206		0.458172	0.000673642	3.17157
PEX13	ENSG00000162928	0.73732	0.247742	0.606		0.152408	0.382565	0.417294
ARRDC4	ENSG00000140450	0.737039	0.149415	0.825606		0.309394	0.290746	0.536487
PTK7	ENSG00000112655	0.737017	0.186143	0.730153		0.577078	0.0631281	1.19978
RC3H2	ENSG00000056586	0.736296	0.126469	0.898016		0.515621	0.0783194	1.10613
SERINC3	ENSG00000132824	0.736191	0.210744	0.676245		0.128303	0.475462	0.322885
DCAF6	ENSG00000143164	0.735872	0.160717	0.793938		0.610851	0.00326968	2.48549
KIAA0368	ENSG00000136813	0.735563	0.180089	0.744513		0.446356	0.000455548	3.34147
RPS11	ENSG00000142534	0.734826	0.315078	0.501582		1.14205	0.000790415	3.10214
TERF2IP	ENSG00000166848	0.734793	0.26834	0.571314		0.0513775	0.803079	0.095242
CAPRIN1	ENSG00000135387	0.734595	0.175192	0.756485		0.709866	0.000117576	3.92968
PPP6C	ENSG00000119414	0.734337	0.207071	0.683881		0.398604	0.00152111	2.81784
DHCR24	ENSG00000116133	0.734274	0.303314	0.518108		0.718298	0.0851785	1.06967
DUT	ENSG00000128951	0.7337	0.175714	0.755194		0.841305	8.55498e-05	4.06778
NKX2-2	ENSG00000125820	0.73359	0.706615	0.150817		2.41241	0.0262681	1.58057
ATP2C1	ENSG00000017260	0.733585	0.321499	0.49282		0.436284	0.0953566	1.02065
KLHL9	ENSG00000198642	0.733332	0.214337	0.668904		0.0463203	0.792968	0.100745
SFPQ	ENSG00000116560	0.73329	0.317718	0.497958		0.425045	0.0100243	1.99894
SYPL1	ENSG00000008282	0.733169	0.280395	0.552229		0.26976	0.244258	0.612152
RGP1	ENSG00000107185	0.733161	0.141484	0.849292		0.391505	0.0849265	1.07096
SPCS3	ENSG00000129128	0.733101	0.328013	0.484109		0.293072	0.189454	0.722496
AK5	ENSG00000154027	0.73283	0.387645	0.411566		1.19844	0.0804365	1.09455
TRUB1	ENSG00000165832	0.732515	0.193928	0.71236		0.844096	0.000740967	3.1302
FAM98B	ENSG00000171262	0.732246	0.153153	0.814874		0.726271	3.79344e-06	5.42097
MANF	ENSG00000145050	0.732216	0.151134	0.820638		1.25792	2.22529e-05	4.65261
PLXNB3	ENSG00000198753	0.73212	0.141601	0.848934		0.918461	0.0171823	1.76492
BCLAF1	ENSG00000029363	0.73143	0.247742	0.606		0.348616	0.0498136	1.30265
TBCC	ENSG00000124659	0.731428	0.37686	0.42382		0.302244	0.115083	0.93899
DCUN1D1	ENSG00000043093	0.731003	0.0968468	1.01391		0.491611	0.0428465	1.36808		Yes
RSPH1	ENSG00000160188	0.730909	0.328013	0.484109		0.527666	0.151113	0.820698
HNRNPC	ENSG00000092199	0.730792	0.231367	0.635698		0.798253	4.18719e-08	7.37808
FAM110A	ENSG00000125898	0.730685	0.145784	0.836289		0.40994	0.201226	0.696316
FAM136A	ENSG00000035141	0.729542	0.223801	0.650139		1.06876	1.62707e-08	7.78859
CLTC	ENSG00000141367	0.729484	0.22925	0.63969		0.675914	0.000270454	3.56791
KCTD20	ENSG00000112078	0.729232	0.201813	0.69505		0.211111	0.270493	0.567844
RPS10	ENSG00000124614	0.72918	0.364042	0.438848		1.07926	0.00371551	2.42998
CSNK2B	ENSG00000204435	0.729038	0.295599	0.529296		0.582561	0.103087	0.986796
MRFAP1L1	ENSG00000178988	0.72899	0.382551	0.417311		0.432048	0.0147509	1.83118
PFN1	ENSG00000108518	0.728826	0.364271	0.438575		0.288	0.298107	0.525628
BRI3BP	ENSG00000184992	0.728244	0.101061	0.995415		1.06251	7.2938e-05	4.13705
SGPL1	ENSG00000166224	0.728165	0.14381	0.842211		0.180137	0.410756	0.386416
FNBP1L	ENSG00000137942	0.727786	0.185959	0.730584		0.788008	0.00357234	2.44705
SF3B5	ENSG00000169976	0.727675	0.361471	0.441927		0.896851	0.0119914	1.92113
ZNF626	ENSG00000188171	0.727495	0.0884584	1.05326		0.382006	0.346843	0.459867
PHF6	ENSG00000156531	0.727214	0.152966	0.815405		0.814123	0.00395424	2.40294
RNF144B	ENSG00000137393	0.726935	0.260628	0.58398		0.0630176	0.833238	0.0792308
ZNF385B	ENSG00000144331	0.726762	0.498873	0.30201		1.37227	0.0384601	1.41499
ZCCHC3	ENSG00000177764	0.726326	0.628862	0.201445		0.305996	0.313719	0.50346
SMN1	ENSG00000172062	0.725968	0.67229	0.172444		0.653277	0.00952802	2.021
DYNLT3	ENSG00000165169	0.725548	0.188188	0.725407		0.0901696	0.740911	0.130234
UQCRB	ENSG00000156467	0.725335	0.123707	0.907604		1.04072	0.00025373	3.59563
RSL24D1	ENSG00000137876	0.725224	0.179951	0.744845		0.700302	0.000298716	3.52474
UBE2D2	ENSG00000131508	0.724709	0.144193	0.841055		0.500581	8.31158e-05	4.08032
NDUFB5	ENSG00000136521	0.724502	0.197113	0.705285		1.01494	1.82087e-06	5.73972
RAB7A	ENSG00000075785	0.724309	0.252191	0.598271		0.17671	0.310193	0.508368
BRI3	ENSG00000164713	0.723886	0.215415	0.666725		0.605624	0.0256309	1.59124
SNRPE	ENSG00000182004	0.723461	0.277208	0.557194		1.43042	1.07292e-06	5.96943
KRR1	ENSG00000111615	0.722275	0.225398	0.64705		0.497073	0.00154484	2.81112
TACSTD2	ENSG00000184292	0.722215	0.300889	0.521594		0.19247	0.654355	0.184186
TRIM44	ENSG00000166326	0.72205	0.185959	0.730584		0.208874	0.629269	0.201163
HSDL2	ENSG00000119471	0.721912	0.0845322	1.07298		0.23783	0.317616	0.498098
AIMP2	ENSG00000106305	0.721848	0.469968	0.327932		1.49853	3.2533e-08	7.48768
DVL1	ENSG00000107404	0.72155	0.14381	0.842211		0.808236	0.0239811	1.62013
DAD1	ENSG00000129562	0.720816	0.245605	0.609764		0.753941	0.00215094	2.66737
TCEA1	ENSG00000187735	0.720813	0.190962	0.719052		0.784	0.00236144	2.62682
FZD5	ENSG00000163251	0.720767	0.177236	0.751449		0.128262	0.758437	0.12008
COPS2	ENSG00000166200	0.720517	0.199848	0.6993		0.498509	0.00219227	2.65911
MTHFS	ENSG00000136371	0.720216	0.264772	0.577128		0.407925	0.201879	0.694908
ARHGAP29	ENSG00000137962	0.720186	0.123871	0.90703		0.0780945	0.784774	0.105255
HIBADH	ENSG00000106049	0.720019	0.162869	0.788162		0.227256	0.181384	0.741402
LDHA	ENSG00000134333	0.719438	0.25726	0.589628		1.59843	4.46013e-09	8.35065
TXNDC16	ENSG00000087301	0.719389	0.20961	0.678588		0.39507	0.187485	0.727033
GSK3B	ENSG00000082701	0.719018	0.161376	0.792161		0.371515	0.085331	1.06889
LZIC	ENSG00000162441	0.718969	0.123707	0.907604		0.261577	0.10005	0.999782
PDE1A	ENSG00000115252	0.718933	0.256416	0.591056		0.241472	0.567708	0.245875
C19orf10	ENSG00000074842	0.71853	0.193928	0.71236		1.01456	0.00325333	2.48767
RPL10	ENSG00000147403	0.718194	0.344412	0.462922		1.09206	0.00033173	3.47922
C16orf13	ENSG00000130731	0.71797	0.334508	0.475593		0.786075	0.0933002	1.03012
PSAT1	ENSG00000135069	0.717798	0.252003	0.598594		1.14903	0.00314564	2.50229
C9orf41	ENSG00000156017	0.717196	0.165517	0.781157		0.595069	0.00282255	2.54936
ZDHHC21	ENSG00000175893	0.716795	0.188755	0.724101		0.126489	0.63267	0.198823
TARS	ENSG00000113407	0.716741	0.126844	0.89673		0.937967	0.000291987	3.53464
PDZD11	ENSG00000120509	0.716465	0.258325	0.587834		0.547928	0.019457	1.71092
SEC23B	ENSG00000101310	0.716179	0.123871	0.90703		0.826922	0.00111256	2.95368
ATF4	ENSG00000128272	0.715894	0.269408	0.56959		0.664031	0.0054901	2.26042
HEY2	ENSG00000135547	0.715863	0.532368	0.273788		0.728827	0.087234	1.05931
MARCH5	ENSG00000198060	0.715729	0.235652	0.627728		0.613768	0.000540729	3.26702
MAGED1	ENSG00000179222	0.715576	0.206705	0.684649		0.975419	0.000554134	3.25639
TAF13	ENSG00000197780	0.715549	0.442205	0.354376		0.598839	0.0120173	1.92019
MMADHC	ENSG00000168288	0.715382	0.168072	0.774504		0.989039	4.68664e-06	5.32914
TMEM136	ENSG00000181264	0.715312	0.116245	0.934626		0.281116	0.408963	0.388316
NOP10	ENSG00000182117	0.715309	0.464351	0.333154		0.913962	0.000909646	3.04113
PIGK	ENSG00000142892	0.714967	0.154799	0.810233		0.441916	0.0329104	1.48267
IARS2	ENSG00000067704	0.714943	0.108634	0.964036		1.07777	1.01769e-05	4.99239
C1orf115	ENSG00000162817	0.71439	0.470612	0.327337		0.0543716	0.892196	0.0495395
SLC6A11	ENSG00000132164	0.714357	0.236404	0.626345		1.57876	0.000811812	3.09054
C14orf166	ENSG00000087302	0.714207	0.208336	0.681236		0.664186	0.000354329	3.45059
TOMM22	ENSG00000100216	0.713672	0.136058	0.866275		0.85728	3.20335e-06	5.49439
SLC25A51	ENSG00000122696	0.71327	0.195446	0.708974		0.314087	0.130438	0.884596
CHP1	ENSG00000187446	0.712849	0.282842	0.548456		0.044529	0.815381	0.0886393
ZNF737	ENSG00000237440	0.712602	0.157161	0.803654		0.534667	0.267996	0.571872
FAM199X	ENSG00000123575	0.712559	0.18491	0.733039		0.368417	0.0295212	1.52987
CGGBP1	ENSG00000163320	0.712302	0.210744	0.676245		0.236163	0.157077	0.803887
NDRG3	ENSG00000101079	0.712073	0.439286	0.357253		0.398635	0.260347	0.584447
NHLRC1	ENSG00000187566	0.711916	0.452849	0.344047		0.787879	0.00503774	2.29776
PPP1R11	ENSG00000204619	0.711872	0.201641	0.69542		0.134649	0.36727	0.435015
RANBP9	ENSG00000010017	0.711616	0.301048	0.521364		0.100535	0.708532	0.149641
ELOVL7	ENSG00000164181	0.711179	0.35901	0.444893		0.130052	0.76711	0.115142
THRB	ENSG00000151090	0.711093	0.105825	0.975414		0.171052	0.718803	0.14339
RBM12	ENSG00000244462	0.709678	0.191083	0.718778		0.528588	0.00287304	2.54166
AK4	ENSG00000162433	0.708615	0.231734	0.63501		0.63991	0.0272215	1.56509
UBQLN2	ENSG00000188021	0.707422	0.242273	0.615695		0.173086	0.228508	0.641099
MRPL18	ENSG00000112110	0.707358	0.247742	0.606		0.554928	0.0052978	2.2759
PCDHB3	ENSG00000113205	0.707103	0.576797	0.238977		1.3634	0.0813972	1.08939
VHL	ENSG00000134086	0.706713	0.296869	0.527435		0.691412	0.00275875	2.55929
POMP	ENSG00000132963	0.706001	0.268041	0.571799		0.855124	6.88287e-05	4.16223
RNF7	ENSG00000114125	0.705172	0.194475	0.711137		0.236827	0.220485	0.656621
TOMM7	ENSG00000196683	0.705096	0.418463	0.378343		0.905166	0.00393037	2.40557
MORF4L2	ENSG00000123562	0.704816	0.252191	0.598271		0.482955	0.000436222	3.36029
SRSF6	ENSG00000124193	0.704679	0.290742	0.536492		0.579937	0.00129324	2.88832
TAF7	ENSG00000178913	0.704368	0.257838	0.588654		0.607351	0.000293374	3.53258
MRPS26	ENSG00000125901	0.704034	0.377148	0.423488		0.773252	0.0191857	1.71702
PCBP2	ENSG00000197111	0.703998	0.252191	0.598271		0.530823	0.000333365	3.47708
TMEM5	ENSG00000118600	0.703729	0.133277	0.875246		1.00988	5.40115e-07	6.26751
RPL36AL	ENSG00000165502	0.703719	0.360771	0.442769		0.852958	0.00234613	2.62965
TRIM36	ENSG00000152503	0.703095	0.240672	0.618574		0.366107	0.356531	0.447903
C1orf21	ENSG00000116667	0.703069	0.306422	0.51368		0.128421	0.646683	0.189308
FOXD4	ENSG00000170122	0.702979	0.671811	0.172753		1.14025	0.0439973	1.35657
RBBP4	ENSG00000162521	0.702878	0.188923	0.723716		0.584152	0.00413078	2.38397
HINT3	ENSG00000111911	0.702543	0.246866	0.607538		0.247593	0.177977	0.749637
ZNF260	ENSG00000254004	0.702325	0.0956369	1.01937		0.48176	0.0136074	1.86622		Yes
PDZD8	ENSG00000165650	0.701503	0.177179	0.751588		0.105644	0.742152	0.129507
INIP	ENSG00000148153	0.70134	0.141601	0.848934		0.888628	0.000137102	3.86296
SPDEF	ENSG00000124664	0.701315	0.38259	0.417266		0.442013	0.27805	0.555878
CNPY2	ENSG00000257727	0.70109	0.327192	0.485198		0.766738	0.00266258	2.5747
TIMM13	ENSG00000099800	0.700869	0.223992	0.649767		1.27439	0.000841344	3.07503
STK35	ENSG00000125834	0.700739	0.0914525	1.0388		0.432385	0.00998883	2.00049		Yes
MAPT	ENSG00000186868	0.700354	0.449048	0.347707		0.813083	0.0179437	1.74609
IL5RA	ENSG00000091181	0.700026	0.712725	0.147078		0.74713	0.477871	0.320689
GEMIN8	ENSG00000046647	0.699951	0.36799	0.434164		0.697764	0.00223256	2.6512
STX12	ENSG00000117758	0.699786	0.220553	0.656487		0.159774	0.32934	0.482355
LIN7C	ENSG00000148943	0.699426	0.292525	0.533837		0.106954	0.637368	0.19561
EDEM1	ENSG00000134109	0.699374	0.204941	0.68837		0.0740823	0.809763	0.091642
URI1	ENSG00000105176	0.699355	0.173483	0.760743		0.829082	1.00773e-05	4.99665
PTTG1IP	ENSG00000183255	0.698663	0.270838	0.56729		0.0481962	0.734406	0.134064
IDH1	ENSG00000138413	0.69812	0.262905	0.580201		0.55168	0.0950536	1.02203
RBM47	ENSG00000163694	0.698096	0.270274	0.568195		0.214288	0.386575	0.412766
AIM1	ENSG00000112297	0.697656	0.382346	0.417544		0.106456	0.793676	0.100356
MRPL15	ENSG00000137547	0.697241	0.191589	0.717629		1.41297	7.27553e-06	5.13814
SYNJ2BP	ENSG00000213463	0.696922	0.327245	0.485127		0.515522	0.0578577	1.23764
CDK7	ENSG00000134058	0.69652	0.224065	0.649626		0.809139	6.03814e-05	4.2191
SOD1	ENSG00000142168	0.696418	0.256057	0.591663		0.711012	0.0131217	1.88201
HNRNPU	ENSG00000153187	0.696405	0.29311	0.53297		0.628736	1.60878e-06	5.7935
TP53RK	ENSG00000172315	0.696091	0.126897	0.896548		0.708042	3.36523e-05	4.47298
PRDX1	ENSG00000117450	0.695715	0.225866	0.646149		0.746073	0.00130941	2.88293
GTF2A1	ENSG00000165417	0.695366	0.232443	0.633684		0.376406	0.135495	0.868077
DYRK1B	ENSG00000105204	0.695298	0.191008	0.718948		0.274388	0.345447	0.461619
AKIRIN1	ENSG00000174574	0.695292	0.236404	0.626345		0.294349	0.118618	0.925851
RPL8	ENSG00000161016	0.694602	0.391704	0.407043		1.5999	0.000111364	3.95326
GMCL1	ENSG00000087338	0.694368	0.126897	0.896548		0.785992	7.33058e-05	4.13486
PRDX2	ENSG00000167815	0.694156	0.108398	0.96498		1.13865	0.000273486	3.56306
KCNG3	ENSG00000171126	0.693899	0.736686	0.132718		3.8406	4.23556e-06	5.37309
FASN	ENSG00000169710	0.693751	0.388448	0.410667		1.89667	2.61666e-05	4.58225
SERF2	ENSG00000140264	0.693604	0.321206	0.493217		0.326835	0.414982	0.381971
TMEM18	ENSG00000151353	0.69359	0.179708	0.745434		0.735472	6.85016e-05	4.1643
DBT	ENSG00000137992	0.693318	0.119182	0.923791		0.370074	0.0917995	1.03716
TIGD5	ENSG00000179886	0.693139	0.506082	0.295779		1.1086	0.0011367	2.94435
SNAPIN	ENSG00000143553	0.692779	0.365718	0.436853		0.360441	0.0175727	1.75516
TJP1	ENSG00000104067	0.692745	0.223565	0.650596		0.560912	0.0673159	1.17188
HS2ST1	ENSG00000153936	0.69273	0.110404	0.957015		0.724581	0.00188879	2.72382
SRSF1	ENSG00000136450	0.69271	0.241352	0.617349		0.60051	1.07366e-06	5.96913
SDHC	ENSG00000143252	0.692704	0.24097	0.618036		0.591758	0.000993616	3.00278
PRSS8	ENSG00000052344	0.692053	0.206991	0.684049		1.00233	0.00927137	2.03286
LCMT2	ENSG00000168806	0.692029	0.298962	0.524384		0.434349	0.00551827	2.2582
MTUS2	ENSG00000132938	0.69187	0.456318	0.340732		0.0156224	0.97843	0.00947002
TMEM184C	ENSG00000164168	0.691432	0.158589	0.799728		0.438231	0.0822455	1.08489
FAM185A	ENSG00000222011	0.691398	0.24466	0.611436		0.350502	0.0297444	1.5266
TMEM238	ENSG00000233493	0.691271	0.621129	0.206818		1.30428	0.0151802	1.81872
PFN2	ENSG00000070087	0.691245	0.239317	0.621027		0.467663	0.0223756	1.65023
SNRPB2	ENSG00000125870	0.690368	0.277979	0.555988		0.752024	7.7771e-05	4.10918
GPR37	ENSG00000170775	0.689988	0.386388	0.412977		0.836231	0.167033	0.777197
SLC35E2B	ENSG00000189339	0.689838	0.126844	0.89673		0.145418	0.500455	0.300635
DCAF10	ENSG00000122741	0.689653	0.143533	0.843047		0.318009	0.0283565	1.54735
LRIG1	ENSG00000144749	0.689462	0.283923	0.5468		0.867418	0.000199619	3.6998
C16orf72	ENSG00000182831	0.689381	0.190499	0.720107		0.395587	0.00665703	2.17672
FAM174B	ENSG00000185442	0.68927	0.20671	0.684638		0.378932	0.24499	0.610852
CEBPG	ENSG00000153879	0.689196	0.189284	0.722886		0.360354	0.0369587	1.43228
STT3A	ENSG00000134910	0.689163	0.151792	0.818752		0.643704	0.000263782	3.57876
SRP19	ENSG00000153037	0.688813	0.258325	0.587834		0.687875	0.00394645	2.40379
LARP1B	ENSG00000138709	0.688311	0.118846	0.925014		0.518816	0.0326882	1.48561
MRPS34	ENSG00000074071	0.687694	0.458201	0.338944		0.963266	0.00362071	2.44121
RBMX	ENSG00000147274	0.687481	0.206991	0.684049		0.746098	4.27242e-08	7.36933
HNRNPL	ENSG00000104824	0.687352	0.154799	0.810233		0.68668	1.55831e-08	7.80735
MCUR1	ENSG00000050393	0.686829	0.108456	0.964746		0.38216	0.0148321	1.8288
ZNF577	ENSG00000161551	0.686767	0.189639	0.722073		0.07947	0.851313	0.0699105
USP33	ENSG00000077254	0.686623	0.144193	0.841055		0.311674	0.0900383	1.04557
LAGE3	ENSG00000196976	0.686421	0.328013	0.484109		1.15969	0.000290286	3.53717
TRIM33	ENSG00000197323	0.686267	0.183864	0.735503		0.10016	0.727323	0.138272
HIAT1	ENSG00000156875	0.685756	0.245083	0.610687		0.284515	0.179605	0.745682
PABPC4	ENSG00000090621	0.685743	0.123751	0.907451		0.869558	1.34059e-06	5.8727
GNS	ENSG00000135677	0.685523	0.162276	0.789745		0.0417558	0.771668	0.112569
SNAP91	ENSG00000065609	0.685367	0.527853	0.277487		1.56787	0.018776	1.7264
PRKCI	ENSG00000163558	0.685166	0.225398	0.64705		0.304098	0.177423	0.750991
EXOSC3	ENSG00000107371	0.684924	0.136058	0.866275		0.614267	6.80346e-06	5.16727
EIF4G2	ENSG00000110321	0.684796	0.370161	0.431609		0.299685	0.121087	0.916902
BTF3	ENSG00000145741	0.684527	0.220582	0.656429		1.41696	9.96573e-08	7.00149
RPL27A	ENSG00000166441	0.684471	0.237227	0.624836		1.21004	0.000954508	3.02022
ALKBH7	ENSG00000125652	0.684167	0.425248	0.371357		0.768832	0.100645	0.997209
ACACA	ENSG00000132142	0.683716	0.259186	0.586389		0.625641	0.0876038	1.05748
SULT4A1	ENSG00000130540	0.683615	0.706596	0.150829		2.28095	0.0218238	1.66107
RPS4X	ENSG00000198034	0.683091	0.332897	0.47769		1.19219	4.06693e-05	4.39073
RTN4	ENSG00000115310	0.682839	0.341493	0.466618		0.0107045	0.966335	0.0148722
MID1IP1	ENSG00000165175	0.682207	0.192088	0.716499		0.291751	0.285866	0.543837
RAB2A	ENSG00000104388	0.681858	0.277832	0.556217		0.359756	0.104059	0.982718
LDOC1L	ENSG00000188636	0.681577	0.166699	0.778068		0.667916	0.00186334	2.72971
RNF139	ENSG00000170881	0.680906	0.143533	0.843047		0.64948	0.00204902	2.68845
GNE	ENSG00000159921	0.680762	0.306261	0.513908		0.113425	0.808137	0.092515
RAD21	ENSG00000164754	0.680656	0.224691	0.648415		0.942386	0.00011583	3.93618
ADD2	ENSG00000075340	0.680522	0.548701	0.260664		0.123342	0.866206	0.062379
SS18L1	ENSG00000184402	0.680411	0.14915	0.826376		0.815341	1.07874e-05	4.96708
C1orf122	ENSG00000197982	0.67958	0.268758	0.570639		0.811828	0.0312945	1.50453
ZNF33B	ENSG00000196693	0.679313	0.207926	0.682092		0.341254	0.179742	0.74535
NUDT2	ENSG00000164978	0.678916	0.460052	0.337193		1.05651	0.00123396	2.9087
DNASE2B	ENSG00000137976	0.678862	0.28273	0.548629		0.54435	0.369043	0.432923
PRSS23	ENSG00000150687	0.6787	0.210744	0.676245		0.260424	0.381003	0.419072
LANCL1	ENSG00000115365	0.678586	0.224112	0.649535		0.64733	0.000344683	3.46258
TNPO1	ENSG00000083312	0.678346	0.219301	0.658959		0.396268	0.0684178	1.16483
ASAH1	ENSG00000104763	0.677742	0.264772	0.577128		0.0627781	0.854216	0.0684322
SRSF9	ENSG00000111786	0.677579	0.218806	0.65994		0.752202	4.10802e-06	5.38637
PSMB1	ENSG00000008018	0.677574	0.221065	0.65548		0.963229	0.000139023	3.85691
TLCD1	ENSG00000160606	0.677455	0.546141	0.262695		1.41382	0.000104393	3.98133
ATP5E	ENSG00000124172	0.676911	0.17774	0.750215		0.681029	0.0237285	1.62473
GBAS	ENSG00000146729	0.676509	0.183199	0.737078		0.668009	8.0445e-05	4.0945
KIAA1143	ENSG00000163807	0.676181	0.236404	0.626345		0.178047	0.34269	0.465098
RNF103	ENSG00000239305	0.676117	0.171962	0.764569		0.267253	0.140573	0.852097
TMEM187	ENSG00000177854	0.675972	0.590969	0.228435		0.702911	0.0455069	1.34192
MIR3654	ENSG00000255508	0.675944	0.716281	0.144916		0.332942	0.30609	0.51415
FAM32A	ENSG00000105058	0.675871	0.206231	0.685646		0.441094	0.00916236	2.03799
FAM47E-STBD1	ENSG00000118804	0.675517	0.549933	0.25969		0.361759	0.368395	0.433686
UBE2D3	ENSG00000109332	0.675472	0.306245	0.513931		0.535357	2.65008e-06	5.57674
RABGGTB	ENSG00000137955	0.675461	0.108456	0.964746		1.17881	3.91243e-08	7.40755
SCD	ENSG00000099194	0.675383	0.404639	0.392932		1.21982	0.0128333	1.89166
LRRC8B	ENSG00000197147	0.674872	0.141601	0.848934		0.574232	0.0224802	1.6482
SEPT5	ENSG00000184702	0.674579	0.292525	0.533837		1.59252	4.06216e-06	5.39124
STT3B	ENSG00000163527	0.674393	0.271066	0.566925		0.398053	0.0352252	1.45315
FYTTD1	ENSG00000122068	0.674374	0.198175	0.702951		0.217049	0.22984	0.638575
UFSP1	ENSG00000176125	0.674216	0.660915	0.179855		1.64043	0.000243974	3.61266
TBC1D12	ENSG00000108239	0.67366	0.175211	0.756438		0.343373	0.158533	0.79988
FLNB	ENSG00000136068	0.673339	0.40694	0.390469		0.0744658	0.742198	0.12948
LINGO1	ENSG00000169783	0.6733	0.725223	0.139528		1.60495	0.0095348	2.02069
HNRNPDL	ENSG00000152795	0.67302	0.328452	0.483528		0.420431	0.00839866	2.07579
CHPF	ENSG00000123989	0.672577	0.194547	0.710975		0.422562	0.255082	0.59332
ERLEC1	ENSG00000068912	0.672555	0.35901	0.444893		0.346224	0.147153	0.832232
MRPL50	ENSG00000136897	0.672555	0.250166	0.601772		0.840662	0.000163108	3.78753
CDKN2AIPNL	ENSG00000237190	0.672469	0.231436	0.635569		0.855455	0.000161003	3.79317
HSP90AA1	ENSG00000080824	0.672415	0.434763	0.361748		1.06152	6.03759e-07	6.21914
HIST3H2BB	ENSG00000196890	0.672074	0.792635	0.100927		0.278893	0.664937	0.17722
AFF1	ENSG00000172493	0.67198	0.224112	0.649535		0.119727	0.745724	0.127422
RNF2	ENSG00000121481	0.671853	0.0993638	1.00277		0.203231	0.204599	0.689096
ATP6AP1	ENSG00000071553	0.671077	0.258305	0.587868		0.627954	0.0135184	1.86908
SC5D	ENSG00000109929	0.671066	0.413928	0.383075		0.111475	0.763616	0.117125
SURF4	ENSG00000148248	0.671019	0.248385	0.604874		0.583831	0.00150051	2.82376
VCP	ENSG00000165280	0.670972	0.223992	0.649767		0.886367	3.11845e-05	4.50606
KLK15	ENSG00000174562	0.670916	0.481015	0.317842		0.664898	0.283534	0.547395
COQ7	ENSG00000167186	0.670685	0.145489	0.837169		0.34123	0.0564069	1.24867
PLEKHB2	ENSG00000115762	0.670635	0.242953	0.614478		0.582086	0.00268815	2.57055
CSPG5	ENSG00000114646	0.67	0.581439	0.235496		1.25217	0.0384934	1.41461
PNO1	ENSG00000115946	0.66979	0.207071	0.683881		1.18607	6.15039e-09	8.2111
ISX	ENSG00000175329	0.669446	0.525195	0.279679		1.2591	0.0198302	1.70267
PTRHD1	ENSG00000184924	0.669343	0.33347	0.476943		1.3245	6.37174e-05	4.19574
G3BP1	ENSG00000145907	0.668942	0.278558	0.555084		0.603649	9.27981e-05	4.03246
TRNT1	ENSG00000072756	0.668833	0.145489	0.837169		0.905616	0.00161422	2.79204
DHTKD1	ENSG00000181192	0.668774	0.239976	0.619831		0.289962	0.215694	0.666162
USO1	ENSG00000138768	0.66827	0.20821	0.681499		0.500923	0.0192788	1.71492
RIMKLA	ENSG00000177181	0.668178	0.22756	0.642904		0.982113	3.09126e-05	4.50986
HES6	ENSG00000144485	0.668089	0.52965	0.276011		1.53656	0.00390383	2.40851
TMEM87B	ENSG00000153214	0.668031	0.306252	0.513922		0.498561	0.036643	1.43601
IFNAR1	ENSG00000142166	0.667747	0.247742	0.606		0.292297	0.10786	0.967141
ZNF582	ENSG00000018869	0.667534	0.311059	0.507157		0.360603	0.0973508	1.01166
ZNF503	ENSG00000165655	0.667459	0.353945	0.451065		0.0964402	0.808109	0.0925302
FANCF	ENSG00000183161	0.666949	0.160717	0.793938		0.780111	0.000172757	3.76256
AAGAB	ENSG00000103591	0.666604	0.143962	0.841751		0.502296	3.32238e-05	4.47855
TRIP13	ENSG00000071539	0.666108	0.464351	0.333154		2.12754	7.35127e-06	5.13364
METTL9	ENSG00000197006	0.666011	0.164668	0.783392		0.702814	0.000106351	3.97326
VPS26A	ENSG00000122958	0.665973	0.190436	0.720252		0.675783	1.08435e-05	4.96483
EIF4H	ENSG00000106682	0.665316	0.24877	0.604202		0.202636	0.175263	0.756309
PARK7	ENSG00000116288	0.665268	0.14298	0.844726		0.755247	0.00720852	2.14215
NDST1	ENSG00000070614	0.665008	0.141002	0.850775		0.393911	0.0338986	1.46982
ELL2	ENSG00000118985	0.664927	0.4407	0.355856		0.583083	0.0909155	1.04136
LRRC8D	ENSG00000171492	0.664589	0.126469	0.898017		0.505993	0.0364176	1.43869
MANEA	ENSG00000172469	0.664524	0.202074	0.69449		0.587852	0.100245	0.998938
BIRC5	ENSG00000089685	0.663796	0.474812	0.323478		3.52748	2.13904e-07	6.66978
SUMO1	ENSG00000116030	0.663716	0.294162	0.531413		0.606572	0.000222005	3.65364
FBXW2	ENSG00000119402	0.66371	0.199189	0.700735		0.208523	0.17941	0.746153
LYSMD3	ENSG00000176018	0.663703	0.239317	0.621027		0.372531	0.0898871	1.0463
SGPP1	ENSG00000126821	0.663694	0.388425	0.410693		1.31349	0.000227311	3.64338
PLBD2	ENSG00000151176	0.663579	0.138218	0.859435		0.1025	0.601884	0.220487
HK2	ENSG00000159399	0.663421	0.264772	0.577128		1.48607	3.43299e-05	4.46433
LARP1	ENSG00000155506	0.663413	0.186276	0.729842		0.637433	0.000206867	3.68431
RBM18	ENSG00000119446	0.663334	0.199369	0.700342		0.514745	0.00211984	2.6737
FMO5	ENSG00000131781	0.663131	0.382608	0.417246		0.205276	0.740619	0.130405
ERMAP	ENSG00000164010	0.663032	0.0932262	1.03046		0.077687	0.685205	0.16418
APPL1	ENSG00000157500	0.662906	0.236404	0.626345		0.340003	0.0982634	1.00761
RBM7	ENSG00000076053	0.661946	0.241766	0.616605		0.470611	0.0571272	1.24316
NCOA1	ENSG00000084676	0.661154	0.184155	0.734816		0.0536131	0.871853	0.0595565
CTBP1	ENSG00000159692	0.660925	0.247207	0.606938		0.449526	0.0363555	1.43943
HSP90B1	ENSG00000166598	0.660828	0.323138	0.490612		1.1079	9.83502e-07	6.00722
ING1	ENSG00000153487	0.660592	0.154799	0.810233		0.483823	0.0334695	1.47535
RDH14	ENSG00000240857	0.660168	0.360349	0.443276		0.612184	0.00249108	2.60361
CKMT1A	ENSG00000223572	0.66015	0.690138	0.161064		0.10082	0.890354	0.0504372
SERINC1	ENSG00000111897	0.660149	0.376558	0.424168		0.0145134	0.965521	0.0152381
SRP72	ENSG00000174780	0.660138	0.160717	0.793938		0.931375	1.75632e-07	6.7554
MYCBP	ENSG00000214114	0.659683	0.328228	0.483824		0.501473	0.000383797	3.4159
UBXN2B	ENSG00000215114	0.659464	0.168072	0.774504		0.377064	0.0577328	1.23858
RPS3A	ENSG00000145425	0.659435	0.265564	0.575831		1.72058	8.97814e-08	7.04681
ATP6V0E1	ENSG00000113732	0.658974	0.270988	0.56705		0.377472	0.0677085	1.16936
PAIP2	ENSG00000120727	0.658854	0.174584	0.757996		0.364097	0.0159851	1.79629
FAM195A	ENSG00000172366	0.658628	0.422438	0.374237		1.13388	0.0187817	1.72627
GPN1	ENSG00000198522	0.65859	0.162276	0.789745		0.721049	5.14858e-07	6.28831
SFT2D1	ENSG00000198818	0.658493	0.264772	0.577128		0.866627	0.000297301	3.5268
NCL	ENSG00000115053	0.658253	0.224112	0.649535		1.2678	5.24341e-11	10.2804
ACBD3	ENSG00000182827	0.658229	0.224112	0.649535		0.408507	0.0723364	1.14064
DIMT1	ENSG00000086189	0.657983	0.219584	0.658398		0.263234	0.103815	0.983739
RPE	ENSG00000197713	0.657739	0.224112	0.649535		0.738675	1.15049e-05	4.93912
HSPE1	ENSG00000115541	0.65743	0.360231	0.443419		1.60787	1.00107e-07	6.99954
TTC3	ENSG00000182670	0.657061	0.28963	0.538156		0.0179575	0.939593	0.0270601
HSPA9	ENSG00000113013	0.657029	0.248385	0.604874		1.18345	5.93161e-10	9.22683
NDUFA6	ENSG00000184983	0.656865	0.312508	0.505138		0.521344	0.0201268	1.69623
SAP30	ENSG00000164105	0.656679	0.584774	0.233012		0.743464	0.000638327	3.19496
GCLM	ENSG00000023909	0.656024	0.175192	0.756485		0.324453	0.163106	0.787531
NCOA2	ENSG00000140396	0.655726	0.274275	0.561814		0.104544	0.755103	0.121994
CRAT	ENSG00000095321	0.655562	0.236404	0.626345		0.681736	0.0596995	1.22403
ZHX1	ENSG00000165156	0.655555	0.219395	0.658774		0.436463	0.0735353	1.1335
ICK	ENSG00000112144	0.655334	0.175714	0.755194		0.0767958	0.79815	0.0979155
NDUFA5	ENSG00000128609	0.654938	0.186907	0.728375		0.459888	0.0240485	1.61891
HSPA1B	ENSG00000204388	0.654707	0.513885	0.289134		0.828663	0.0469953	1.32795
PPA1	ENSG00000180817	0.654476	0.171634	0.765396		1.48026	5.28175e-11	10.2772
YBX1	ENSG00000065978	0.654375	0.35901	0.444893		0.966552	7.57985e-06	5.12034
ABHD17B	ENSG00000107362	0.654182	0.151134	0.820638		0.724789	0.00436154	2.36036
IMPDH2	ENSG00000178035	0.653365	0.279163	0.554142		1.83167	7.6103e-08	7.1186
ARG2	ENSG00000081181	0.652934	0.52164	0.282629		0.109478	0.836177	0.0777018
GUF1	ENSG00000151806	0.652869	0.172861	0.762303		0.687022	1.72009e-05	4.76445
SLC33A1	ENSG00000169359	0.652791	0.195355	0.709175		0.401816	0.0549558	1.25999
SAP18	ENSG00000150459	0.652777	0.186143	0.730153		0.514649	0.00487118	2.31237
RHPN1	ENSG00000158106	0.652755	0.289379	0.538532		1.59936	0.000728469	3.13759
ZBTB45	ENSG00000119574	0.652751	0.257862	0.588612		0.6603	0.0119037	1.92432
SRD5A3	ENSG00000128039	0.652239	0.179951	0.744845		0.490352	0.0177263	1.75138
PICALM	ENSG00000073921	0.652162	0.298962	0.524384		0.328833	0.058775	1.23081
RPS3	ENSG00000149273	0.65187	0.352832	0.452432		1.44313	1.43057e-05	4.84449
SIKE1	ENSG00000052723	0.651061	0.236397	0.626357		0.322923	0.0787823	1.10357
ZNF639	ENSG00000121864	0.651013	0.185027	0.732764		0.749382	0.000862196	3.06439
SCAMP3	ENSG00000116521	0.6509	0.169459	0.770935		0.844017	0.000711965	3.14754
APBA2	ENSG00000034053	0.650796	0.320361	0.494361		1.63131	5.06448e-06	5.29547
NUS1	ENSG00000153989	0.650397	0.235026	0.628884		0.626099	0.00272539	2.56457
ARIH1	ENSG00000166233	0.650132	0.336893	0.472508		0.0949205	0.648895	0.187826
P4HA1	ENSG00000122884	0.650081	0.267158	0.573232		1.36501	2.74297e-06	5.56178
PITPNA	ENSG00000174238	0.649408	0.357496	0.446729		0.460954	0.0114048	1.94291
RPN1	ENSG00000163902	0.649398	0.200492	0.697903		0.653744	0.00208162	2.6816
SLBP	ENSG00000163950	0.649174	0.248621	0.604461		1.12755	9.83015e-08	7.00744
VAMP7	ENSG00000124333	0.6491	0.171011	0.766976		0.631713	0.00170467	2.76836
GABRA2	ENSG00000151834	0.648978	0.743081	0.128964		1.12734	0.353171	0.452014
ZNRF2	ENSG00000180233	0.648974	0.151134	0.820638		0.00334343	0.99292	0.00308596
CHCHD2	ENSG00000106153	0.648933	0.262208	0.581354		0.778751	0.00116622	2.93322
F2RL3	ENSG00000127533	0.648833	0.593746	0.226399		0.520425	0.325827	0.487013
RCC2	ENSG00000179051	0.648767	0.166729	0.77799		1.11332	1.23858e-07	6.90707
PDCD5	ENSG00000105185	0.648762	0.304167	0.516888		0.954105	8.26186e-05	4.08292
PPP1R14B	ENSG00000173457	0.648523	0.476582	0.321862		1.58786	0.000150212	3.8233
C9orf91	ENSG00000157693	0.648356	0.210744	0.676245		0.385346	0.0554275	1.25627
RRP7A	ENSG00000189306	0.648169	0.188923	0.723716		0.880005	0.00214361	2.66885
C1QBP	ENSG00000108561	0.647794	0.279154	0.554155		1.55613	1.27898e-09	8.89314
NDUFS5	ENSG00000168653	0.647116	0.417069	0.379792		0.434222	0.206774	0.684505
CSNK1G3	ENSG00000151292	0.646919	0.137763	0.860867		0.333639	0.125589	0.901048
TRA2A	ENSG00000164548	0.646851	0.244076	0.612475		0.226577	0.1557	0.80771
PCMTD2	ENSG00000203880	0.646723	0.221958	0.65373		0.264888	0.185513	0.731626
CREBZF	ENSG00000137504	0.646567	0.31805	0.497505		0.274038	0.162253	0.789808
RPLP2	ENSG00000177600	0.646424	0.350289	0.455574		1.21829	0.00488531	2.31111
PODXL2	ENSG00000114631	0.646396	0.246978	0.607342		0.811355	0.035608	1.44845
PGLS	ENSG00000130313	0.646215	0.168606	0.773126		0.720425	0.0751798	1.1239
RANBP6	ENSG00000137040	0.646139	0.344515	0.462791		0.164183	0.389816	0.40914
H1FX	ENSG00000184897	0.646118	0.350248	0.455625		0.0396667	0.921086	0.0356998
SHFM1	ENSG00000127922	0.646	0.200427	0.698045		0.481358	0.130389	0.884758
FAM89B	ENSG00000176973	0.645678	0.521236	0.282966		0.535338	0.118908	0.924789
TMEM126A	ENSG00000171202	0.645621	0.387221	0.412041		0.793491	0.000408373	3.38894
UBFD1	ENSG00000103353	0.645469	0.139048	0.856837		0.719803	0.000271819	3.56572
EXOSC6	ENSG00000223496	0.645462	0.360175	0.443487		0.305681	0.179536	0.745848
MRPL51	ENSG00000111639	0.64537	0.301048	0.521364		0.969804	0.000397829	3.4003
TFG	ENSG00000114354	0.645081	0.218806	0.65994		0.618438	2.28844e-05	4.64046
CIPC	ENSG00000198894	0.644968	0.168072	0.774504		0.131516	0.485363	0.313934
GNB1	ENSG00000078369	0.644308	0.266814	0.573791		0.394135	0.0034789	2.45856
SHROOM1	ENSG00000164403	0.644103	0.491681	0.308316		0.376902	0.345663	0.461347
MRPL19	ENSG00000115364	0.644038	0.231996	0.634519		0.770136	5.14102e-06	5.28895
DDI2	ENSG00000197312	0.644012	0.218806	0.65994		0.354585	0.113723	0.94415
RPL7L1	ENSG00000146223	0.643367	0.217075	0.663391		0.934299	5.93161e-10	9.22683
GPR107	ENSG00000148358	0.643324	0.207071	0.683881		0.193173	0.195564	0.708711
WDR26	ENSG00000162923	0.64309	0.283923	0.5468		0.0199523	0.925001	0.0338578
SNAPC3	ENSG00000164975	0.642187	0.191008	0.718948		0.367576	0.0232369	1.63382
ZNF562	ENSG00000171466	0.642124	0.20453	0.689244		0.121284	0.646746	0.189266
PFDN1	ENSG00000113068	0.641893	0.335706	0.474041		0.195478	0.242502	0.615284
GMPS	ENSG00000163655	0.641731	0.159783	0.79647		0.607624	0.0012321	2.90935
GDI1	ENSG00000203879	0.641407	0.200492	0.697903		0.61127	0.00393037	2.40557
C1GALT1C1	ENSG00000171155	0.640772	0.291971	0.534661		0.699725	0.00196173	2.70736
HMGB1	ENSG00000189403	0.640671	0.279793	0.553163		0.490297	0.00104261	2.98188
TUBB4B	ENSG00000188229	0.640589	0.327297	0.485058		0.925878	0.0112652	1.94826
DPY19L3	ENSG00000178904	0.640577	0.187372	0.727294		0.491096	0.0108693	1.9638
SDE2	ENSG00000143751	0.640414	0.199792	0.699421		0.34203	0.203111	0.692267
CLDN3	ENSG00000165215	0.639952	0.412144	0.384951		0.860635	0.105243	0.977808
MPZL1	ENSG00000197965	0.639586	0.208448	0.681002		0.390455	0.0139718	1.85475
ENC1	ENSG00000171617	0.639512	0.262724	0.5805		0.495175	0.149594	0.825086
TBC1D9	ENSG00000109436	0.639392	0.191008	0.718948		0.0373766	0.882907	0.0540848
ATP6V0E2	ENSG00000171130	0.639355	0.239459	0.62077		0.608112	0.0524078	1.2806
ADRA2A	ENSG00000150594	0.638878	0.693199	0.159142		1.17553	0.0581514	1.23544
H3F3B	ENSG00000132475	0.638792	0.340012	0.468505		0.297688	0.144434	0.840332
HSPA5	ENSG00000044574	0.638252	0.327192	0.485198		1.11038	8.71653e-06	5.05966
GPBP1L1	ENSG00000159592	0.637913	0.270166	0.568369		0.236125	0.0360147	1.44352
C5orf51	ENSG00000205765	0.637693	0.236404	0.626345		0.129267	0.550585	0.259176
SPTLC2	ENSG00000100596	0.637678	0.168636	0.77305		0.294071	0.0808891	1.09211
MMACHC	ENSG00000132763	0.637671	0.508788	0.293464		0.936457	6.67988e-06	5.17523
POLR2K	ENSG00000147669	0.637606	0.233033	0.632583		0.671401	0.00204881	2.6885
GNAI3	ENSG00000065135	0.637577	0.217158	0.663224		0.528216	0.000821402	3.08544
FBXW11	ENSG00000072803	0.637004	0.154799	0.810233		0.19861	0.32615	0.486582
HSPA1A	ENSG00000204389	0.637	0.522179	0.28218		0.33971	0.51198	0.290747
MUT	ENSG00000146085	0.636689	0.175146	0.756599		0.86225	2.90703e-06	5.53655
IPO7	ENSG00000205339	0.63668	0.200776	0.697288		0.900081	0.000511336	3.29129
SOAT1	ENSG00000057252	0.636488	0.32795	0.484193		0.352079	0.211518	0.674652
DONSON	ENSG00000159147	0.636363	0.231734	0.63501		0.256303	0.328407	0.483588
SUB1	ENSG00000113387	0.636181	0.232171	0.634193		0.846171	2.94447e-05	4.53099
ECI2	ENSG00000198721	0.635809	0.300953	0.521501		1.34142	1.16872e-05	4.93229
EIF2S1	ENSG00000134001	0.63566	0.199851	0.699295		0.870365	2.76131e-08	7.55888
C21orf33	ENSG00000160221	0.635363	0.206991	0.684049		1.00312	0.000130525	3.88431
PHYH	ENSG00000107537	0.635117	0.178136	0.749249		0.44056	0.0862769	1.06411
WDR55	ENSG00000120314	0.635073	0.14005	0.853718		0.563101	0.00011451	3.94116
CISD2	ENSG00000145354	0.634987	0.224112	0.649535		0.703823	2.44371e-05	4.61195
NDUFB11	ENSG00000147123	0.634433	0.480441	0.31836		0.93544	0.0106797	1.97144
TAF11	ENSG00000064995	0.633955	0.480441	0.31836		0.587052	8.77351e-05	4.05683
SRPR	ENSG00000182934	0.633835	0.279154	0.554155		0.182788	0.335959	0.473714
GATA2	ENSG00000179348	0.633758	0.172388	0.763493		0.275599	0.277986	0.555977
FOPNL	ENSG00000133393	0.633725	0.168072	0.774504		0.52066	0.000140683	3.85176
SRSF2	ENSG00000161547	0.633553	0.301186	0.521165		0.806895	1.01911e-06	5.99178
MBD2	ENSG00000134046	0.633496	0.320868	0.493673		0.373576	0.0377889	1.42264
MFF	ENSG00000168958	0.632822	0.167783	0.775251		0.362873	0.00700352	2.15468
RIMBP2	ENSG00000060709	0.632658	0.678904	0.168192		0.702977	0.32044	0.494253
POLR2H	ENSG00000163882	0.632498	0.150356	0.822879		1.24404	2.73226e-06	5.56348
PNPLA4	ENSG00000006757	0.632432	0.249757	0.602483		0.568329	0.0195596	1.70864
AMOTL1	ENSG00000166025	0.632079	0.503304	0.29817		0.166901	0.670567	0.173558
EIF5A	ENSG00000132507	0.632026	0.318947	0.496282		0.744053	0.0134991	1.8697
TOP2B	ENSG00000077097	0.631764	0.335555	0.474236		0.44052	0.0269806	1.56895
NSA2	ENSG00000164346	0.631715	0.31725	0.498598		0.692299	0.000116947	3.93201
FXR1	ENSG00000114416	0.631353	0.1924	0.715795		0.537797	0.000880712	3.05517
THEM6	ENSG00000130193	0.631226	0.322447	0.491542		1.42532	2.92796e-05	4.53343
CTBS	ENSG00000117151	0.630722	0.278604	0.555012		0.218431	0.541269	0.266587
SKP1	ENSG00000113558	0.630607	0.24516	0.610551		0.487975	0.00373472	2.42774
RPL18A	ENSG00000105640	0.630177	0.151134	0.820638		1.58125	3.32238e-05	4.47855
ELOVL1	ENSG00000066322	0.629905	0.259323	0.586158		0.475584	0.0322587	1.49135
C3orf67	ENSG00000163689	0.629694	0.406093	0.391375		0.960346	0.063765	1.19542
PCDHB2	ENSG00000112852	0.629667	0.680044	0.167463		0.361853	0.614823	0.21125
EIF3H	ENSG00000147677	0.629651	0.205485	0.687219		1.28237	3.73667e-09	8.42751
CNKSR3	ENSG00000153721	0.629508	0.154799	0.810233		1.01715	0.00861772	2.06461
SIGMAR1	ENSG00000147955	0.629171	0.241352	0.617349		0.387954	0.0883192	1.05394
MAGT1	ENSG00000102158	0.629077	0.388448	0.410667		0.469964	0.0158169	1.80088
HJURP	ENSG00000123485	0.628747	0.545095	0.263528		2.33746	0.000431225	3.3653
ZNF148	ENSG00000163848	0.628732	0.223543	0.650639		0.0959153	0.719352	0.143059
RANBP2	ENSG00000153201	0.627816	0.335555	0.474236		0.89025	0.00447774	2.34894
ISOC1	ENSG00000066583	0.627759	0.331108	0.48003		0.400376	0.0326086	1.48667
PIK3CB	ENSG00000051382	0.627535	0.177179	0.751588		0.274495	0.260534	0.584135
PTBP3	ENSG00000119314	0.627417	0.317866	0.497756		0.138172	0.634696	0.197434
SH3RF3	ENSG00000172985	0.627408	0.447658	0.349053		0.103963	0.810998	0.0909802
CUL4B	ENSG00000158290	0.627406	0.191008	0.718948		0.357523	0.0105795	1.97553
MYL12B	ENSG00000118680	0.627319	0.368239	0.43387		0.462762	0.0779827	1.108
DCAF16	ENSG00000163257	0.626555	0.327297	0.485058		0.528926	0.00494627	2.30572
WBP11	ENSG00000084463	0.626497	0.239976	0.619831		0.632723	0.000460238	3.33702
OLA1	ENSG00000138430	0.626294	0.108761	0.963525		1.24082	5.5589e-09	8.25501
HNRNPR	ENSG00000125944	0.626277	0.308185	0.511189		0.613315	0.000726106	3.139
GLRX2	ENSG00000023572	0.625753	0.384651	0.414933		0.502133	0.162874	0.788149
LARP4	ENSG00000161813	0.62553	0.27226	0.565017		0.527231	0.0326882	1.48561
SPR	ENSG00000116096	0.625197	0.35143	0.454161		0.515151	0.0700428	1.15464
GPX4	ENSG00000167468	0.624702	0.397142	0.401055		0.563605	0.114162	0.942479
SEC63	ENSG00000025796	0.624634	0.224112	0.649535		0.39791	0.0328718	1.48318
MRPL3	ENSG00000114686	0.624406	0.239317	0.621027		1.12092	3.90184e-08	7.40873
CDK2AP2	ENSG00000167797	0.62429	0.43983	0.356715		0.563505	0.136087	0.866183
ZNF654	ENSG00000175105	0.624165	0.191083	0.718778		0.251766	0.269333	0.56971
RBMX2	ENSG00000134597	0.624001	0.286599	0.542725		0.361512	0.132402	0.878107
RPL23A	ENSG00000198242	0.62379	0.294731	0.530574		1.57332	5.18751e-06	5.28504
GPD2	ENSG00000115159	0.623705	0.193928	0.71236		0.268317	0.172514	0.763176
HIST1H2BN	ENSG00000233822	0.623378	0.26551	0.575919		1.2954	8.14015e-05	4.08937
AP2S1	ENSG00000042753	0.623368	0.343281	0.464351		0.670661	0.0668008	1.17522
MRPS30	ENSG00000112996	0.623125	0.166587	0.77836		0.479745	0.00100256	2.99889
PSMG3	ENSG00000157778	0.623001	0.272468	0.564684		1.07072	0.00287328	2.54162
TPRG1L	ENSG00000158109	0.622732	0.162276	0.789745		0.0873555	0.653494	0.184758
MARS2	ENSG00000247626	0.622324	0.476765	0.321696		1.71684	9.52941e-08	7.02093
CRLS1	ENSG00000088766	0.621963	0.249757	0.602483		0.80624	0.0189674	1.72199
DCTPP1	ENSG00000179958	0.621816	0.417165	0.379692		1.34502	2.51076e-07	6.6002
MRPS6	ENSG00000243927	0.621787	0.185959	0.730584		0.691353	0.0343	1.46471
SEPHS1	ENSG00000086475	0.621678	0.197113	0.705285		0.435252	0.00375874	2.42496
ANGPTL3	ENSG00000132855	0.621517	0.242073	0.616053		0.0621344	0.942186	0.0258632
TRIAP1	ENSG00000170855	0.621364	0.259186	0.586389		0.998734	5.30686e-06	5.27516
FAT1	ENSG00000083857	0.621338	0.417165	0.379692		0.00712932	0.98939	0.00463238
TERF1	ENSG00000147601	0.620663	0.200492	0.697903		0.384121	0.0479152	1.31953
MDM2	ENSG00000135679	0.620371	0.345169	0.461968		0.137387	0.489096	0.310606
CLTA	ENSG00000122705	0.619944	0.199369	0.700342		0.699544	0.0105761	1.97567
DHX15	ENSG00000109606	0.619865	0.294239	0.5313		0.888789	1.02099e-06	5.99098
MORC4	ENSG00000133131	0.619823	0.153158	0.81486		0.304531	0.18036	0.743859
GEMIN7	ENSG00000142252	0.619718	0.619193	0.208174		0.694333	0.00474335	2.32391
NUDT19	ENSG00000213965	0.619707	0.213537	0.670526		1.05233	6.78357e-07	6.16854
PTGR1	ENSG00000106853	0.619625	0.274922	0.56079		0.749127	0.0414386	1.38259
RAB1A	ENSG00000138069	0.619605	0.360349	0.443276		0.464673	0.00518959	2.28487
CD2AP	ENSG00000198087	0.619397	0.279157	0.554152		0.869951	0.000596497	3.22439
RPL38	ENSG00000172809	0.618993	0.28732	0.541634		1.373	0.000117672	3.92933
KIF18B	ENSG00000186185	0.618699	0.644649	0.190676		3.51342	5.50061e-06	5.25959
COA7	ENSG00000162377	0.618684	0.39245	0.406215		1.22563	1.62838e-08	7.78825
ACBD5	ENSG00000107897	0.618653	0.194844	0.710313		0.183151	0.447343	0.349359
BSG	ENSG00000172270	0.618412	0.324908	0.48824		0.0857878	0.843747	0.0737879
NDRG1	ENSG00000104419	0.618243	0.474349	0.323902		0.346129	0.351992	0.453468
CAND1	ENSG00000111530	0.618197	0.202314	0.693975		0.596637	0.000852044	3.06954
TMEM129	ENSG00000168936	0.618037	0.247742	0.606		0.940651	0.00106948	2.97083
DNAJA2	ENSG00000069345	0.618018	0.141601	0.848934		0.65557	1.83733e-05	4.73581
SLC35F5	ENSG00000115084	0.617929	0.32802	0.4841		0.78944	0.000826477	3.08277
AP1S1	ENSG00000106367	0.617814	0.360175	0.443487		0.724884	0.00232829	2.63296
NDUFB7	ENSG00000099795	0.617748	0.515515	0.287759		0.580316	0.217415	0.662711
IPO13	ENSG00000117408	0.617738	0.172603	0.762951		0.299228	0.109294	0.961403
DKFZP761J1410	ENSG00000105520	0.617549	0.14467	0.839621		0.645549	0.0192324	1.71597
HIGD1A	ENSG00000181061	0.617516	0.532583	0.273612		0.140152	0.510898	0.291666
FAM154B	ENSG00000188659	0.617468	0.550106	0.259554		0.412704	0.225153	0.647522
UBE2E2	ENSG00000182247	0.616874	0.208898	0.680066		0.520544	0.0023484	2.62923
ATP5A1	ENSG00000152234	0.616274	0.201111	0.696564		1.02009	1.49974e-05	4.82398
POP7	ENSG00000172336	0.61624	0.588029	0.230601		0.910672	0.00349859	2.45611
APH1A	ENSG00000117362	0.616158	0.325235	0.487802		0.613025	0.00146614	2.83383
CCDC34	ENSG00000109881	0.615915	0.35901	0.444893		0.662365	0.0252191	1.59827
HNRNPUL1	ENSG00000105323	0.615509	0.175714	0.755194		0.285162	0.0492593	1.30751
DCAF12	ENSG00000198876	0.615316	0.168072	0.774504		0.531455	0.00244032	2.61255
TM4SF1	ENSG00000169908	0.614852	0.681572	0.166488		0.373008	0.355302	0.449402
PPP2R1B	ENSG00000137713	0.614815	0.236404	0.626345		0.322078	0.0564075	1.24866
CYP1B1	ENSG00000138061	0.614791	0.550521	0.259226		0.562708	0.446306	0.350367
METTL14	ENSG00000145388	0.614775	0.191008	0.718948		0.0939438	0.652079	0.1857
NAT8L	ENSG00000185818	0.61435	0.599732	0.222043		1.32585	0.0177456	1.75091
SUPT4H1	ENSG00000213246	0.614218	0.246978	0.607342		0.170444	0.209626	0.678555
VBP1	ENSG00000155959	0.613908	0.25726	0.589628		1.04888	2.58903e-06	5.58686
LONRF2	ENSG00000170500	0.613829	0.220163	0.657256		0.0277266	0.939387	0.0271556
C10orf32	ENSG00000166275	0.613717	0.235652	0.627728		0.695168	0.00863235	2.06387
LBR	ENSG00000143815	0.613656	0.200776	0.697288		0.621856	0.0179359	1.74628
C4orf48	ENSG00000243449	0.613562	0.78414	0.105607		1.0919	0.0637152	1.19576
SEC16A	ENSG00000148396	0.613518	0.264772	0.577128		0.565774	0.000179345	3.74631
PSMD10	ENSG00000101843	0.613294	0.40555	0.391955		0.704507	1.5688e-05	4.80443
TFAM	ENSG00000108064	0.612914	0.30448	0.516441		1.01711	4.9639e-07	6.30418
CTD-3193O13.9	ENSG00000183248	0.612879	0.424195	0.372434		1.23871	0.00311311	2.5068
SLC38A2	ENSG00000134294	0.612712	0.396136	0.402156		0.269971	0.171509	0.765712
PET117	ENSG00000232838	0.61271	0.723244	0.140715		0.843232	0.00448852	2.3479
TPT1	ENSG00000133112	0.612367	0.533202	0.273108		0.692995	0.0146222	1.83499
LMBRD2	ENSG00000164187	0.612289	0.233882	0.631004		0.380226	0.179877	0.745023
RGMB	ENSG00000174136	0.612073	0.252191	0.598271		0.252584	0.349214	0.456908
ARMCX3	ENSG00000102401	0.611872	0.328645	0.483273		0.413303	0.0492776	1.30735
OSGIN2	ENSG00000164823	0.611839	0.168072	0.774504		0.264804	0.17812	0.749287
TLE1	ENSG00000196781	0.611498	0.207071	0.683881		0.538991	0.0365987	1.43653
NOB1	ENSG00000141101	0.611448	0.523073	0.281438		0.92194	8.26253e-05	4.08289
TIAL1	ENSG00000151923	0.611218	0.198175	0.702951		0.513383	0.00177351	2.75117
PIGH	ENSG00000100564	0.6112	0.231436	0.635569		0.507684	0.0643641	1.19136
CELSR3	ENSG00000008300	0.611068	0.309204	0.509755		1.83185	0.0110997	1.95469
RP4-583P15.15	ENSG00000273154	0.610852	0.812293	0.0902873		0.647603	0.186754	0.72873
PPAPDC2	ENSG00000205808	0.610656	0.319591	0.495405		0.0618023	0.81075	0.0911132
AIF1L	ENSG00000126878	0.610586	0.313647	0.503559		1.30383	2.3322e-07	6.63223
ZNF33A	ENSG00000189180	0.61053	0.278558	0.555084		0.0711959	0.744702	0.128017
MRPS12	ENSG00000128626	0.610388	0.361264	0.442176		1.48606	3.8566e-05	4.4138
ADO	ENSG00000181915	0.610381	0.178239	0.748997		0.921717	6.57438e-07	6.18215
DLX5	ENSG00000105880	0.610374	0.633925	0.197962		0.783694	0.0945606	1.02429
PTP4A1	ENSG00000112245	0.610313	0.523503	0.281081		0.289388	0.21703	0.663481
GSE1	ENSG00000131149	0.610223	0.253129	0.596658		0.315515	0.175946	0.754621
NBR1	ENSG00000188554	0.609758	0.322622	0.491306		0.174813	0.22477	0.648261
NBN	ENSG00000104320	0.60972	0.226076	0.645746		0.563535	0.00975981	2.01056
RNF138	ENSG00000134758	0.609464	0.171255	0.766357		0.652026	0.00104662	2.98021
KCTD3	ENSG00000136636	0.60915	0.293594	0.532252		0.464227	0.0194257	1.71162
RHOBTB1	ENSG00000072422	0.608566	0.560374	0.251522		0.333665	0.627171	0.202614
CILP2	ENSG00000160161	0.608538	0.665903	0.176589		0.678677	0.25501	0.593442
VCPIP1	ENSG00000175073	0.60851	0.282572	0.548871		0.0446398	0.884555	0.0532753
RHOC	ENSG00000155366	0.608396	0.185027	0.732764		0.112369	0.730989	0.136089
SELK	ENSG00000113811	0.60814	0.312311	0.505413		0.43547	0.118793	0.925209
PPAT	ENSG00000128059	0.608104	0.172861	0.762303		1.81643	1.64786e-09	8.78308
CERS2	ENSG00000143418	0.608046	0.253512	0.596001		0.744065	0.0030924	2.5097
ELAVL1	ENSG00000066044	0.607825	0.160341	0.794956		0.540462	0.000116352	3.93423
ANXA7	ENSG00000138279	0.607722	0.222837	0.652013		0.46431	0.00910486	2.04073
TMEM41B	ENSG00000166471	0.607371	0.232171	0.634193		0.439582	0.0565213	1.24779
RCBTB1	ENSG00000136144	0.607082	0.139048	0.856837		0.888922	0.00300114	2.52271
C9orf116	ENSG00000160345	0.60664	0.650669	0.18664		0.716739	0.0430471	1.36606
XRCC6	ENSG00000196419	0.606529	0.340664	0.467674		0.876688	2.83591e-06	5.54731
ALDH9A1	ENSG00000143149	0.606371	0.298428	0.52516		0.294079	0.216877	0.663787
AP1M2	ENSG00000129354	0.606119	0.221602	0.654426		1.00285	0.00110847	2.95527
TRPM4	ENSG00000130529	0.605866	0.295286	0.529758		0.76336	0.0836773	1.07739
PTPN11	ENSG00000179295	0.605668	0.338551	0.470376		0.18069	0.476738	0.32172
CDH1	ENSG00000039068	0.605173	0.470993	0.326986		0.210728	0.392901	0.405717
LAMC1	ENSG00000135862	0.605158	0.263598	0.579058		0.58963	0.0325027	1.48808
TBPL1	ENSG00000028839	0.605156	0.48445	0.314751		0.180862	0.478142	0.320444
APOO	ENSG00000184831	0.604928	0.544772	0.263785		0.71856	0.0197511	1.70441
RPL11	ENSG00000142676	0.604777	0.476765	0.321696		1.09733	0.00076383	3.117
MTHFD2L	ENSG00000163738	0.604679	0.123871	0.90703		0.522488	0.0199091	1.70095
ANKRD46	ENSG00000186106	0.604561	0.18491	0.733039		0.564533	0.0103371	1.9856
BMP6	ENSG00000153162	0.604464	0.659229	0.180964		0.827825	0.315566	0.50091
RRAGA	ENSG00000155876	0.604452	0.268755	0.570644		0.218586	0.21051	0.676727
PRAME	ENSG00000185686	0.604387	0.688945	0.161815		4.39687	0.000272377	3.56483
COPS8	ENSG00000198612	0.60403	0.202314	0.693975		0.394884	0.00263925	2.57852
C9orf69	ENSG00000238227	0.603978	0.382455	0.41742		0.817248	0.00366538	2.43588
TOP2A	ENSG00000131747	0.603777	0.406147	0.391317		3.05303	1.12228e-06	5.9499
VEGFB	ENSG00000173511	0.603729	0.253762	0.595573		0.232319	0.507042	0.294956
C11orf71	ENSG00000180425	0.603661	0.741553	0.129858		0.388709	0.2779	0.556111
PAPOLA	ENSG00000090060	0.603391	0.309425	0.509445		0.279659	0.100703	0.996958
RPS5	ENSG00000083845	0.603332	0.30203	0.51995		1.50107	0.000160215	3.7953
YRDC	ENSG00000196449	0.602593	0.439789	0.356755		1.1436	2.82806e-09	8.54851
HENMT1	ENSG00000162639	0.602588	0.412799	0.384262		0.95752	0.0066561	2.17678
ATP5G1	ENSG00000159199	0.60208	0.228622	0.640882		1.13154	0.000343586	3.46396
FAM222B	ENSG00000173065	0.601685	0.156577	0.805271		0.135777	0.541339	0.266531
YWHAH	ENSG00000128245	0.601428	0.58311	0.234249		0.340955	0.209952	0.677879
GINM1	ENSG00000055211	0.601334	0.227913	0.64223		0.194646	0.23863	0.622275
AGR3	ENSG00000173467	0.601212	0.775612	0.110356		0.934988	0.339012	0.469785
RMDN1	ENSG00000176623	0.601124	0.206991	0.684049		0.396088	0.00825639	2.08321
TSC22D1	ENSG00000102804	0.601019	0.610145	0.214567		0.0580271	0.857062	0.0669879
HRSP12	ENSG00000132541	0.600972	0.382551	0.417311		0.538014	0.0648366	1.18818
ACN9	ENSG00000196636	0.600925	0.337562	0.471647		1.01222	0.000677134	3.16933
PEX11A	ENSG00000166821	0.600525	0.346186	0.460691		0.120053	0.744252	0.12828
RGS11	ENSG00000076344	0.600253	0.421189	0.375523		1.47277	0.0026661	2.57412
SGMS1	ENSG00000198964	0.60016	0.145904	0.835933		0.503557	0.0511622	1.29105
BMI1	ENSG00000168283	0.600142	0.355647	0.448981		0.336548	0.0951744	1.02148
CBX1	ENSG00000108468	0.599907	0.158589	0.799728		0.683311	3.14839e-05	4.50191
OCIAD1	ENSG00000109180	0.599792	0.284907	0.545297		0.525945	0.000850517	3.07032
ARL5A	ENSG00000162980	0.599442	0.223992	0.649767		0.302315	0.227772	0.6425
RNF141	ENSG00000110315	0.599345	0.226032	0.64583		0.302965	0.141025	0.850702
TMEM60	ENSG00000135211	0.599186	0.361277	0.442159		0.425137	0.0939186	1.02725
SIX4	ENSG00000100625	0.5991	0.168535	0.773309		0.619575	0.0224535	1.64872
ANKRD13B	ENSG00000198720	0.599012	0.418463	0.378343		1.09046	0.00396765	2.40147
PPP4R2	ENSG00000163605	0.598775	0.24466	0.611436		0.585209	0.00117452	2.93014
UNC13B	ENSG00000198722	0.598748	0.263792	0.578739		1.00914	0.000243805	3.61296
SNURF	ENSG00000273173	0.598667	0.500999	0.300163		0.0245742	0.968898	0.0137218
GATC	ENSG00000257218	0.598457	0.259323	0.586158		0.564224	0.0105525	1.97664
SRSF10	ENSG00000188529	0.598243	0.35901	0.444893		0.232494	0.10953	0.960465
HADH	ENSG00000138796	0.597822	0.215967	0.665613		0.900544	3.33507e-06	5.4769
RCN2	ENSG00000117906	0.597642	0.226032	0.64583		1.09422	6.63689e-08	7.17804
HOOK1	ENSG00000134709	0.597277	0.219066	0.659425		0.96115	3.99275e-05	4.39873
SMARCE1	ENSG00000073584	0.597001	0.150056	0.823747		0.530689	0.000630033	3.20064
TMEM165	ENSG00000134851	0.596806	0.264703	0.57724		0.240535	0.182855	0.737893
ZNF350	ENSG00000256683	0.596322	0.410623	0.386557		0.297289	0.326073	0.486685
EHBP1	ENSG00000115504	0.596178	0.138218	0.859435		0.170212	0.445557	0.351097
KIAA1191	ENSG00000122203	0.595427	0.235437	0.628126		0.0641051	0.685948	0.163708
ZNF275	ENSG00000063587	0.595291	0.152252	0.817436		0.0982708	0.608457	0.21577
ETNK1	ENSG00000139163	0.595056	0.33802	0.471057		0.6256	0.00100935	2.99596
EIF3L	ENSG00000100129	0.595043	0.416408	0.380481		0.890186	5.20999e-05	4.28316
NCK2	ENSG00000071051	0.595019	0.333189	0.47731		0.112735	0.513433	0.289516
TCP1	ENSG00000120438	0.594974	0.292525	0.533837		1.24167	4.9201e-12	11.308
EML1	ENSG00000066629	0.594807	0.277832	0.556217		0.0228034	0.941345	0.0262512
CBFB	ENSG00000067955	0.594774	0.253989	0.595185		0.583668	0.00446809	2.34988
ZNF121	ENSG00000197961	0.594686	0.325235	0.487802		0.256371	0.408417	0.388896
C9orf163	ENSG00000196366	0.594486	0.640442	0.19352		1.02352	0.00508709	2.29353
CXorf56	ENSG00000018610	0.594465	0.452849	0.344047		0.328583	0.0270226	1.56827
FAM162A	ENSG00000114023	0.594339	0.382337	0.417554		0.671835	0.0486168	1.31321
UBL3	ENSG00000122042	0.594337	0.343725	0.463789		0.19927	0.316867	0.499123
ELK1	ENSG00000126767	0.594129	0.185959	0.730584		0.346385	0.0225464	1.64692
SPIN4	ENSG00000186767	0.593951	0.149415	0.825606		1.04975	0.00066773	3.1754
ICMT	ENSG00000116237	0.593875	0.126897	0.896548		0.289533	0.0364744	1.43801
PHOSPHO2	ENSG00000144362	0.593753	0.295435	0.529538		1.01647	3.0341e-05	4.51797
ARFIP1	ENSG00000164144	0.593676	0.210744	0.676245		0.367719	0.0185802	1.73095
ARNT2	ENSG00000172379	0.593387	0.160858	0.793558		0.23783	0.346225	0.460641
TESC	ENSG00000088992	0.593313	0.406147	0.391317		0.829176	0.133669	0.87397
GCFC2	ENSG00000005436	0.593244	0.231703	0.635068		0.630505	0.00543299	2.26496
RPL35	ENSG00000136942	0.593028	0.34619	0.460686		1.04981	0.0136941	1.86347
SEPN1	ENSG00000162430	0.592901	0.263309	0.579535		0.327995	0.0460378	1.33689
ACOX1	ENSG00000161533	0.592877	0.257838	0.588654		0.197129	0.225311	0.647217
TSPAN3	ENSG00000140391	0.592832	0.213932	0.669724		0.251395	0.108075	0.966274
CAPZA2	ENSG00000198898	0.592621	0.207645	0.682678		0.323771	0.0330638	1.48065
ACSL1	ENSG00000151726	0.592515	0.454537	0.342431		0.122348	0.723734	0.140421
HOMER1	ENSG00000152413	0.592442	0.342469	0.465379		0.804061	0.0299083	1.52421
SLCO1A2	ENSG00000084453	0.59237	0.361277	0.442159		1.10102	0.245641	0.6097
UBA52	ENSG00000221983	0.592252	0.316683	0.499375		1.04432	0.000504222	3.29738
KPNA2	ENSG00000182481	0.592167	0.35246	0.452891		1.97216	2.33167e-07	6.63233
P2RX5	ENSG00000083454	0.592008	0.736686	0.132718		0.728366	0.165864	0.780249
CNPPD1	ENSG00000115649	0.591456	0.264772	0.577128		0.434607	0.0593422	1.22664
PPP1R9A	ENSG00000158528	0.591273	0.194077	0.712026		0.20691	0.52776	0.277564
PDIA4	ENSG00000155660	0.59122	0.217075	0.663391		0.817656	0.000236048	3.627
MKRN1	ENSG00000133606	0.5912	0.226862	0.644238		0.395569	0.0104969	1.97894
EDF1	ENSG00000107223	0.591129	0.264772	0.577128		0.56872	0.18898	0.723584
TMEM248	ENSG00000106609	0.590988	0.348867	0.45734		0.0320177	0.834988	0.0783199
ELMOD2	ENSG00000179387	0.590485	0.181242	0.741742		0.407726	0.0123904	1.90691
FAM210A	ENSG00000177150	0.590457	0.262066	0.58159		0.647799	0.00177351	2.75117
RPS9	ENSG00000170889	0.59021	0.342967	0.464747		1.26041	0.0014673	2.83348
ARL8B	ENSG00000134108	0.589367	0.327192	0.485198		0.152798	0.424184	0.372446
HID1	ENSG00000167861	0.589224	0.219584	0.658398		0.512759	0.0795865	1.09916
ABHD5	ENSG00000011198	0.589137	0.310039	0.508583		0.466847	0.0499543	1.30143
PRDX4	ENSG00000123131	0.589117	0.480367	0.318427		1.71784	5.76238e-07	6.2394
AP5M1	ENSG00000053770	0.588969	0.204592	0.689111		0.158562	0.32739	0.484935
THUMPD3	ENSG00000134077	0.588906	0.18491	0.733039		0.56731	6.01898e-05	4.22048
PTCHD2	ENSG00000204624	0.588699	0.575673	0.239824		0.162082	0.787568	0.103712
SEC61G	ENSG00000132432	0.58863	0.232175	0.634185		1.20802	0.00106682	2.97191
DCAF13	ENSG00000164934	0.588462	0.158589	0.799728		1.48388	6.4066e-09	8.19337
CREB3L4	ENSG00000143578	0.588372	0.412799	0.384262		0.833845	0.00620613	2.20718
MZT1	ENSG00000204899	0.587917	0.327192	0.485198		1.07604	1.19338e-05	4.92322
SNX16	ENSG00000104497	0.587711	0.195586	0.708662		0.712262	0.00421104	2.37561
FAM104A	ENSG00000133193	0.587649	0.235652	0.627728		0.227533	0.157909	0.801593
SLC2A12	ENSG00000146411	0.587357	0.608901	0.215453		0.0587955	0.914859	0.0386456
C11orf57	ENSG00000150776	0.587295	0.17774	0.750215		0.305835	0.0369571	1.4323
CPD	ENSG00000108582	0.586956	0.262724	0.5805		0.482656	0.0461994	1.33536
SEPT3	ENSG00000100167	0.586874	0.458636	0.338532		1.3633	0.00720852	2.14215
POLR1D	ENSG00000186184	0.58683	0.210744	0.676245		0.710341	0.00108231	2.96565
TXNRD1	ENSG00000198431	0.586715	0.126897	0.896548		1.01582	0.00223256	2.6512
LCORL	ENSG00000178177	0.586691	0.141002	0.850775		0.68344	0.00435279	2.36123
HOXC9	ENSG00000180806	0.586648	0.779544	0.108159		1.35132	0.101341	0.994215
ARMC10	ENSG00000170632	0.586588	0.158101	0.801064		0.585458	0.000156732	3.80484
ZBTB41	ENSG00000177888	0.586498	0.162276	0.789745		0.3917	0.0795828	1.09918
TRIM28	ENSG00000130726	0.585969	0.18774	0.726443		0.986971	0.000156737	3.80483
NMD3	ENSG00000169251	0.5859	0.22866	0.64081		0.695082	3.26655e-05	4.48591
NDUFB6	ENSG00000165264	0.585893	0.486256	0.313135		0.77645	0.0304441	1.5165
CPSF2	ENSG00000165934	0.585713	0.258325	0.587834		0.556296	0.000810214	3.0914
NIPSNAP1	ENSG00000184117	0.585696	0.26188	0.581898		1.05264	1.44122e-05	4.84127
ELAVL2	ENSG00000107105	0.585612	0.627855	0.202141		0.141395	0.885903	0.0526139
TMCC3	ENSG00000057704	0.585343	0.207567	0.682841		0.388959	0.203111	0.692267
SMARCC1	ENSG00000173473	0.585277	0.255049	0.593377		0.772491	1.33497e-05	4.87453
MDH2	ENSG00000146701	0.585227	0.236404	0.626345		1.30744	1.18489e-06	5.92632
ING2	ENSG00000168556	0.585181	0.387375	0.411868		0.393393	0.0692733	1.15943
ABHD17C	ENSG00000136379	0.584982	0.279382	0.553801		0.58965	0.0315221	1.50138
SUMO3	ENSG00000184900	0.584692	0.54987	0.25974		0.469213	0.00323723	2.48983
DNPH1	ENSG00000112667	0.584177	0.456647	0.34042		0.967584	0.00503461	2.29803
NENF	ENSG00000117691	0.584112	0.442205	0.354376		0.37989	0.379039	0.421316
KIAA1147	ENSG00000257093	0.583861	0.282046	0.54968		0.174031	0.546165	0.262676
ZBTB11	ENSG00000066422	0.583642	0.225929	0.646028		0.481064	0.0255874	1.59197
ARPC5L	ENSG00000136950	0.583279	0.358287	0.445769		0.779641	0.000283765	3.54704
CRNKL1	ENSG00000101343	0.583036	0.166502	0.778579		0.594386	0.00013122	3.882
EPB41L4B	ENSG00000095203	0.58302	0.199848	0.6993		0.885225	0.0173185	1.76149
RNF14	ENSG00000013561	0.58292	0.198437	0.702378		0.364686	0.0208982	1.67989
HEXB	ENSG00000049860	0.582764	0.227913	0.64223		0.596353	0.0111773	1.95166
GRPR	ENSG00000126010	0.582652	0.558863	0.252694		1.0201	0.297603	0.526362
SORD	ENSG00000140263	0.582538	0.502162	0.299156		0.338272	0.402144	0.395619
SLC25A40	ENSG00000075303	0.582473	0.181242	0.741742		0.344369	0.128836	0.889963
GPR137	ENSG00000173264	0.582419	0.236404	0.626345		0.32004	0.253234	0.596478
SPIRE1	ENSG00000134278	0.582254	0.181242	0.741742		0.246828	0.55221	0.257896
SCN2A	ENSG00000136531	0.582171	0.569247	0.244699		1.15923	0.104703	0.980043
CBY1	ENSG00000100211	0.582074	0.382551	0.417311		0.40523	0.137235	0.862536
RPS15A	ENSG00000134419	0.581941	0.206991	0.684049		1.567	1.08245e-06	5.96559
DNAJB9	ENSG00000128590	0.581792	0.28171	0.550198		0.424003	0.183742	0.735792
WDR83OS	ENSG00000105583	0.581739	0.258651	0.587285		0.587821	0.05058	1.29602
CORO2A	ENSG00000106789	0.581699	0.308082	0.511333		0.275174	0.281953	0.549823
POU5F1B	ENSG00000212993	0.581475	0.477284	0.321223		0.349285	0.412042	0.385059
DMRTA1	ENSG00000176399	0.58116	0.307511	0.512139		0.330346	0.564203	0.248565
POLE4	ENSG00000115350	0.580845	0.512457	0.290342		0.864492	0.00168627	2.77307
KPNB1	ENSG00000108424	0.580172	0.221958	0.65373		0.892998	1.3036e-07	6.88486
H2AFZ	ENSG00000164032	0.579916	0.431069	0.365453		1.23531	3.251e-05	4.48798
CBX8	ENSG00000141570	0.579659	0.44101	0.355552		1.151	4.61898e-05	4.33545
LMF2	ENSG00000100258	0.579176	0.22756	0.642904		0.185792	0.566912	0.246484
SPTBN2	ENSG00000173898	0.57877	0.210744	0.676245		0.793344	0.00245207	2.61047
DR1	ENSG00000117505	0.578668	0.252003	0.598594		0.385857	0.0133389	1.87488
GANAB	ENSG00000089597	0.578451	0.303425	0.517948		0.670273	7.43802e-06	5.12854
UBE2M	ENSG00000130725	0.578332	0.345332	0.461764		0.797394	0.00377543	2.42303
GOT2	ENSG00000125166	0.578276	0.413794	0.383216		0.385601	0.176358	0.753605
BIRC2	ENSG00000110330	0.578108	0.340012	0.468505		0.155155	0.365774	0.436787
SMEK2	ENSG00000138041	0.578104	0.316746	0.499289		0.454927	0.00377063	2.42359
XPOT	ENSG00000184575	0.578067	0.183525	0.736305		0.971311	2.39766e-05	4.62021
AAMP	ENSG00000127837	0.577913	0.154799	0.810233		1.02269	5.57977e-05	4.25338
FAM168B	ENSG00000152102	0.577886	0.383885	0.415799		0.244842	0.135034	0.869558
CTNND2	ENSG00000169862	0.57788	0.409517	0.387728		0.772568	0.0326737	1.4858
SAR1A	ENSG00000079332	0.577872	0.368984	0.432992		0.349012	0.00701803	2.15378
ARL5B	ENSG00000165997	0.57787	0.292525	0.533837		0.326289	0.188505	0.724676
FAM3C	ENSG00000196937	0.577618	0.295619	0.529267		0.316046	0.0749832	1.12504
RPS7	ENSG00000171863	0.577474	0.288604	0.539697		1.35084	3.32234e-06	5.47856
MSL2	ENSG00000174579	0.577367	0.252003	0.598594		0.0477075	0.791149	0.101742
DUSP28	ENSG00000188542	0.576941	0.517276	0.286278		0.230802	0.222744	0.652193
C7orf55-LUC7L2	ENSG00000146963	0.576702	0.359661	0.444106		0.145013	0.448025	0.348697
PLEKHJ1	ENSG00000104886	0.576509	0.26937	0.569651		1.07593	0.00107257	2.96957
CSNK2A1	ENSG00000101266	0.576443	0.208574	0.68074		0.446167	0.000644766	3.1906
TIPRL	ENSG00000143155	0.576315	0.252191	0.598271		0.761528	2.56342e-05	4.59118
PTBP1	ENSG00000011304	0.575945	0.30735	0.512367		0.724715	5.58337e-05	4.2531
ARHGDIA	ENSG00000141522	0.575936	0.327481	0.484814		0.782351	0.00686802	2.16317
CREB1	ENSG00000118260	0.575896	0.23387	0.631026		0.0788838	0.731475	0.135801
ATP5G2	ENSG00000135390	0.575856	0.163084	0.78759		0.890716	0.00284301	2.54622
CCDC78	ENSG00000162004	0.575132	0.533429	0.272923		1.57428	0.00563911	2.24879
ATPIF1	ENSG00000130770	0.575099	0.218806	0.65994		0.498462	0.073974	1.13092
SMAD5	ENSG00000113658	0.575078	0.289774	0.537941		0.33873	0.12108	0.916929
FBXO46	ENSG00000177051	0.574972	0.219301	0.658959		0.539565	0.00307278	2.51247
ATP6AP2	ENSG00000182220	0.574801	0.46834	0.329438		0.1731	0.414476	0.382501
ZBTB33	ENSG00000177485	0.573927	0.218806	0.65994		0.536552	0.00178702	2.74787
RFXAP	ENSG00000133111	0.573893	0.584708	0.233061		0.295596	0.110154	0.957999
GRB2	ENSG00000177885	0.573526	0.218806	0.65994		0.120819	0.615965	0.210444
ZNF792	ENSG00000180884	0.573332	0.314089	0.502947		0.383616	0.20814	0.681644
KIF4A	ENSG00000090889	0.573207	0.48445	0.314751		3.47768	2.56234e-07	6.59136
ARHGAP18	ENSG00000146376	0.573015	0.206991	0.684049		0.992173	0.00330714	2.48055
RPS26	ENSG00000197728	0.572998	0.38676	0.412558		1.05344	0.00648733	2.18793
STARD7	ENSG00000084090	0.571861	0.402575	0.395154		0.595336	2.39062e-05	4.62149
CCDC47	ENSG00000108588	0.571514	0.248281	0.605057		0.731844	0.000213888	3.66981
EIF3A	ENSG00000107581	0.570913	0.299114	0.524163		0.706907	0.00817814	2.08735
SLC35B2	ENSG00000157593	0.570876	0.39788	0.400247		0.966276	2.39572e-05	4.62056
MAP3K13	ENSG00000073803	0.570677	0.187372	0.727294		0.0855973	0.614734	0.211313
RNF113A	ENSG00000125352	0.570411	0.663965	0.177855		0.7739	0.00196562	2.7065
GLS	ENSG00000115419	0.57013	0.236404	0.626345		0.342871	0.203529	0.691373
MAP3K5	ENSG00000197442	0.569941	0.475699	0.322668		0.320786	0.289067	0.539002
CTNNA1	ENSG00000044115	0.569835	0.314289	0.502671		0.230262	0.122194	0.912948
RPL18	ENSG00000063177	0.569806	0.361277	0.442159		1.06244	0.0132682	1.87719
PUM2	ENSG00000055917	0.569743	0.326546	0.486055		0.0593469	0.767811	0.114746
NUFIP2	ENSG00000108256	0.569327	0.379883	0.42035		0.174057	0.457574	0.339539
RABAC1	ENSG00000105404	0.56931	0.363839	0.439091		0.150305	0.742179	0.129491
CMAS	ENSG00000111726	0.569109	0.236404	0.626345		0.51698	0.0292605	1.53372
SLMO1	ENSG00000141391	0.569048	0.638466	0.194862		0.690764	0.0759693	1.11936
MSL1	ENSG00000188895	0.568804	0.236881	0.625469		0.222729	0.126063	0.899412
MRPL33	ENSG00000243147	0.567746	0.268755	0.570644		0.825097	0.000306602	3.51343
CXXC5	ENSG00000171604	0.567406	0.218682	0.660187		0.0897238	0.697415	0.156509
SLC9A3R1	ENSG00000109062	0.566983	0.274944	0.560756		0.376684	0.165924	0.78009
SUCO	ENSG00000094975	0.566792	0.218806	0.65994		0.499001	0.0114948	1.9395
POLDIP2	ENSG00000004142	0.566443	0.302397	0.519422		0.634676	0.00263943	2.57849
MORF4L1	ENSG00000185787	0.566347	0.300889	0.521594		0.251319	0.0615451	1.21081
RPL13	ENSG00000167526	0.566262	0.569247	0.244699		0.747587	0.106078	0.974376
SNX22	ENSG00000157734	0.566246	0.271627	0.566026		0.756926	0.0429375	1.36716
TSEN15	ENSG00000198860	0.566155	0.215553	0.666445		0.237307	0.12299	0.910132
HDGF	ENSG00000143321	0.566091	0.253822	0.59547		1.1169	5.40115e-07	6.26751
PPP3R1	ENSG00000221823	0.566026	0.287447	0.541443		0.365559	0.00246278	2.60857
OCRL	ENSG00000122126	0.565964	0.154435	0.811254		0.181206	0.336196	0.473407
CCNJ	ENSG00000107443	0.565847	0.144545	0.839996		0.416287	0.160906	0.793427
BRIX1	ENSG00000113460	0.565532	0.198286	0.702708		1.21083	2.80696e-08	7.55176
CRCP	ENSG00000241258	0.565517	0.258468	0.587594		0.36115	0.0032629	2.4864
UBE2H	ENSG00000186591	0.565397	0.327935	0.484212		0.128902	0.427406	0.36916
BCAM	ENSG00000187244	0.565092	0.463796	0.333673		0.858272	0.0562513	1.24987
HPRT1	ENSG00000165704	0.564846	0.480441	0.31836		1.2639	2.05219e-07	6.68778
TMEM64	ENSG00000180694	0.564786	0.236404	0.626345		0.380088	0.102679	0.98852
CALM3	ENSG00000160014	0.564771	0.277839	0.556206		0.37043	0.0224053	1.64965
BBS4	ENSG00000140463	0.564723	0.262724	0.5805		1.09005	0.0371879	1.4296
SYVN1	ENSG00000162298	0.564405	0.200381	0.698144		0.269054	0.121395	0.915798
CLNS1A	ENSG00000074201	0.563789	0.197113	0.705285		1.03763	6.83192e-10	9.16546
C5orf38	ENSG00000186493	0.563773	0.596573	0.224336		0.753372	0.103877	0.983479
COX7A2L	ENSG00000115944	0.563438	0.279793	0.553163		0.911609	4.31881e-06	5.36464
FDX1	ENSG00000137714	0.562745	0.337164	0.472159		0.411405	0.0422686	1.37398
HAX1	ENSG00000143575	0.562737	0.303894	0.517278		0.377894	0.0294455	1.53098
MCMDC2	ENSG00000178460	0.562717	0.29646	0.528034		1.0453	0.000966807	3.01466
PDCD2L	ENSG00000126249	0.562686	0.648332	0.188202		1.3887	2.65357e-08	7.57617
RPN2	ENSG00000118705	0.562667	0.291245	0.535741		0.814981	5.10089e-05	4.29235
HYLS1	ENSG00000198331	0.562388	0.403646	0.394		0.986441	0.000188172	3.72544
TMEM181	ENSG00000146433	0.562217	0.306252	0.513922		0.344178	0.0785122	1.10506
UCK2	ENSG00000143179	0.562215	0.233033	0.632583		1.49985	3.22525e-09	8.49144
SMDT1	ENSG00000183172	0.56197	0.269287	0.569785		0.686615	0.033816	1.47088
HNRNPA3	ENSG00000170144	0.561915	0.490629	0.309247		0.525664	0.000111993	3.95081
SNX4	ENSG00000114520	0.561859	0.232171	0.634193		0.573927	0.00775782	2.11026
CDC73	ENSG00000134371	0.561317	0.360771	0.442769		0.287803	0.20397	0.690434
SRSF7	ENSG00000115875	0.561201	0.294713	0.530601		0.43793	0.0020408	2.6902
WDR5B	ENSG00000196981	0.560948	0.459243	0.337957		0.353841	0.0490275	1.30956
CNOT8	ENSG00000155508	0.560591	0.26069	0.583876		0.566228	0.00126452	2.89807
PELO	ENSG00000152684	0.56035	0.270166	0.568369		0.406683	0.0131834	1.87997
GAL	ENSG00000069482	0.560301	0.756373	0.121264		3.22653	1.96385e-06	5.70689
PCDHB5	ENSG00000113209	0.560149	0.597404	0.223732		0.687691	0.213797	0.669997
CNP	ENSG00000173786	0.560069	0.195586	0.708662		0.230782	0.25801	0.588363
UBE2B	ENSG00000119048	0.559371	0.266811	0.573796		0.366905	0.0148693	1.82771
C11orf1	ENSG00000137720	0.559049	0.410136	0.387072		0.566903	0.0452093	1.34477
SSNA1	ENSG00000176101	0.558869	0.511243	0.291373		0.30888	0.438135	0.358392
GORASP2	ENSG00000115806	0.5588	0.219099	0.659359		0.764561	2.00965e-05	4.69688
UBE2E1	ENSG00000170142	0.558417	0.277208	0.557194		0.827031	4.29534e-07	6.367
CRK	ENSG00000167193	0.558353	0.565142	0.247842		0.162267	0.288402	0.540002
SLC25A22	ENSG00000177542	0.558245	0.22354	0.650645		1.29332	0.000112309	3.94959
ERO1LB	ENSG00000086619	0.557961	0.351468	0.454115		0.892008	0.0443386	1.35322
SLC30A5	ENSG00000145740	0.55783	0.18491	0.733039		0.747816	0.000242761	3.61482
CHMP4B	ENSG00000101421	0.557815	0.498643	0.302211		0.176504	0.416585	0.380296
LBH	ENSG00000213626	0.557601	0.439105	0.357432		0.353065	0.572432	0.242276
TROAP	ENSG00000135451	0.557397	0.665469	0.176872		2.62656	6.59039e-06	5.18109
TSPAN6	ENSG00000000003	0.557279	0.264434	0.577682		0.486318	0.0707635	1.15019
CAPNS1	ENSG00000126247	0.557216	0.374449	0.426608		0.287797	0.336042	0.473606
HYOU1	ENSG00000149428	0.557149	0.219066	0.659425		0.688246	0.00649616	2.18734
CUEDC2	ENSG00000107874	0.557013	0.514018	0.289022		0.982425	0.00348943	2.45725
C11orf73	ENSG00000149196	0.556943	0.299513	0.523584		0.61317	0.0022418	2.6494
C2orf72	ENSG00000204128	0.556709	0.719349	0.143061		0.104728	0.851015	0.0700629
CDR2L	ENSG00000109089	0.555899	0.458732	0.338441		0.577011	0.0262727	1.5805
PSMC2	ENSG00000161057	0.55589	0.191008	0.718948		0.514584	0.000228177	3.64173
SLC35B4	ENSG00000205060	0.555761	0.264633	0.577355		0.314293	0.241375	0.617308
TMEM70	ENSG00000175606	0.55576	0.340012	0.468505		1.07672	2.76095e-05	4.55894
ARHGAP6	ENSG00000047648	0.555723	0.412144	0.384951		0.140715	0.637368	0.19561
SLC25A36	ENSG00000114120	0.555547	0.412532	0.384542		0.28281	0.10837	0.965089
IGBP1	ENSG00000089289	0.555431	0.389466	0.40953		0.977538	4.46011e-05	4.35065
STAG2	ENSG00000101972	0.555301	0.329559	0.482067		0.317758	0.08178	1.08735
HSBP1	ENSG00000230989	0.554695	0.262415	0.581012		0.723256	0.0022734	2.64332
ASPHD1	ENSG00000174939	0.554594	0.669607	0.17418		1.817	0.00113297	2.94578
ZNF587	ENSG00000198466	0.554547	0.318399	0.497029		0.16558	0.568051	0.245613
PDE12	ENSG00000174840	0.554363	0.207771	0.682415		0.514925	0.00625386	2.20385
INTS12	ENSG00000138785	0.554061	0.204439	0.689437		0.280642	0.0489329	1.3104
SLC6A8	ENSG00000130821	0.554042	0.226862	0.644238		0.957255	0.000353098	3.4521
FAM105A	ENSG00000145569	0.554031	0.314089	0.502947		0.241636	0.542324	0.265741
TCAIM	ENSG00000179152	0.554002	0.270166	0.568369		0.170197	0.372094	0.429348
ZNF766	ENSG00000196214	0.553969	0.215415	0.666725		0.271196	0.0562375	1.24997
METTL5	ENSG00000138382	0.553938	0.412144	0.384951		0.895626	1.74247e-05	4.75884
SLC25A32	ENSG00000164933	0.553815	0.226305	0.645307		0.747093	0.00108697	2.96378
TPI1	ENSG00000111669	0.553471	0.360387	0.443231		1.44465	1.53583e-06	5.81366
EIF4G1	ENSG00000114867	0.553464	0.320961	0.493548		0.922867	2.23721e-06	5.65029
ASF1A	ENSG00000111875	0.553083	0.31873	0.496576		0.286596	0.135908	0.866755
ULK3	ENSG00000140474	0.552992	0.244076	0.612475		0.621221	0.0134954	1.86981
JTB	ENSG00000143543	0.552936	0.304167	0.516888		0.617295	0.00920143	2.03614
CYB5D1	ENSG00000182224	0.552927	0.287901	0.540758		0.0288977	0.90999	0.0409635
COX6C	ENSG00000164919	0.552721	0.185959	0.730584		0.985398	0.00658941	2.18115
HIST1H1C	ENSG00000187837	0.552479	0.551998	0.258062		0.29192	0.666535	0.176177
JPH1	ENSG00000104369	0.552088	0.364127	0.438747		0.581121	0.122218	0.912863
NDUFA4	ENSG00000189043	0.551923	0.422699	0.373969		0.736056	0.00348817	2.4574
SIX1	ENSG00000126778	0.551492	0.539925	0.267666		0.66871	0.0263603	1.57905
CRIPT	ENSG00000119878	0.551074	0.342449	0.465405		0.623192	8.77462e-05	4.05677
DNASE1L1	ENSG00000013563	0.551052	0.29415	0.531431		0.521785	0.0159966	1.79597
ACPT	ENSG00000142513	0.550996	0.567512	0.246025		0.84141	0.112266	0.949752
ARID1A	ENSG00000117713	0.55084	0.257862	0.588612		0.155866	0.53387	0.272565
ZSCAN16	ENSG00000196812	0.550827	0.536705	0.270264		0.752699	0.000338998	3.4698
RERE	ENSG00000142599	0.550769	0.33389	0.476397		0.133168	0.516866	0.286622
PRPF38B	ENSG00000134186	0.550736	0.19904	0.701059		0.0846124	0.667955	0.175253
UTP11L	ENSG00000183520	0.550629	0.206991	0.684049		0.788957	1.06235e-07	6.97373
COPRS	ENSG00000172301	0.550379	0.39347	0.405089		0.507941	0.0812809	1.09001
METAP2	ENSG00000111142	0.550328	0.179951	0.744845		1.06892	2.77295e-11	10.5571
DDX5	ENSG00000108654	0.550177	0.479414	0.319289		0.171481	0.345035	0.462137
TAX1BP1	ENSG00000106052	0.550146	0.329722	0.481852		0.230539	0.302306	0.519554
RNF149	ENSG00000163162	0.549725	0.315078	0.501582		0.502253	0.00564169	2.24859
SLC35A5	ENSG00000138459	0.549536	0.199293	0.700507		0.22144	0.333285	0.477184
MPZL3	ENSG00000160588	0.5495	0.401277	0.396555		0.0582146	0.800978	0.0963794
CNTN4	ENSG00000144619	0.54944	0.506082	0.295779		0.58512	0.398083	0.400027
TOX	ENSG00000198846	0.549151	0.514528	0.288591		0.0839889	0.909104	0.0413865
CDYL2	ENSG00000166446	0.548945	0.40949	0.387756		0.439399	0.203823	0.690747
PSAP	ENSG00000197746	0.548822	0.464216	0.33328		0.299959	0.124569	0.904589
WNT5A	ENSG00000114251	0.548808	0.76742	0.114967		0.961306	0.205648	0.686875
NRAS	ENSG00000213281	0.548653	0.245581	0.609805		0.47635	0.0286759	1.54248
SEPT2	ENSG00000168385	0.548558	0.473993	0.324228		0.18089	0.278425	0.555293
MFAP3	ENSG00000037749	0.548346	0.154799	0.810233		0.294752	0.141517	0.849192
CORO1B	ENSG00000172725	0.548304	0.308082	0.511333		0.587187	0.100703	0.996958
RCHY1	ENSG00000163743	0.548124	0.219576	0.658415		0.108546	0.768892	0.114135
CUL5	ENSG00000166266	0.547719	0.257953	0.588459		0.158208	0.437233	0.359287
KIAA1522	ENSG00000162522	0.547639	0.367358	0.434911		0.0626286	0.794539	0.0998847
ZWINT	ENSG00000122952	0.547595	0.491681	0.308316		2.28607	2.28592e-06	5.64094
C1orf109	ENSG00000116922	0.547593	0.223992	0.649767		0.802597	4.70319e-05	4.32761
TTYH3	ENSG00000136295	0.547545	0.267235	0.573107		0.622714	0.0206809	1.68443
ADAM21	ENSG00000139985	0.547537	0.656301	0.182897		0.533024	0.45446	0.342504
RPRD1A	ENSG00000141425	0.547381	0.270166	0.568369		0.625215	0.000644603	3.19071
ZNF181	ENSG00000197841	0.547042	0.357848	0.446302		0.29144	0.115354	0.937969
VTI1B	ENSG00000100568	0.546918	0.40459	0.392985		0.289136	0.0153884	1.81281
RWDD4	ENSG00000182552	0.546649	0.259186	0.586389		0.877893	6.29637e-05	4.20091
GOLGA4	ENSG00000144674	0.546565	0.442838	0.353755		0.298424	0.275497	0.559883
JUP	ENSG00000173801	0.546483	0.252191	0.598271		0.585272	0.0118902	1.92481
ZBTB7B	ENSG00000160685	0.54625	0.338375	0.470602		0.564337	0.014844	1.82845
FUT11	ENSG00000196968	0.546056	0.238084	0.623271		0.328414	0.0903507	1.04407
COX14	ENSG00000178449	0.546008	0.458121	0.33902		0.525007	0.0587041	1.23133
SNRPC	ENSG00000124562	0.545762	0.385199	0.414314		0.993585	5.72327e-05	4.24236
MANEAL	ENSG00000185090	0.545678	0.50795	0.294179		1.51102	7.51729e-05	4.12394
TMEM59	ENSG00000116209	0.544766	0.390743	0.408109		0.358702	0.135852	0.866934
BAG6	ENSG00000204463	0.544693	0.282046	0.54968		0.456148	0.0172851	1.76233
DNAJC21	ENSG00000168724	0.54441	0.177003	0.752018		0.288224	0.109793	0.959424
COX18	ENSG00000163626	0.544169	0.223042	0.651613		0.604766	0.000690447	3.16087
RAB22A	ENSG00000124209	0.54389	0.264878	0.576954		0.0880565	0.575137	0.240229
PTPLAD1	ENSG00000074696	0.543865	0.327935	0.484212		0.818052	0.00161656	2.79141
DNAL1	ENSG00000119661	0.543657	0.236404	0.626345		0.33756	0.0310973	1.50728
PKM	ENSG00000067225	0.54359	0.330994	0.480179		0.442323	0.0633716	1.19811
NOLC1	ENSG00000166197	0.543427	0.35901	0.444893		1.1843	1.33172e-08	7.87559
LMTK2	ENSG00000164715	0.54339	0.201111	0.696564		0.198385	0.407261	0.390127
GLT8D1	ENSG00000016864	0.543095	0.199558	0.699932		0.349023	0.0117472	1.93007
STRAP	ENSG00000023734	0.543095	0.339513	0.469144		1.18794	3.75164e-09	8.42578
PCDHA11	ENSG00000249158	0.542984	0.72189	0.141529		0.936846	0.324281	0.489079
CLIC1	ENSG00000213719	0.542964	0.349759	0.456232		0.604847	0.0101115	1.99518
CTNNB1	ENSG00000168036	0.54291	0.429482	0.367055		0.320633	0.0763561	1.11716
HSF4	ENSG00000102878	0.542891	0.464216	0.33328		0.0188132	0.974346	0.011287
SURF1	ENSG00000148290	0.542421	0.402575	0.395154		0.559366	0.0842373	1.0745
GPC4	ENSG00000076716	0.542361	0.64964	0.187327		0.0169568	0.97073	0.0129017
GRPEL1	ENSG00000109519	0.542091	0.221297	0.655025		1.06138	5.64362e-08	7.24844
CEP70	ENSG00000114107	0.541791	0.236404	0.626345		0.206823	0.309584	0.509221
PSMD11	ENSG00000108671	0.541738	0.252191	0.598271		0.427899	0.000695708	3.15757
C8G	ENSG00000176919	0.541718	0.810542	0.0912244		0.217195	0.637373	0.195606
ATP5J	ENSG00000154723	0.541095	0.440724	0.355833		0.786467	0.00179669	2.74553
RNF187	ENSG00000168159	0.540798	0.302519	0.519247		0.542962	0.0197273	1.70493
UHRF1BP1	ENSG00000065060	0.540686	0.177179	0.751588		0.363073	0.199634	0.699765
PSMD5	ENSG00000095261	0.540625	0.244342	0.612002		0.152176	0.586105	0.232025
RAD23A	ENSG00000179262	0.540125	0.298204	0.525487		0.336865	0.235204	0.628555
HIST1H3E	ENSG00000196966	0.540111	0.696114	0.157319		0.443299	0.349597	0.456433
SMUG1	ENSG00000123415	0.539947	0.26551	0.575919		0.355465	0.0968406	1.01394
SSU72	ENSG00000160075	0.539416	0.224691	0.648415		0.5057	0.014202	1.84765
TIMMDC1	ENSG00000113845	0.53927	0.277362	0.556952		0.573329	0.000367754	3.43444
COPG1	ENSG00000181789	0.538891	0.344412	0.462922		0.501157	0.0146954	1.83282
TTC33	ENSG00000113638	0.53867	0.31805	0.497505		0.187952	0.41267	0.384397
ALDOA	ENSG00000149925	0.538622	0.274801	0.560981		0.802555	0.0143303	1.84374
LONP2	ENSG00000102910	0.53862	0.398799	0.399246		0.151364	0.548312	0.260972
RABGEF1	ENSG00000154710	0.538592	0.666414	0.176256		0.229681	0.483449	0.315649
IRGQ	ENSG00000167378	0.538591	0.236404	0.626345		0.332867	0.137567	0.861485
UBA2	ENSG00000126261	0.538429	0.22426	0.649248		0.790906	3.40292e-07	6.46815
AFTPH	ENSG00000119844	0.538406	0.452431	0.344447		0.446865	0.0227789	1.64247
TOB2	ENSG00000183864	0.53831	0.444172	0.352449		0.134117	0.390462	0.408421
SPINK8	ENSG00000229453	0.538305	0.745307	0.127665		0.02594	0.978616	0.00938749
CDON	ENSG00000064309	0.538238	0.264772	0.577128		0.228649	0.440666	0.35589
RSL1D1	ENSG00000171490	0.538158	0.247742	0.606		1.23518	8.50399e-12	11.0704
WRNIP1	ENSG00000124535	0.537771	0.27417	0.561981		0.658788	9.02541e-05	4.04453
GNAS	ENSG00000087460	0.537722	0.432012	0.364504		0.163263	0.500792	0.300343
NDUFB10	ENSG00000140990	0.53772	0.558808	0.252737		1.0343	0.0016585	2.78028
RABIF	ENSG00000183155	0.537358	0.318981	0.496235		0.440526	0.000619573	3.20791
SEC11A	ENSG00000140612	0.537263	0.201906	0.694851		0.9422	1.17212e-07	6.93103
LPCAT1	ENSG00000153395	0.536899	0.264772	0.577128		1.11532	1.17267e-05	4.93082
OTUD6B	ENSG00000155100	0.536592	0.237227	0.624836		1.14684	4.15243e-05	4.3817
MMP15	ENSG00000102996	0.53641	0.328986	0.482822		0.831807	0.0334212	1.47598
STRADB	ENSG00000082146	0.53623	0.236404	0.626345		0.516178	0.064868	1.18797
TMEM170B	ENSG00000205269	0.536182	0.344412	0.462922		0.430626	0.0884108	1.05349
ING3	ENSG00000071243	0.536022	0.23289	0.632849		0.753664	0.0022155	2.65453
MIOS	ENSG00000164654	0.535482	0.277839	0.556206		0.37391	0.111637	0.952191
UFL1	ENSG00000014123	0.535467	0.264425	0.577697		0.227289	0.439252	0.357286
TRAPPC4	ENSG00000196655	0.535447	0.279793	0.553163		0.445302	0.0866468	1.06225
SLC25A46	ENSG00000164209	0.535232	0.26551	0.575919		0.247816	0.150811	0.821568
LRFN1	ENSG00000128011	0.534996	0.606984	0.216823		1.02002	0.00323171	2.49057
PPM1A	ENSG00000100614	0.534962	0.368984	0.432992		0.188146	0.315856	0.50051
PRRC2A	ENSG00000204469	0.534912	0.32621	0.486503		0.527187	0.00574196	2.24094
DESI1	ENSG00000100418	0.534662	0.235449	0.628103		0.726571	1.0093e-05	4.99598
RPL31	ENSG00000071082	0.534629	0.525789	0.279188		1.432	1.14855e-05	4.93985
HADHB	ENSG00000138029	0.534319	0.299261	0.52395		0.637991	4.66247e-05	4.33138
RPF1	ENSG00000117133	0.533994	0.24516	0.610551		0.862266	3.57811e-06	5.44635
SLC39A8	ENSG00000138821	0.533978	0.425173	0.371435		0.396682	0.423037	0.373622
ICA1	ENSG00000003147	0.53395	0.252191	0.598271		0.819665	5.40026e-05	4.26759
TMEM167B	ENSG00000215717	0.533924	0.396187	0.4021		0.0481435	0.798863	0.0975278
PIGV	ENSG00000060642	0.533613	0.194488	0.711108		0.315174	0.0700428	1.15464
PHF12	ENSG00000109118	0.533327	0.252806	0.597213		0.506849	0.0156083	1.80665
PRRC2B	ENSG00000130723	0.532741	0.394744	0.403685		0.171275	0.40552	0.391988
CNOT11	ENSG00000158435	0.532433	0.33215	0.478666		0.630382	0.00014535	3.83758
ASNA1	ENSG00000198356	0.532348	0.340888	0.467388		0.790269	0.00271759	2.56582
CTTNBP2NL	ENSG00000143079	0.532268	0.217158	0.663224		0.0522618	0.87191	0.0595281
ASAH2B	ENSG00000204147	0.532261	0.458121	0.33902		0.437022	0.0684802	1.16444
GABPA	ENSG00000154727	0.532214	0.306245	0.513931		0.284537	0.228079	0.641916
SUDS3	ENSG00000111707	0.531884	0.33389	0.476397		0.353414	0.0293256	1.53275
SERPINB6	ENSG00000124570	0.531807	0.373442	0.427777		0.497841	0.100456	0.998024
RRN3	ENSG00000085721	0.531552	0.236404	0.626345		0.854572	9.83047e-08	7.00743
ARL13B	ENSG00000169379	0.531148	0.278558	0.555084		0.183691	0.509132	0.29317
MRPL37	ENSG00000116221	0.531129	0.224691	0.648415		1.28123	3.64768e-08	7.43798
INTS5	ENSG00000185085	0.530915	0.215415	0.666725		0.679205	0.00145766	2.83634
ICAM3	ENSG00000076662	0.530705	0.410623	0.386557		0.132724	0.686903	0.163104
EAF1	ENSG00000144597	0.530684	0.279154	0.554155		0.592662	0.00723805	2.14038
ENSA	ENSG00000143420	0.530588	0.359661	0.444106		0.612382	0.000107704	3.96777
SNRPG	ENSG00000143977	0.530565	0.344307	0.463054		1.01756	1.17397e-05	4.93034
PIK3R3	ENSG00000117461	0.530457	0.245605	0.609764		0.305124	0.232558	0.633469
CTPS1	ENSG00000171793	0.530425	0.388425	0.410693		0.812697	0.000190924	3.71914
CHMP2B	ENSG00000083937	0.530301	0.384105	0.41555		0.165434	0.512336	0.290445
KIF3B	ENSG00000101350	0.530298	0.236404	0.626345		0.33335	0.0289847	1.53783
PTS	ENSG00000150787	0.529962	0.282572	0.548871		0.869472	0.00113199	2.94616
CACUL1	ENSG00000151893	0.529874	0.248941	0.603904		0.314823	0.0496293	1.30426
NPTXR	ENSG00000221890	0.529461	0.30448	0.516441		0.0250299	0.941766	0.0260572
ATP5G3	ENSG00000154518	0.529376	0.217075	0.663391		1.18145	8.53713e-06	5.06869
COPB2	ENSG00000184432	0.529269	0.378693	0.421712		0.619587	0.000603404	3.21939
SMARCD2	ENSG00000108604	0.529239	0.224112	0.649535		0.716226	0.00016214	3.79011
TMEM97	ENSG00000109084	0.528971	0.578309	0.23784		1.30397	2.76653e-06	5.55806
RHBDD2	ENSG00000005486	0.528878	0.278348	0.555412		0.0613024	0.849559	0.0708064
DDT	ENSG00000099977	0.528851	0.678439	0.168489		1.12199	0.00170068	2.76938
CCBL2	ENSG00000137944	0.52885	0.462439	0.334946		0.822587	1.95281e-05	4.70934
COPB1	ENSG00000129083	0.528758	0.297371	0.526701		0.656121	0.000854207	3.06844
BLOC1S6	ENSG00000104164	0.528755	0.405648	0.39185		0.404433	0.0473518	1.32466
TIMM8B	ENSG00000150779	0.528748	0.470737	0.327222		1.02004	0.000997125	3.00125
AAED1	ENSG00000158122	0.528513	0.39063	0.408235		0.382907	0.123079	0.909817
PCCB	ENSG00000114054	0.528416	0.145067	0.83843		1.27706	3.11732e-08	7.50622
XPO1	ENSG00000082898	0.528349	0.292609	0.533712		0.410998	0.0215336	1.66688
MRPL45	ENSG00000174100	0.527886	0.267354	0.572914		1.05966	8.77189e-09	8.05691
PRKAR2A	ENSG00000114302	0.527657	0.279615	0.553439		0.354826	0.0566136	1.24708
FKBP10	ENSG00000141756	0.527458	0.57297	0.241868		1.72958	0.000256347	3.59117
IL17D	ENSG00000172458	0.527255	0.581323	0.235583		1.1594	0.000334022	3.47622
SLC25A17	ENSG00000100372	0.527026	0.208229	0.681459		1.23583	1.52498e-05	4.81673
GRTP1	ENSG00000139835	0.527006	0.352048	0.453398		0.159359	0.575749	0.239767
SRSF11	ENSG00000116754	0.526963	0.437965	0.35856		0.282102	0.04508	1.34602
FAM60A	ENSG00000139146	0.526946	0.324031	0.489413		0.759199	0.00191388	2.71809
SNAP23	ENSG00000092531	0.526828	0.39037	0.408524		0.156653	0.450845	0.345973
CHN2	ENSG00000106069	0.526445	0.651681	0.185965		0.830278	0.110398	0.957039
[truncated: 8,594 more rows]
