# Supplementary material for: MEIS1 down-regulation by MYC mediates prostate cancer development through elevated HOXB13 expression and AR activity
Source: Oncogene. 2020 Jul 17;39(34):5663–74. doi: 10.1038/s41388-020-01389-7 (PMC7441006; doi:10.1038/s41388-020-01389-7)
Supplement: Supplementary file 6 — Supplementary Table 5 [file 41388_2020_1389_MOESM6_ESM.xlsx]

## Sheet: Supplementary Table 5
Gene_Set	LCM_Tissue_NES	LCM_Tissue_qvalues		TCGA_NES	TCGA_qvalues
NAKAYAMA_SOFT_TISSUE_TUMORS_PCA1_UP	-3.69737	0		-2.25442	0.00696221
REACTOME_CLASS_A_1_RHODOPSIN_LIKE_RECEPTORS	-3.46961	0		-2.10166	0.00696221
WALLACE_PROSTATE_CANCER_RACE_UP	-3.39062	0		-2.66884	0.00696221
KONDO_PROSTATE_CANCER_WITH_H3K27ME3	-3.27861	0		-1.84919	0.00696221
MCLACHLAN_DENTAL_CARIES_UP	-3.27042	0		-2.28178	0.00696221
KUROZUMI_RESPONSE_TO_ONCOCYTIC_VIRUS	-3.22122	0		-2.21393	0.00696221
REACTOME_IMMUNOREGULATORY_INTERACTIONS_BETWEEN_A_LYMPHOID_AND_A_NON_LYMPHOID_CELL	-3.20617	0		-2.28808	0.00696221
REACTOME_CHEMOKINE_RECEPTORS_BIND_CHEMOKINES	-3.10518	0		-2.36124	0.00696221
REACTOME_ANTIMICROBIAL_PEPTIDES	-3.00799	0		-1.9763	0.00696221
KEGG_PRIMARY_IMMUNODEFICIENCY	-2.99979	0		-2.24498	0.00696221
BOSCO_TH1_CYTOTOXIC_MODULE	-2.94444	0		-2.20492	0.00696221
NABA_CORE_MATRISOME	-2.94021	0		-1.98281	0.00696221
KAMIKUBO_MYELOID_CEBPA_NETWORK	-2.92636	0		-1.79362	0.00696221
HAHTOLA_CTCL_PATHOGENESIS	-2.9248	0		-1.77787	0.00696221
SENGUPTA_NASOPHARYNGEAL_CARCINOMA_WITH_LMP1_DN	-2.92195	0		-2.24403	0.00696221
VILIMAS_NOTCH1_TARGETS_DN	-2.92055	0		-1.80744	0.00696221
MIKKELSEN_IPS_WITH_HCP_H3K27ME3	-2.86974	0		-1.73396	0.0128113
KEGG_HEMATOPOIETIC_CELL_LINEAGE	-2.82966	0		-2.35922	0.00696221
KUROZUMI_RESPONSE_TO_ONCOCYTIC_VIRUS_AND_CYCLIC_RGD	-2.82918	0		-1.91572	0.00696221
HADDAD_T_LYMPHOCYTE_AND_NK_PROGENITOR_DN	-2.81812	0		-1.76126	0.0128113
RICKMAN_HEAD_AND_NECK_CANCER_E	-2.80669	0		-2.06101	0.00696221
REACTOME_DECTIN_2_FAMILY	-2.80336	0		-1.94886	0.00696221
GAURNIER_PSMD4_TARGETS	-2.76758	0		-2.3109	0.00696221
HALLMARK_ALLOGRAFT_REJECTION	-2.76149	0		-2.28078	0.00696221
REACTOME_INTERLEUKIN_10_SIGNALING	-2.74011	0		-2.26208	0.00696221
KRAS.BREAST_UP.V1_UP	-2.72477	0		-1.65098	0.00950491
MIKKELSEN_MEF_LCP_WITH_H3K27ME3	-2.71846	0		-1.83019	0.00696221
NABA_ECM_GLYCOPROTEINS	-2.71031	3.76221e-05		-1.95851	0.00696221
RICKMAN_HEAD_AND_NECK_CANCER_F	-2.69155	3.70343e-05		-2.58882	0.00696221
TAKEDA_TARGETS_OF_NUP98_HOXA9_FUSION_3D_DN	-2.67813	3.64645e-05		-1.6198	0.0239008
TONKS_TARGETS_OF_RUNX1_RUNX1T1_FUSION_GRANULOCYTE_DN	-2.65582	3.5912e-05		-1.69196	0.019452
KEGG_INTESTINAL_IMMUNE_NETWORK_FOR_IGA_PRODUCTION	-2.65198	3.5376e-05		-2.06434	0.00696221
REACTOME_INITIAL_TRIGGERING_OF_COMPLEMENT	-2.64984	3.48558e-05		-1.90873	0.00696221
MIKKELSEN_MEF_ICP_WITH_H3K27ME3	-2.64981	3.43506e-05		-1.83946	0.00696221
KEGG_CYTOKINE_CYTOKINE_RECEPTOR_INTERACTION	-2.63253	3.38599e-05		-2.35257	0.00696221
REACTOME_COMPLEMENT_CASCADE	-2.63138	3.3383e-05		-2.13595	0.00696221
KEGG_COMPLEMENT_AND_COAGULATION_CASCADES	-2.62377	3.29193e-05		-1.91349	0.00696221
SEKI_INFLAMMATORY_RESPONSE_LPS_UP	-2.61937	3.24684e-05		-2.19959	0.00696221
KEGG_NEUROACTIVE_LIGAND_RECEPTOR_INTERACTION	-2.61686	3.20296e-05		-1.79522	0.00696221
KEGG_AUTOIMMUNE_THYROID_DISEASE	-2.61314	3.16026e-05		-1.85005	0.01346
KRAS.PROSTATE_UP.V1_DN	-2.60997	3.11867e-05		-1.95596	0.00696221
KRAS.KIDNEY_UP.V1_DN	-2.60162	3.07817e-05		-2.00648	0.00696221
REACTOME_DEFENSINS	-2.58677	9.27396e-05		-1.6651	0.0124758
FLECHNER_BIOPSY_KIDNEY_TRANSPLANT_REJECTED_VS_OK_UP	-2.58448	9.15656e-05		-2.30303	0.00696221
REACTOME_PEPTIDE_LIGAND_BINDING_RECEPTORS	-2.58052	9.04211e-05		-2.05	0.00696221
VILIMAS_NOTCH1_TARGETS_UP	-2.57504	8.93048e-05		-2.34194	0.00696221
BIOCARTA_NO2IL12_PATHWAY	-2.57484	8.82157e-05		-2.00878	0.00696221
MIKKELSEN_MCV6_ICP_WITH_H3K27ME3	-2.5649	8.71529e-05		-2.03341	0.00696221
MAHADEVAN_IMATINIB_RESISTANCE_DN	-2.56345	8.61153e-05		-1.72463	0.0111633
SERVITJA_ISLET_HNF1A_TARGETS_UP	-2.54178	8.51022e-05		-2.16381	0.00696221
NABA_ECM_REGULATORS	-2.53982	8.31458e-05		-1.70202	0.00696221
SCHUETZ_BREAST_CANCER_DUCTAL_INVASIVE_UP	-2.5358	8.2201e-05		-2.18626	0.00696221
KIM_ALL_DISORDERS_CALB1_CORR_DN	-2.53414	8.12774e-05		-1.82629	0.00696221
KEGG_DRUG_METABOLISM_CYTOCHROME_P450	-2.53159	0.000105559		-1.62556	0.0233026
REACTOME_KERATINIZATION	-2.52328	0.000104399		-1.60162	0.0204797
FARMER_BREAST_CANCER_CLUSTER_1	-2.51107	0.000129405		-2.36787	0.00696221
ANASTASSIOU_MULTICANCER_INVASIVENESS_SIGNATURE	-2.50935	0.000128013		-1.5927	0.0144326
BIOCARTA_DC_PATHWAY	-2.50767	0.000126651		-1.78801	0.00719367
KRAS.600.LUNG.BREAST_UP.V1_UP	-2.50711	0.000125318		-1.79717	0.00696221
HECKER_IFNB1_TARGETS	-2.49693	0.000149949		-2.08617	0.00696221
HINATA_NFKB_IMMU_INF	-2.49051	0.000148403		-1.80227	0.00696221
FINETTI_BREAST_CANCER_KINOME_GREEN	-2.48191	0.000170844		-1.98976	0.00696221
BIOCARTA_COMP_PATHWAY	-2.47923	0.000169119		-1.85463	0.00696221
REACTOME_O_GLYCOSYLATION_OF_TSR_DOMAIN_CONTAINING_PROTEINS	-2.4761	0.000167428		-1.60617	0.0321007
P53_DN.V2_UP	-2.47218	0.00016577		-1.94977	0.00696221
PID_INTEGRIN2_PATHWAY	-2.46611	0.000190629		-1.80612	0.00696221
MIKKELSEN_ES_ICP_WITH_H3K4ME3_AND_H3K27ME3	-2.45874	0.000188778		-1.89138	0.00696221
KRAS.300_UP.V1_DN	-2.45767	0.000186963		-2.21568	0.00696221
WEST_ADRENOCORTICAL_TUMOR_MARKERS_DN	-2.44847	0.000185182		-1.99473	0.00696221
MIKKELSEN_IPS_ICP_WITH_H3K4ME3_AND_H327ME3	-2.44594	0.000181721		-1.83055	0.00696221
MIKKELSEN_MCV6_ICP_WITH_H3K4ME3_AND_H3K27ME3	-2.44579	0.000180038		-1.72554	0.0138339
LIANG_SILENCED_BY_METHYLATION_2	-2.4396	0.000178386		-2.21587	0.00696221
MIKKELSEN_ES_ICP_WITH_H3K27ME3	-2.43923	0.000176765		-1.79653	0.00696221
KIM_GLIS2_TARGETS_UP	-2.43058	0.000175172		-2.06567	0.00696221
PEPPER_CHRONIC_LYMPHOCYTIC_LEUKEMIA_UP	-2.42856	0.000173608		-1.86822	0.00696221
KRAS.LUNG.BREAST_UP.V1_UP	-2.42049	0.000193354		-1.7488	0.00696221
MCGARVEY_SILENCED_BY_METHYLATION_IN_COLON_CANCER	-2.40689	0.000237305		-1.89605	0.00696221
LIAN_NEUTROPHIL_GRANULE_CONSTITUENTS	-2.40495	0.000235241		-1.79638	0.00696221
MIKKELSEN_ES_HCP_WITH_H3_UNMETHYLATED	-2.38488	0.00027396		-1.58184	0.0498347
BIOCARTA_LAIR_PATHWAY	-2.37972	0.000271638		-1.87723	0.00696221
BOQUEST_STEM_CELL_UP	-2.36695	0.000307423		-2.2711	0.00696221
KRAS.600_UP.V1_DN	-2.36431	0.000302383		-2.25926	0.00696221
RELA_DN.V1_DN	-2.36153	0.000319334		-2.1943	0.00696221
MIKKELSEN_MEF_LCP_WITH_H3K4ME3	-2.3567	0.00033592		-2.26743	0.00696221
ALTEMEIER_RESPONSE_TO_LPS_WITH_MECHANICAL_VENTILATION	-2.33009	0.000442363		-2.20289	0.00696221
SANA_TNF_SIGNALING_UP	-2.32989	0.000438907		-2.18599	0.00696221
KRAS.AMP.LUNG_UP.V1_UP	-2.32249	0.000454757		-1.49752	0.0247132
SMID_BREAST_CANCER_LUMINAL_A_UP	-2.32122	0.00046919		-2.15568	0.00696221
KEGG_ALLOGRAFT_REJECTION	-2.30374	0.000666555		-1.91503	0.00696221
FARMER_BREAST_CANCER_CLUSTER_4	-2.29779	0.00071928		-1.70672	0.0172595
KEGG_GRAFT_VERSUS_HOST_DISEASE	-2.29143	0.000822829		-1.94643	0.0105263
PTEN_DN.V2_UP	-2.28695	0.000947311		-2.13239	0.00696221
WORSCHECH_TUMOR_REJECTION_UP	-2.28031	0.00103113		-2.1272	0.00696221
HAHTOLA_SEZARY_SYNDROM_DN	-2.27961	0.0010236		-1.74623	0.0149537
REACTOME_TNFS_BIND_THEIR_PHYSIOLOGICAL_RECEPTORS	-2.27624	0.0010716		-1.81996	0.00696221
RAY_ALZHEIMERS_DISEASE	-2.27597	0.00106389		-1.59115	0.0389864
PID_IL23_PATHWAY	-2.26551	0.00114535		-2.17765	0.00696221
MIKKELSEN_ES_LCP_WITH_H3K4ME3	-2.25584	0.0011793		-2.10967	0.00696221
JI_CARCINOGENESIS_BY_KRAS_AND_STK11_DN	-2.25421	0.00117105		-1.58895	0.0390164
BOYLAN_MULTIPLE_MYELOMA_PCA1_UP	-2.25091	0.00119851		-1.95562	0.00696221
MEISSNER_NPC_HCP_WITH_H3K27ME3	-2.25023	0.00119024		-1.54857	0.0295817
WILENSKY_RESPONSE_TO_DARAPLADIB	-2.24872	0.0011984		-1.96757	0.00696221
KRAS.600.LUNG.BREAST_UP.V1_DN	-2.24466	0.00120698		-2.13792	0.00696221
KEGG_CELL_ADHESION_MOLECULES_CAMS	-2.24427	0.00119882		-2.23362	0.00696221
HALLMARK_INFLAMMATORY_RESPONSE	-2.24174	0.00119077		-2.24788	0.00696221
BIOCARTA_NKT_PATHWAY	-2.24103	0.00120036		-1.92588	0.00696221
MIKKELSEN_MEF_HCP_WITH_H3_UNMETHYLATED	-2.2404	0.00119242		-1.78488	0.00696221
LINDSTEDT_DENDRITIC_CELL_MATURATION_A	-2.2347	0.00127929		-2.018	0.00696221
KORKOLA_YOLK_SAC_TUMOR	-2.22878	0.00131013		-1.6131	0.0204797
KEGG_ASTHMA	-2.2247	0.00139505		-1.79269	0.00696221
WINTER_HYPOXIA_DN	-2.22453	0.0013861		-2.32979	0.00696221
PHONG_TNF_TARGETS_UP	-2.22233	0.00140966		-2.20731	0.00696221
TAKEDA_TARGETS_OF_NUP98_HOXA9_FUSION_8D_DN	-2.21611	0.00143125		-2.00489	0.00696221
SHIN_B_CELL_LYMPHOMA_CLUSTER_9	-2.21391	0.00153019		-1.57807	0.0489574
REACTOME_FGFR1_LIGAND_BINDING_AND_ACTIVATION	-2.21159	0.00159964		-1.52625	0.0450143
LIAN_LIPA_TARGETS_3M	-2.2108	0.00160517		-1.93093	0.00696221
HESS_TARGETS_OF_HOXA9_AND_MEIS1_DN	-2.20569	0.00163162		-2.19223	0.00696221
BIOCARTA_IL12_PATHWAY	-2.19763	0.00171613		-1.93963	0.00696221
KLEIN_TARGETS_OF_BCR_ABL1_FUSION	-2.19239	0.00179508		-2.27404	0.00696221
SCHOEN_NFKB_SIGNALING	-2.184	0.00189029		-1.80181	0.0151553
BMI1_DN_MEL18_DN.V1_UP	-2.18253	0.00189371		-1.98683	0.00696221
REACTOME_TRANSLOCATION_OF_ZAP_70_TO_IMMUNOLOGICAL_SYNAPSE	-2.18007	0.00189623		-2.03437	0.00696221
KRAS.PROSTATE_UP.V1_UP	-2.17921	0.00189976		-1.90758	0.00696221
BRCA1_DN.V1_UP	-2.17015	0.00206131		-1.75577	0.00964594
LIAN_LIPA_TARGETS_6M	-2.16809	0.00206418		-1.97568	0.00696221
WONG_ENDMETRIUM_CANCER_DN	-2.16756	0.00205224		-2.40385	0.00696221
REACTOME_TERMINATION_OF_O_GLYCAN_BIOSYNTHESIS	-2.16651	0.00202879		-1.77334	0.010811
GHANDHI_DIRECT_IRRADIATION_UP	-2.16523	0.00203159		-1.90046	0.00696221
ONO_AML1_TARGETS_DN	-2.15436	0.00217552		-2.13545	0.00696221
REACTOME_PHOSPHOLIPASE_C_MEDIATED_CASCADE_FGFR2	-2.15347	0.00216337		-1.58026	0.0401006
KRAS.LUNG_UP.V1_UP	-2.15254	0.00216468		-2.03733	0.00696221
ATM_DN.V1_DN	-2.15206	0.00215272		-1.83707	0.00696221
REACTOME_COLLAGEN_CHAIN_TRIMERIZATION	-2.14526	0.00220854		-1.79002	0.00696221
HUANG_FOXA2_TARGETS_DN	-2.14481	0.00222298		-1.96443	0.00696221
JAK2_DN.V1_UP	-2.1407	0.00223595		-1.79173	0.00696221
REACTOME_FORMATION_OF_THE_CORNIFIED_ENVELOPE	-2.1368	0.00233094		-1.74785	0.0128113
VERHAAK_AML_WITH_NPM1_MUTATED_UP	-2.13232	0.0023581		-1.89649	0.00696221
MIKKELSEN_IPS_LCP_WITH_H3K4ME3	-2.12793	0.00242528		-1.95375	0.00696221
PID_INTEGRIN_CS_PATHWAY	-2.12694	0.00243854		-2.08695	0.00696221
HOLLERN_SQUAMOUS_BREAST_TUMOR	-2.12534	0.00246514		-2.17136	0.00696221
ICHIBA_GRAFT_VERSUS_HOST_DISEASE_35D_UP	-2.12337	0.00248026		-1.99314	0.00696221
REACTOME_DISEASES_ASSOCIATED_WITH_O_GLYCOSYLATION_OF_PROTEINS	-2.12275	0.00248026		-1.78181	0.00696221
NABA_COLLAGENS	-2.12203	0.00249441		-1.79002	0.00696221
PTEN_DN.V1_DN	-2.11541	0.00259638		-2.12692	0.00696221
KRAS.50_UP.V1_DN	-2.11466	0.00260813		-1.96884	0.00696221
REACTOME_BETA_DEFENSINS	-2.11411	0.00259395		-1.59685	0.0216317
ZHENG_IL22_SIGNALING_UP	-2.11402	0.00258085		-1.95895	0.00696221
CADWELL_ATG16L1_TARGETS_UP	-2.1112	0.00266755		-1.86729	0.00696221
DEBOSSCHER_NFKB_TARGETS_REPRESSED_BY_GLUCOCORTICOIDS	-2.11048	0.00266698		-1.89827	0.00696221
SMID_BREAST_CANCER_RELAPSE_IN_LUNG_DN	-2.09785	0.00292842		-1.65107	0.0285497
LIM_MAMMARY_LUMINAL_PROGENITOR_UP	-2.08669	0.00315109		-1.94936	0.00696221
KRAS.LUNG_UP.V1_DN	-2.08608	0.0031358		-2.12618	0.00696221
CHEN_ETV5_TARGETS_SERTOLI	-2.07355	0.00344609		-1.77052	0.0109182
RPS14_DN.V1_UP	-2.06937	0.00353002		-2.22178	0.00696221
CTIP_DN.V1_UP	-2.06768	0.00358466		-1.93393	0.00696221
ANDERSEN_CHOLANGIOCARCINOMA_CLASS2	-2.06715	0.00357885		-1.34944	0.047886
WANG_TNF_TARGETS	-2.06486	0.00364228		-1.64631	0.0270597
CAHOY_NEURONAL	-2.05876	0.00383137		-1.71257	0.0096296
REACTOME_ANCHORING_FIBRIL_FORMATION	-2.05855	0.00381355		-1.67129	0.0178404
FOSTER_KDM1A_TARGETS_UP	-2.05222	0.00396609		-1.96738	0.00696221
REACTOME_CYTOCHROME_P450_ARRANGED_BY_SUBSTRATE_TYPE	-2.04648	0.00419631		-1.88692	0.00696221
TAKEDA_TARGETS_OF_NUP98_HOXA9_FUSION_10D_DN	-2.04343	0.00421225		-2.00023	0.00696221
REACTOME_GENERATION_OF_SECOND_MESSENGER_MOLECULES	-2.04258	0.00425965		-2.26882	0.00696221
ONDER_CDH1_TARGETS_3_DN	-2.04092	0.00427308		-2.1932	0.00696221
RICKMAN_HEAD_AND_NECK_CANCER_C	-2.03694	0.00437558		-1.54138	0.0201493
KRAS.600_UP.V1_UP	-2.03395	0.00444434		-1.63103	0.00696221
PID_AMB2_NEUTROPHILS_PATHWAY	-2.03119	0.00450236		-2.0614	0.00696221
HINATA_NFKB_TARGETS_KERATINOCYTE_UP	-2.02928	0.00456074		-1.83446	0.00696221
HOLLERN_EMT_BREAST_TUMOR_UP	-2.02896	0.00455106		-2.13458	0.00696221
RIGGI_EWING_SARCOMA_PROGENITOR_DN	-2.02854	0.00454153		-1.60445	0.00919377
LENAOUR_DENDRITIC_CELL_MATURATION_DN	-2.02149	0.00469471		-1.843	0.00696221
SABATES_COLORECTAL_ADENOMA_UP	-2.01434	0.00487617		-1.57644	0.00696221
VART_KSHV_INFECTION_ANGIOGENIC_MARKERS_UP	-2.01281	0.00493238		-1.71491	0.00696221
MIKKELSEN_MCV6_LCP_WITH_H3K4ME3	-2.00219	0.00526674		-2.07149	0.00696221
BOQUEST_STEM_CELL_CULTURED_VS_FRESH_DN	-2.00162	0.00524433		-2.00278	0.00696221
REACTOME_DEFECTIVE_C1GALT1C1_CAUSES_TN_POLYAGGLUTINATION_SYNDROME_TNPS	-1.99309	0.00561377		-1.68806	0.0159918
TIAN_TNF_SIGNALING_VIA_NFKB	-1.98966	0.00575459		-2.09646	0.00696221
SA_MMP_CYTOKINE_CONNECTION	-1.98932	0.00573061		-1.71838	0.0115314
REACTOME_INTEGRIN_CELL_SURFACE_INTERACTIONS	-1.97912	0.00618741		-1.96756	0.00696221
MIKKELSEN_MCV6_LCP_WITH_H3K27ME3	-1.97841	0.00622416		-1.76699	0.00696221
MOSERLE_IFNA_RESPONSE	-1.97762	0.00619854		-2.17887	0.00696221
REACTOME_TNF_RECEPTOR_SUPERFAMILY_TNFSF_MEMBERS_MEDIATING_NON_CANONICAL_NF_KB_PATHWAY	-1.97544	0.00628168		-1.7948	0.00696221
PETROVA_PROX1_TARGETS_DN	-1.97491	0.00629578		-1.94043	0.00696221
ONO_FOXP3_TARGETS_DN	-1.97147	0.00644166		-1.79433	0.0102948
REACTOME_PHASE_I_FUNCTIONALIZATION_OF_COMPOUNDS	-1.96914	0.00650358		-1.79442	0.00696221
REACTOME_FGFR2_LIGAND_BINDING_AND_ACTIVATION	-1.96812	0.00652723		-1.60429	0.026823
HALLMARK_EPITHELIAL_MESENCHYMAL_TRANSITION	-1.95577	0.00702057		-1.94322	0.00696221
REACTOME_DEFECTIVE_GALNT3_CAUSES_FAMILIAL_HYPERPHOSPHATEMIC_TUMORAL_CALCINOSIS_HFTC	-1.94886	0.0073869		-1.66544	0.0160068
LIU_VAV3_PROSTATE_CARCINOGENESIS_UP	-1.94616	0.00748438		-2.0029	0.00696221
STEARMAN_TUMOR_FIELD_EFFECT_UP	-1.94337	0.00760938		-1.87182	0.01346
LEE_EARLY_T_LYMPHOCYTE_DN	-1.94314	0.00758925		-2.11373	0.00696221
MEISSNER_BRAIN_HCP_WITH_H3K27ME3	-1.93843	0.00775609		-1.36898	0.0339022
BIOCARTA_NUCLEARRS_PATHWAY	-1.9347	0.0078887		-1.68134	0.0223397
LOPES_METHYLATED_IN_COLON_CANCER_UP	-1.91806	0.00881866		-1.67822	0.0202056
TURASHVILI_BREAST_DUCTAL_CARCINOMA_VS_LOBULAR_NORMAL_DN	-1.91358	0.0089826		-2.26123	0.00696221
ATM_DN.V1_UP	-1.91288	0.00897691		-1.88366	0.00696221
MIKKELSEN_ES_HCP_WITH_H3K27ME3	-1.9101	0.00904687		-1.65532	0.0236693
TONKS_TARGETS_OF_RUNX1_RUNX1T1_FUSION_HSC_DN	-1.90816	0.00920275		-2.07721	0.00696221
PICCALUGA_ANGIOIMMUNOBLASTIC_LYMPHOMA_UP	-1.90661	0.00923239		-2.21497	0.00696221
BOSCO_EPITHELIAL_DIFFERENTIATION_MODULE	-1.90464	0.00931887		-2.02785	0.00696221
CHEOK_RESPONSE_TO_HD_MTX_UP	-1.90327	0.00936768		-1.6712	0.019452
KERLEY_RESPONSE_TO_CISPLATIN_UP	-1.90016	0.00959051		-1.71918	0.0101401
SU_THYMUS	-1.8968	0.00979484		-1.60383	0.0370671
REACTOME_STRIATED_MUSCLE_CONTRACTION	-1.89675	0.00976848		-2.52365	0.00696221
PID_INTEGRIN1_PATHWAY	-1.89475	0.00986768		-1.65889	0.0144518
MEL18_DN.V1_UP	-1.88751	0.0102709		-1.96524	0.00696221
YAMASHITA_METHYLATED_IN_PROSTATE_CANCER	-1.88719	0.0102605		-1.9182	0.00696221
BIOCARTA_EICOSANOID_PATHWAY	-1.88353	0.0104954		-1.7113	0.0190808
GHANDHI_BYSTANDER_IRRADIATION_UP	-1.8802	0.0106871		-1.92926	0.00696221
CLASPER_LYMPHATIC_VESSELS_DURING_METASTASIS_DN	-1.87546	0.0110155		-1.95558	0.00696221
YAUCH_HEDGEHOG_SIGNALING_PARACRINE_DN	-1.8721	0.0112019		-2.21483	0.00696221
TAVOR_CEBPA_TARGETS_UP	-1.87022	0.0112692		-1.84741	0.00696221
MORI_LARGE_PRE_BII_LYMPHOCYTE_DN	-1.86664	0.0114335		-2.05763	0.00696221
GRAHAM_CML_QUIESCENT_VS_CML_DIVIDING_UP	-1.86561	0.0114537		-1.99302	0.00696221
REACTOME_COLLAGEN_FORMATION	-1.86062	0.0117621		-1.62592	0.0124758
PID_UPA_UPAR_PATHWAY	-1.86058	0.0117294		-1.54105	0.0470892
TAKEDA_TARGETS_OF_NUP98_HOXA9_FUSION_16D_UP	-1.84958	0.0125716		-2.29355	0.00696221
HALLMARK_INTERFERON_GAMMA_RESPONSE	-1.84605	0.0128366		-2.23042	0.00696221
HUMMERICH_BENIGN_SKIN_TUMOR_DN	-1.84583	0.0128004		-2.0899	0.00696221
BIOCARTA_CYTOKINE_PATHWAY	-1.84523	0.0128155		-1.74416	0.00788443
BASSO_CD40_SIGNALING_UP	-1.84466	0.0128145		-2.21208	0.00696221
IL21_UP.V1_DN	-1.84413	0.0127944		-1.75765	0.00696221
WIEDERSCHAIN_TARGETS_OF_BMI1_AND_PCGF2	-1.84024	0.0130111		-1.90993	0.00696221
REACTOME_PHOSPHORYLATION_OF_CD3_AND_TCR_ZETA_CHAINS	-1.83847	0.0131856		-2.06649	0.00696221
REACTOME_COLLAGEN_BIOSYNTHESIS_AND_MODIFYING_ENZYMES	-1.83752	0.0132509		-1.60884	0.014536
PRC1_BMI_UP.V1_UP	-1.83624	0.0133042		-1.63606	0.00921113
CERVERA_SDHB_TARGETS_1_UP	-1.83586	0.0132929		-1.99937	0.00696221
EBAUER_MYOGENIC_TARGETS_OF_PAX3_FOXO1_FUSION	-1.83341	0.0135163		-2.28222	0.00696221
REACTOME_ASSEMBLY_OF_COLLAGEN_FIBRILS_AND_OTHER_MULTIMERIC_STRUCTURES	-1.83307	0.0135468		-1.6936	0.00973167
KRAS.LUNG.BREAST_UP.V1_DN	-1.83147	0.0136505		-2.01926	0.00696221
WUNDER_INFLAMMATORY_RESPONSE_AND_CHOLESTEROL_UP	-1.82748	0.0139434		-1.97506	0.00696221
BOYLAN_MULTIPLE_MYELOMA_C_D_DN	-1.82305	0.0142456		-2.0656	0.00696221
KRAS.300_UP.V1_UP	-1.82283	0.0142147		-1.42166	0.0392846
OUELLET_CULTURED_OVARIAN_CANCER_INVASIVE_VS_LMP_DN	-1.82223	0.0142169		-1.60718	0.0297755
ATF2_S_UP.V1_UP	-1.81631	0.0147422		-1.51493	0.0121412
GRAHAM_CML_DIVIDING_VS_NORMAL_QUIESCENT_DN	-1.81454	0.0148379		-2.1819	0.00696221
COWLING_MYCN_TARGETS	-1.81454	0.0147896		-1.89344	0.00696221
ISSAEVA_MLL2_TARGETS	-1.81284	0.0148706		-2.26253	0.00696221
QI_PLASMACYTOMA_UP	-1.81215	0.0148608		-2.27788	0.00696221
PETROVA_ENDOTHELIUM_LYMPHATIC_VS_BLOOD_DN	-1.8116	0.0148923		-1.9257	0.00696221
DIAZ_CHRONIC_MEYLOGENOUS_LEUKEMIA_DN	-1.80896	0.0151296		-1.8405	0.00696221
MISHRA_CARCINOMA_ASSOCIATED_FIBROBLAST_UP	-1.80284	0.0156664		-1.86809	0.00696221
BIOCARTA_INFLAM_PATHWAY	-1.80155	0.015782		-1.86716	0.00696221
KEGG_TYPE_I_DIABETES_MELLITUS	-1.79873	0.0159226		-1.74071	0.0149537
KRAS.AMP.LUNG_UP.V1_DN	-1.79873	0.0158723		-1.92289	0.00696221
DOANE_BREAST_CANCER_ESR1_DN	-1.79871	0.0158224		-1.9086	0.00696221
MYC_UP.V1_DN	-1.79795	0.0158273		-1.81237	0.00696221
MARSON_FOXP3_CORE_DIRECT_TARGETS	-1.79598	0.0159642		-1.72379	0.0140279
WANG_NFKB_TARGETS	-1.79528	0.0160156		-1.88583	0.00696221
MIKKELSEN_IPS_HCP_WITH_H3_UNMETHYLATED	-1.79179	0.0164395		-1.59747	0.0205967
TAKEDA_TARGETS_OF_NUP98_HOXA9_FUSION_10D_UP	-1.78424	0.0172528		-2.15787	0.00696221
MOROSETTI_FACIOSCAPULOHUMERAL_MUSCULAR_DISTROPHY_UP	-1.78404	0.017215		-1.58871	0.0405252
DUNNE_TARGETS_OF_AML1_MTG8_FUSION_UP	-1.77855	0.017617		-2.065	0.00696221
HELLER_SILENCED_BY_METHYLATION_UP	-1.77832	0.0175633		-1.98567	0.00696221
RAMALHO_STEMNESS_DN	-1.77213	0.018245		-1.75292	0.0096296
IL2_UP.V1_UP	-1.76823	0.0186913		-1.67425	0.00696221
BIOCARTA_AMI_PATHWAY	-1.76502	0.0190284		-1.70038	0.0159918
VERHAAK_GLIOBLASTOMA_MESENCHYMAL	-1.76189	0.0194019		-2.07076	0.00696221
KEGG_ARACHIDONIC_ACID_METABOLISM	-1.75874	0.0197768		-1.5321	0.0415012
CHIANG_LIVER_CANCER_SUBCLASS_CTNNB1_DN	-1.75835	0.0197927		-1.97113	0.00696221
MUELLER_METHYLATED_IN_GLIOBLASTOMA	-1.75446	0.0202235		-1.94387	0.00696221
DORSEY_GAB2_TARGETS	-1.7534	0.0202804		-1.61205	0.0353429
REACTOME_ELASTIC_FIBRE_FORMATION	-1.74964	0.0207283		-1.9533	0.00696221
WIELAND_UP_BY_HBV_INFECTION	-1.74882	0.0207839		-1.7764	0.00696221
MARSON_FOXP3_TARGETS_STIMULATED_UP	-1.74868	0.0207368		-1.98456	0.00696221
REACTOME_MOLECULES_ASSOCIATED_WITH_ELASTIC_FIBRES	-1.7463	0.0209798		-2.00772	0.00696221
ONDER_CDH1_SIGNALING_VIA_CTNNB1	-1.74314	0.0214587		-1.75703	0.00696221
VALK_AML_CLUSTER_5	-1.74023	0.0218175		-1.7686	0.01346
WIERENGA_STAT5A_TARGETS_GROUP2	-1.73955	0.0218139		-1.89538	0.00696221
REACTOME_O_LINKED_GLYCOSYLATION	-1.73737	0.0220887		-1.77585	0.00696221
P53_DN.V1_DN	-1.73451	0.0224473		-1.76301	0.00696221
HALLMARK_IL6_JAK_STAT3_SIGNALING	-1.73106	0.0228609		-2.20256	0.00696221
PLASARI_NFIC_TARGETS_BASAL_DN	-1.73051	0.0228807		-1.8495	0.00696221
VECCHI_GASTRIC_CANCER_EARLY_DN	-1.72684	0.0233619		-2.18014	0.00696221
PID_IL12_STAT4_PATHWAY	-1.72681	0.0232955		-2.10016	0.00696221
WATANABE_ULCERATIVE_COLITIS_WITH_CANCER_DN	-1.7249	0.0236143		-1.81059	0.00696221
CTIP_DN.V1_DN	-1.72486	0.0235693		-2.12754	0.00696221
HALLMARK_KRAS_SIGNALING_DN	-1.72306	0.0237985		-2.14464	0.00696221
CHEMELLO_SOLEUS_VS_EDL_MYOFIBERS_UP	-1.72287	0.0237816		-2.12621	0.00696221
DELYS_THYROID_CANCER_UP	-1.7193	0.0242522		-1.64981	0.00696221
RASHI_RESPONSE_TO_IONIZING_RADIATION_6	-1.71657	0.0245297		-1.76766	0.00964594
HALLMARK_KRAS_SIGNALING_UP	-1.71561	0.0245936		-1.83351	0.00696221
VECCHI_GASTRIC_CANCER_ADVANCED_VS_EARLY_UP	-1.71305	0.0248843		-1.68741	0.00696221
XU_HGF_TARGETS_REPRESSED_BY_AKT1_DN	-1.70923	0.0253447		-1.48505	0.0299169
ALK_DN.V1_UP	-1.70839	0.0252926		-1.60848	0.00696221
LINDGREN_BLADDER_CANCER_HIGH_RECURRENCE	-1.70813	0.0252641		-1.9236	0.00696221
TURASHVILI_BREAST_DUCTAL_CARCINOMA_VS_DUCTAL_NORMAL_DN	-1.70588	0.025538		-2.32159	0.00696221
PKCA_DN.V1_DN	-1.70435	0.0256495		-1.78843	0.00696221
GRAHAM_NORMAL_QUIESCENT_VS_NORMAL_DIVIDING_UP	-1.70091	0.0260953		-2.25242	0.00696221
BROWN_MYELOID_CELL_DEVELOPMENT_UP	-1.69938	0.0262071		-1.98759	0.00696221
DELYS_THYROID_CANCER_DN	-1.69481	0.0268604		-2.09923	0.00696221
REACTOME_NITRIC_OXIDE_STIMULATES_GUANYLATE_CYCLASE	-1.69233	0.027249		-1.85033	0.00696221
WORSCHECH_TUMOR_EVASION_AND_TOLEROGENICITY_UP	-1.68999	0.0275954		-2.07603	0.00696221
VERHAAK_AML_WITH_NPM1_MUTATED_DN	-1.68497	0.0283106		-2.09524	0.00696221
OISHI_CHOLANGIOMA_STEM_CELL_LIKE_DN	-1.68396	0.028373		-2.07986	0.00696221
LEE_LIVER_CANCER_ACOX1_DN	-1.68044	0.0289053		-2.0515	0.00696221
WU_SILENCED_BY_METHYLATION_IN_BLADDER_CANCER	-1.67225	0.0302936		-1.94511	0.00696221
MAHAJAN_RESPONSE_TO_IL1A_UP	-1.66927	0.0308299		-1.81737	0.0096296
BIOCARTA_TH1TH2_PATHWAY	-1.66878	0.0308645		-1.87385	0.00696221
KRAS.KIDNEY_UP.V1_UP	-1.66808	0.0309762		-1.72119	0.00696221
KRAS.BREAST_UP.V1_DN	-1.66787	0.0309601		-1.79987	0.00696221
WANG_MLL_TARGETS	-1.66652	0.0311687		-1.73753	0.00696221
PID_CD8_TCR_PATHWAY	-1.66438	0.0314542		-2.18017	0.00696221
BROWNE_HCMV_INFECTION_2HR_UP	-1.66156	0.0319188		-1.98417	0.00696221
FINAK_BREAST_CANCER_SDPP_SIGNATURE	-1.65896	0.0323202		-1.86808	0.00696221
BIOCARTA_CTLA4_PATHWAY	-1.6497	0.0337286		-1.98419	0.00696221
LEF1_UP.V1_UP	-1.64637	0.0343998		-2.01983	0.00696221
WONG_ENDMETRIUM_CANCER_UP	-1.64523	0.034562		-1.76712	0.0109182
PEDERSEN_METASTASIS_BY_ERBB2_ISOFORM_1	-1.64122	0.0352732		-1.75499	0.00696221
BMI1_DN.V1_UP	-1.6404	0.0354327		-2.00175	0.00696221
GAVIN_PDE3B_TARGETS	-1.63062	0.0373842		-1.83725	0.00696221
ROSS_AML_WITH_CBFB_MYH11_FUSION	-1.63049	0.0373107		-1.9366	0.00696221
REACTOME_ECM_PROTEOGLYCANS	-1.62527	0.0383921		-1.86692	0.00696221
MIKKELSEN_NPC_LCP_WITH_H3K4ME3	-1.62002	0.0395174		-2.08849	0.00696221
CHEN_LVAD_SUPPORT_OF_FAILING_HEART_DN	-1.61948	0.0395434		-1.62171	0.0198784
HALLMARK_COMPLEMENT	-1.61882	0.0395931		-1.89788	0.00696221
REACTOME_DEGRADATION_OF_THE_EXTRACELLULAR_MATRIX	-1.6187	0.0395382		-1.80773	0.00696221
TOMLINS_PROSTATE_CANCER_DN	-1.61858	0.0393579		-2.33928	0.00696221
PARENT_MTOR_SIGNALING_DN	-1.61798	0.0395065		-1.64951	0.0213488
CROONQUIST_STROMAL_STIMULATION_UP	-1.61794	0.0394163		-1.92745	0.00696221
PLASARI_TGFB1_TARGETS_1HR_UP	-1.61746	0.0394348		-1.77305	0.0163929
FURUKAWA_DUSP6_TARGETS_PCI35_UP	-1.61358	0.0401131		-1.97294	0.00696221
HARRIS_BRAIN_CANCER_PROGENITORS	-1.61293	0.0401493		-1.72738	0.0149537
BOYAULT_LIVER_CANCER_SUBCLASS_G5_DN	-1.60776	0.0414143		-2.04667	0.00696221
EBAUER_TARGETS_OF_PAX3_FOXO1_FUSION_UP	-1.60622	0.0417877		-2.18422	0.00696221
REACTOME_EICOSANOID_LIGAND_BINDING_RECEPTORS	-1.60508	0.0419685		-1.56864	0.0466063
KEGG_JAK_STAT_SIGNALING_PATHWAY	-1.60352	0.0422192		-2.06268	0.00696221
LEE_LIVER_CANCER_DENA_UP	-1.60348	0.042136		-1.54209	0.027314
LINDSTEDT_DENDRITIC_CELL_MATURATION_D	-1.60266	0.0422218		-1.72356	0.00969885
IL21_UP.V1_UP	-1.60091	0.042606		-1.95392	0.00696221
KEGG_NATURAL_KILLER_CELL_MEDIATED_CYTOTOXICITY	-1.59553	0.0436158		-1.85314	0.00696221
FIGUEROA_AML_METHYLATION_CLUSTER_6_DN	-1.59542	0.0435249		-1.93077	0.00696221
HALLMARK_TNFA_SIGNALING_VIA_NFKB	-1.58493	0.0461563		-2.15244	0.00696221
WIERENGA_STAT5A_TARGETS_DN	-1.58354	0.0464724		-1.94217	0.00696221
RHEIN_ALL_GLUCOCORTICOID_THERAPY_UP	-1.58021	0.0473678		-2.02639	0.00696221
CHIANG_LIVER_CANCER_SUBCLASS_INTERFERON_UP	-1.57958	0.0474196		-1.84608	0.00696221
PARK_TRETINOIN_RESPONSE_AND_PML_RARA_FUSION	-1.57908	0.0474406		-1.84142	0.0134843
CROMER_TUMORIGENESIS_DN	-1.57774	0.0477287		-2.25064	0.00696221
PID_NFAT_TFPATHWAY	-1.57707	0.0478734		-2.10272	0.00696221
REACTOME_INTERLEUKIN_4_AND_INTERLEUKIN_13_SIGNALING	-1.57222	0.0491151		-1.78039	0.00696221
REACTOME_MUSCLE_CONTRACTION	-1.57198	0.0490869		-2.42256	0.00696221
REACTOME_PD_1_SIGNALING	-1.57096	0.0492416		-2.02893	0.00696221
OSADA_ASCL1_TARGETS_UP	-1.56728	0.0499006		-1.66798	0.0149537
REACTOME_NUCLEAR_ENVELOPE_BREAKDOWN	1.49499	0.0499414		1.89347	0.0175921
REACTOME_RESOLUTION_OF_ABASIC_SITES_AP_SITES	1.50116	0.0478391		2.25299	0.0151553
BOHN_PRIMARY_IMMUNODEFICIENCY_SYNDROM_UP	1.5022	0.0475434		1.94939	0.0172595
REACTOME_CENTROSOME_MATURATION	1.5086	0.0450797		1.76747	0.021983
PRAMOONJAGO_SOX4_TARGETS_DN	1.509	0.0449494		2.20376	0.0171301
REACTOME_TRANSCRIPTION_OF_E2F_TARGETS_UNDER_NEGATIVE_CONTROL_BY_DREAM_COMPLEX	1.51197	0.0439438		2.28598	0.01346
PEART_HDAC_PROLIFERATION_CLUSTER_DN	1.51298	0.0436283		1.64506	0.0199959
REACTOME_APC_C:CDC20_MEDIATED_DEGRADATION_OF_CYCLIN_B	1.51618	0.0425409		2.12636	0.0140279
REACTOME_KSRP_KHSRP_BINDS_AND_DESTABILIZES_MRNA	1.51622	0.0425592		1.67012	0.0325706
REACTOME_RESOLUTION_OF_AP_SITES_VIA_THE_MULTIPLE_NUCLEOTIDE_PATCH_REPLACEMENT_PATHWAY	1.51665	0.0424265		2.32311	0.0140279
REACTOME_PCNA_DEPENDENT_LONG_PATCH_BASE_EXCISION_REPAIR	1.51665	0.0424599		2.32443	0.0135066
RIZ_ERYTHROID_DIFFERENTIATION	1.5169	0.0423927		2.0513	0.0198784
REACTOME_HOST_INTERACTIONS_WITH_INFLUENZA_FACTORS	1.51709	0.0423552		1.81231	0.0160068
GCNP_SHH_UP_EARLY.V1_UP	1.51789	0.0420859		1.75782	0.0389864
REACTOME_CHOLESTEROL_BIOSYNTHESIS	1.51839	0.0419195		1.84873	0.0140279
BHATI_G2M_ARREST_BY_2METHOXYESTRADIOL_UP	1.51871	0.0418249		1.77998	0.0274613
SASAKI_ADULT_T_CELL_LEUKEMIA	1.52091	0.0411422		1.64995	0.0462637
PID_AURORA_A_PATHWAY	1.52274	0.0406382		2.24445	0.0149537
PID_MYC_ACTIV_PATHWAY	1.52448	0.0401779		2.27715	0.019452
KEGG_GLYCOSYLPHOSPHATIDYLINOSITOL_GPI_ANCHOR_BIOSYNTHESIS	1.52642	0.0396371		1.51061	0.0255628
REACTOME_GLUCOSE_METABOLISM	1.5272	0.0395249		2.32266	0.0204411
GEORGES_CELL_CYCLE_MIR192_TARGETS	1.52737	0.0394908		2.03988	0.0187597
REACTOME_AURKA_ACTIVATION_BY_TPX2	1.52984	0.0388556		1.96392	0.0196455
JAIN_NFKB_SIGNALING	1.53001	0.0388553		1.92861	0.0201493
MISSIAGLIA_REGULATED_BY_METHYLATION_DN	1.53197	0.0383682		3.01538	0.0337284
PID_MYC_PATHWAY	1.53228	0.0382939		1.752	0.0140279
BILANGES_RAPAMYCIN_SENSITIVE_GENES	1.53929	0.0362505		1.5545	0.0149537
MARIADASON_RESPONSE_TO_CURCUMIN_SULINDAC_5	1.5422	0.0353733		1.73858	0.0138339
REACTOME_GLYCOLYSIS	1.54389	0.0348943		2.14499	0.0200833
REACTOME_RHO_GTPASES_ACTIVATE_IQGAPS	1.5453	0.0345454		1.47149	0.0376879
REACTOME_DEFECTIVE_TPR_MAY_CONFER_SUSCEPTIBILITY_TOWARDS_THYROID_PAPILLARY_CARCINOMA_TPC	1.54864	0.033656		2.09959	0.0148185
REACTOME_REGULATION_OF_TP53_ACTIVITY_THROUGH_PHOSPHORYLATION	1.55017	0.0332996		2.4511	0.0250735
REACTOME_CYCLIN_A_B1_B2_ASSOCIATED_EVENTS_DURING_G2_M_TRANSITION	1.55257	0.0326825		2.48203	0.0140279
CHIARADONNA_NEOPLASTIC_TRANSFORMATION_KRAS_UP	1.55297	0.0325746		1.59294	0.0337284
YUAN_ZNF143_PARTNERS	1.55423	0.0322814		1.96689	0.0138339
REN_BOUND_BY_E2F	1.55722	0.03165		3.1658	0.019443
REACTOME_MITOTIC_SPINDLE_CHECKPOINT	1.55826	0.0313704		2.87916	0.0299918
PUJANA_BREAST_CANCER_LIT_INT_NETWORK	1.55868	0.0312846		2.19526	0.0257685
NUNODA_RESPONSE_TO_DASATINIB_IMATINIB_UP	1.56305	0.0303127		2.01542	0.0148185
RHODES_UNDIFFERENTIATED_CANCER	1.56856	0.0289893		3.30718	0.0202056
REACTOME_RECRUITMENT_OF_NUMA_TO_MITOTIC_CENTROSOMES	1.56973	0.028677		1.75192	0.0246178
SCIBETTA_KDM5B_TARGETS_DN	1.57062	0.0285084		2.32454	0.0199629
LEE_METASTASIS_AND_RNA_PROCESSING_UP	1.57918	0.026699		1.96607	0.0128113
REACTOME_PROCESSING_OF_INTRONLESS_PRE_MRNAS	1.57978	0.0265615		1.6804	0.0186123
REACTOME_SUMOYLATION_OF_DNA_REPLICATION_PROTEINS	1.5836	0.0256412		2.49249	0.016876
FERRANDO_T_ALL_WITH_MLL_ENL_FUSION_DN	1.58519	0.0253173		2.00075	0.0199959
REACTOME_TP53_REGULATES_TRANSCRIPTION_OF_GENES_INVOLVED_IN_G2_CELL_CYCLE_ARREST	1.58579	0.0251999		2.12651	0.012954
REACTOME_METABOLISM_OF_NUCLEOTIDES	1.5914	0.0240713		2.1251	0.0238318
KEGG_ONE_CARBON_POOL_BY_FOLATE	1.59466	0.0234269		1.93068	0.0128113
REACTOME_MITOCHONDRIAL_FATTY_ACID_BETA_OXIDATION	1.5954	0.0233889		1.48602	0.0297979
ELVIDGE_HIF1A_AND_HIF2A_TARGETS_UP	1.59588	0.023295		1.83179	0.0151553
KAUFFMANN_DNA_REPLICATION_GENES	1.59704	0.0231832		2.23131	0.0402524
YIH_RESPONSE_TO_ARSENITE_C1	1.59941	0.0226489		1.58414	0.0193487
NAKAMURA_CANCER_MICROENVIRONMENT_DN	1.6029	0.0221349		2.63366	0.016876
REACTOME_REGULATION_OF_PLK1_ACTIVITY_AT_G2_M_TRANSITION	1.60647	0.0215697		1.65696	0.0246178
MORI_EMU_MYC_LYMPHOMA_BY_ONSET_TIME_UP	1.60756	0.0213487		2.45355	0.0257685
REACTOME_RHO_GTPASES_ACTIVATE_FORMINS	1.60892	0.0211483		2.82847	0.0341328
REACTOME_GAP_FILLING_DNA_REPAIR_SYNTHESIS_AND_LIGATION_IN_GG_NER	1.6111	0.0208948		2.12099	0.0140279
MATTIOLI_MGUS_VS_PCL	1.61181	0.020799		1.83911	0.0238318
REACTOME_TRANSLESION_SYNTHESIS_BY_POLK	1.61423	0.0203418		1.87562	0.0128113
HESS_TARGETS_OF_HOXA9_AND_MEIS1_UP	1.61742	0.0198375		2.48576	0.0199629
HEIDENBLAD_AMPLICON_8Q24_UP	1.62729	0.0182001		1.75659	0.0149537
BROWNE_HCMV_INFECTION_14HR_UP	1.62931	0.0179061		1.32811	0.0418212
REACTOME_G1_PHASE	1.63216	0.0175343		1.70049	0.0247397
REACTOME_APC_CDC20_MEDIATED_DEGRADATION_OF_NEK2A	1.6327	0.0174705		2.26319	0.0140279
REACTOME_BBSOME_MEDIATED_CARGO_TARGETING_TO_CILIUM	1.64105	0.0162197		2.18459	0.0135066
XU_RESPONSE_TO_TRETINOIN_AND_NSC682994_DN	1.64121	0.0162056		2.24002	0.0124758
REACTOME_NUCLEAR_PORE_COMPLEX_NPC_DISASSEMBLY	1.64456	0.0157049		2.26611	0.0149537
REACTOME_EXPORT_OF_VIRAL_RIBONUCLEOPROTEINS_FROM_NUCLEUS	1.64632	0.0155033		2.11932	0.0151553
PUIFFE_INVASION_INHIBITED_BY_ASCITES_UP	1.64932	0.0151212		1.93011	0.0187597
REACTOME_NUCLEAR_IMPORT_OF_REV_PROTEIN	1.65026	0.0150335		2.21127	0.0151553
REACTOME_REGULATION_OF_TP53_ACTIVITY	1.65622	0.0142874		1.82951	0.0453602
REACTOME_ASSEMBLY_OF_THE_HIV_VIRION	1.6612	0.0136533		1.7944	0.017665
REACTOME_RNA_POLYMERASE_I_TRANSCRIPTION_TERMINATION	1.66193	0.0135637		2.15843	0.0149537
CUI_GLUCOSE_DEPRIVATION	1.66378	0.0133757		1.53027	0.0491272
REACTOME_TRANSPORT_OF_THE_SLBP_DEPENDANT_MATURE_MRNA	1.66383	0.0133994		2.22005	0.0149537
PID_PRL_SIGNALING_EVENTS_PATHWAY	1.6639	0.0134023		1.57156	0.0140279
WINNEPENNINCKX_MELANOMA_METASTASIS_UP	1.66443	0.0133361		3.58614	0.0462637
TONG_INTERACT_WITH_PTTG1	1.6665	0.0130479		1.5232	0.0265711
KEGG_CYSTEINE_AND_METHIONINE_METABOLISM	1.66791	0.0128924		1.95788	0.0146128
NUTT_GBM_VS_AO_GLIOMA_DN	1.67176	0.0123914		1.66223	0.0163929
KEGG_CELL_CYCLE	1.67429	0.01208		2.78427	0.0320901
REACTOME_PREFOLDIN_MEDIATED_TRANSFER_OF_SUBSTRATE_TO_CCT_TRIC	1.68132	0.0113335		2.07058	0.014405
GARCIA_TARGETS_OF_FLI1_AND_DAX1_DN	1.68305	0.0111554		2.54616	0.0453602
PID_BARD1_PATHWAY	1.68376	0.0111133		2.15247	0.0146128
REACTOME_RNA_POLYMERASE_III_CHAIN_ELONGATION	1.68482	0.0110077		1.90972	0.012954
REACTOME_SUMOYLATION_OF_SUMOYLATION_PROTEINS	1.68765	0.0107298		2.13477	0.0149537
REACTOME_INTERACTIONS_OF_VPR_WITH_HOST_CELLULAR_PROTEINS	1.68772	0.0107485		2.17333	0.0149537
JIANG_TIP30_TARGETS_DN	1.68855	0.010652		1.51748	0.0363901
SMITH_TERT_TARGETS_UP	1.69104	0.0104179		1.29368	0.0402524
WANG_RECURRENT_LIVER_CANCER_UP	1.69133	0.0103948		1.61276	0.0236068
REACTOME_PYRUVATE_METABOLISM	1.69194	0.0103361		1.68418	0.0146128
MORI_MATURE_B_LYMPHOCYTE_DN	1.69197	0.0103446		2.26958	0.0204797
REACTOME_COOPERATION_OF_PREFOLDIN_AND_TRIC_CCT_IN_ACTIN_AND_TUBULIN_FOLDING	1.69462	0.0100873		2.13681	0.014536
EPPERT_PROGENITOR	1.6975	0.00985461		2.07916	0.0341328
KEGG_PYRIMIDINE_METABOLISM	1.69912	0.00972531		2.11801	0.0257685
MOOTHA_TCA	1.70002	0.00962635		1.91803	0.0124758
REACTOME_TRNA_MODIFICATION_IN_THE_NUCLEUS_AND_CYTOSOL	1.7001	0.00962364		2.16983	0.0160068
DELPUECH_FOXO3_TARGETS_DN	1.70058	0.00959049		2.43424	0.0151553
RICKMAN_TUMOR_DIFFERENTIATED_MODERATELY_VS_POORLY_DN	1.70293	0.00937509		1.92433	0.0124758
HALLMARK_FATTY_ACID_METABOLISM	1.7129	0.00844735		1.69961	0.0418212
SESTO_RESPONSE_TO_UV_C7	1.71395	0.00835801		1.49755	0.0341328
MELLMAN_TUT1_TARGETS_UP	1.71715	0.00806681		1.86138	0.012954
THILLAINADESAN_ZNF217_TARGETS_UP	1.71926	0.00786648		2.22741	0.0149537
KEGG_NUCLEOTIDE_EXCISION_REPAIR	1.72083	0.00775388		2.19881	0.0163929
WINTER_HYPOXIA_UP	1.72214	0.00768015		1.83013	0.0244203
REACTOME_INTERACTIONS_OF_REV_WITH_HOST_CELLULAR_PROTEINS	1.72317	0.00760579		2.29009	0.0149537
REACTOME_SUMOYLATION_OF_DNA_DAMAGE_RESPONSE_AND_REPAIR_PROTEINS	1.72588	0.00737937		1.84159	0.0198784
REACTOME_INTERCONVERSION_OF_NUCLEOTIDE_DI_AND_TRIPHOSPHATES	1.7279	0.00722144		2.21566	0.014536
BENPORATH_PROLIFERATION	1.73039	0.00708611		3.55928	0.0435799
WHITFIELD_CELL_CYCLE_S	1.73071	0.00706526		2.16546	0.0370671
REACTOME_DNA_DOUBLE_STRAND_BREAK_REPAIR	1.73228	0.00694939		2.21724	0.0402524
MEINHOLD_OVARIAN_CANCER_LOW_GRADE_DN	1.73357	0.00685525		2.14308	0.012954
KEGG_BASAL_TRANSCRIPTION_FACTORS	1.73576	0.00673324		1.70172	0.0150273
REACTOME_TRANSPORT_OF_MATURE_MRNAS_DERIVED_FROM_INTRONLESS_TRANSCRIPTS	1.73809	0.00655966		2.33533	0.0163929
KEGG_AMINOACYL_TRNA_BIOSYNTHESIS	1.73893	0.00651313		2.43963	0.0160068
REACTOME_SUMOYLATION_OF_UBIQUITINYLATION_PROTEINS	1.73962	0.00646665		1.91878	0.0151553
SMITH_LIVER_CANCER	1.73989	0.00646014		2.17059	0.016876
KEGG_CITRATE_CYCLE_TCA_CYCLE	1.74022	0.00645132		2.23467	0.0146128
REACTOME_TRANSLESION_SYNTHESIS_BY_POLH	1.74123	0.00641638		2.01586	0.012954
REACTOME_MITOCHONDRIAL_CALCIUM_ION_TRANSPORT	1.74131	0.00641948		1.70554	0.0191682
KEGG_OOCYTE_MEIOSIS	1.74248	0.00635565		1.80369	0.0257685
PEART_HDAC_PROLIFERATION_CLUSTER_UP	1.74586	0.00609003		1.92997	0.0178789
REACTOME_CITRIC_ACID_CYCLE_TCA_CYCLE	1.74761	0.00600005		1.88146	0.0138339
BOYAULT_LIVER_CANCER_SUBCLASS_G23_UP	1.74998	0.00588742		2.71782	0.0175921
HALLMARK_MYC_TARGETS_V2	1.75063	0.00586586		3.25899	0.0187175
GRASEMANN_RETINOBLASTOMA_WITH_6P_AMPLIFICATION	1.75129	0.00582253		1.85071	0.0124758
REACTOME_MEIOTIC_RECOMBINATION	1.75584	0.00551996		1.4774	0.0356267
ZAMORA_NOS2_TARGETS_UP	1.75651	0.00547571		1.90121	0.0261464
REACTOME_CHROMOSOME_MAINTENANCE	1.75976	0.00531088		2.63961	0.021983
REACTOME_MRNA_CAPPING	1.76465	0.00507832		2.00339	0.0148185
PUJANA_BRCA_CENTERED_NETWORK	1.76534	0.00506721		3.05922	0.0337284
WANG_ADIPOGENIC_GENES_REPRESSED_BY_SIRT1	1.76608	0.00502463		1.57123	0.0238098
REACTOME_DEADENYLATION_OF_MRNA	1.76681	0.00499306		1.71855	0.0187175
MOOTHA_FFA_OXYDATION	1.77038	0.0048384		1.97615	0.0140279
CSR_EARLY_UP.V1_UP	1.77076	0.00482404		1.43575	0.0418212
REACTOME_DISEASES_ASSOCIATED_WITH_GLYCOSYLATION_PRECURSOR_BIOSYNTHESIS	1.77202	0.00477944		1.73413	0.017881
FARMER_BREAST_CANCER_CLUSTER_7	1.77376	0.00468358		1.85622	0.0138339
REACTOME_MICRORNA_MIRNA_BIOGENESIS	1.77587	0.00458512		1.64697	0.0140279
REACTOME_TRANSCRIPTIONAL_REGULATION_BY_E2F6	1.776	0.00458572		1.96362	0.0149537
WHITFIELD_CELL_CYCLE_G1_S	1.7779	0.00450442		2.00883	0.0324279
RIZ_ERYTHROID_DIFFERENTIATION_CCNE1	1.77804	0.0045062		1.61242	0.0159918
BASSO_B_LYMPHOCYTE_NETWORK	1.77886	0.00449151		2.14239	0.0389864
ACOSTA_PROLIFERATION_INDEPENDENT_MYC_TARGETS_UP	1.77923	0.00446965		2.33161	0.0199959
ZHAN_VARIABLE_EARLY_DIFFERENTIATION_GENES_DN	1.78102	0.00438247		1.47436	0.0475179
REACTOME_TP53_REGULATES_TRANSCRIPTION_OF_DNA_REPAIR_GENES	1.78117	0.00438542		1.7976	0.0187175
REACTOME_VIRAL_MESSENGER_RNA_SYNTHESIS	1.78263	0.0043228		2.27943	0.0163929
REACTOME_RNA_POLYMERASE_III_TRANSCRIPTION_INITIATION_FROM_TYPE_1_PROMOTER	1.78417	0.00426327		1.97647	0.0146128
REACTOME_DUAL_INCISION_IN_GG_NER	1.78694	0.00415205		2.18468	0.0160068
KEGG_RNA_POLYMERASE	1.78731	0.00414255		2.00051	0.0146128
KEGG_RNA_DEGRADATION	1.78886	0.00406784		1.87886	0.0175921
REACTOME_CELLULAR_RESPONSE_TO_HEAT_STRESS	1.78961	0.00404051		1.67297	0.0256279
REACTOME_INSERTION_OF_TAIL_ANCHORED_PROTEINS_INTO_THE_ENDOPLASMIC_RETICULUM_MEMBRANE	1.79369	0.003845		1.63261	0.0187175
IVANOVA_HEMATOPOIESIS_INTERMEDIATE_PROGENITOR	1.79589	0.00377129		1.89127	0.0333067
REACTOME_PROCESSING_OF_CAPPED_INTRONLESS_PRE_MRNA	1.79636	0.00374233		1.79225	0.0146128
REACTOME_HOMOLOGY_DIRECTED_REPAIR	1.79827	0.00366063		2.45547	0.031187
JIANG_AGING_HYPOTHALAMUS_UP	1.80346	0.0034569		1.86538	0.0151553
REACTOME_REGULATION_OF_HSF1_MEDIATED_HEAT_SHOCK_RESPONSE	1.80749	0.00329044		1.8028	0.0199959
REACTOME_MTORC1_MEDIATED_SIGNALLING	1.80814	0.0032647		1.7397	0.0138339
APPIERTO_RESPONSE_TO_FENRETINIDE_DN	1.80879	0.00324132		1.66422	0.0265711
HOLLEMAN_VINCRISTINE_RESISTANCE_ALL_DN	1.80893	0.00324808		1.71183	0.01346
GENTILE_UV_RESPONSE_CLUSTER_D9	1.80936	0.00324051		1.68286	0.0140279
KEGG_N_GLYCAN_BIOSYNTHESIS	1.81218	0.00313016		1.8326	0.0172595
REACTOME_NUCLEOSOME_ASSEMBLY	1.81222	0.00313556		2.28894	0.0171301
REACTOME_PROTEIN_FOLDING	1.81348	0.00309211		1.49355	0.0418212
REACTOME_RNA_POLYMERASE_III_TRANSCRIPTION_INITIATION_FROM_TYPE_3_PROMOTER	1.81947	0.00289846		1.85294	0.0146128
JIANG_HYPOXIA_CANCER	1.82321	0.0027944		1.39243	0.0476092
BILANGES_SERUM_RESPONSE_TRANSLATION	1.82359	0.0027934		2.15977	0.0138339
CAFFAREL_RESPONSE_TO_THC_24HR_5_DN	1.82685	0.00269656		2.03692	0.0171301
REACTOME_TRNA_AMINOACYLATION	1.83182	0.00260338		2.6054	0.0163929
BLALOCK_ALZHEIMERS_DISEASE_INCIPIENT_DN	1.83376	0.00255403		1.40553	0.0462637
REACTOME_COPI_DEPENDENT_GOLGI_TO_ER_RETROGRADE_TRAFFIC	1.83415	0.00254159		2.17214	0.0250735
BIOCARTA_EIF_PATHWAY	1.83587	0.00248504		1.80862	0.017665
REACTOME_RNA_POLYMERASE_I_TRANSCRIPTION_INITIATION	1.8384	0.00240473		2.10089	0.0171301
OZEN_MIR125B1_TARGETS	1.84897	0.00209536		2.08001	0.0138339
REACTOME_GENE_SILENCING_BY_RNA	1.85049	0.00206381		1.52262	0.044017
REACTOME_RECOGNITION_OF_DNA_DAMAGE_BY_PCNA_CONTAINING_REPLICATION_COMPLEX	1.85618	0.0019063		2.21657	0.0149537
KARLSSON_TGFB1_TARGETS_UP	1.85868	0.001859		2.12424	0.0337284
REACTOME_CYTOSOLIC_TRNA_AMINOACYLATION	1.85874	0.001861		2.39153	0.0140279
REACTOME_HIV_ELONGATION_ARREST_AND_RECOVERY	1.85877	0.00186467		1.94958	0.0148185
REACTOME_ABORTIVE_ELONGATION_OF_HIV_1_TRANSCRIPT_IN_THE_ABSENCE_OF_TAT	1.86089	0.00182601		1.93882	0.0140279
REACTOME_TRNA_PROCESSING_IN_THE_NUCLEUS	1.86409	0.00175978		2.40083	0.018371
BOYAULT_LIVER_CANCER_SUBCLASS_G123_UP	1.86703	0.00173567		2.34314	0.0163929
CAFFAREL_RESPONSE_TO_THC_DN	1.86752	0.00173604		2.43611	0.014536
REACTOME_PYRUVATE_METABOLISM_AND_CITRIC_ACID_TCA_CYCLE	1.86869	0.00171186		1.89774	0.0175921
SA_G1_AND_S_PHASES	1.869	0.00171379		1.79057	0.0213307
PID_LKB1_PATHWAY	1.87006	0.00168766		1.60306	0.0265711
REACTOME_TELOMERE_MAINTENANCE	1.87173	0.00166837		2.0059	0.018371
REACTOME_DNA_REPLICATION	1.87339	0.00164347		2.9337	0.0333067
CREIGHTON_AKT1_SIGNALING_VIA_MTOR_UP	1.87446	0.00161846		1.57464	0.0151553
REACTOME_RNA_POLYMERASE_III_TRANSCRIPTION_TERMINATION	1.87806	0.00153351		1.53653	0.019872
REACTOME_METABOLISM_OF_NON_CODING_RNA	1.8786	0.00152422		2.50119	0.017881
REACTOME_PROCESSING_OF_DNA_DOUBLE_STRAND_BREAK_ENDS	1.88072	0.001491		2.22271	0.019452
REACTOME_PINK_PARKIN_MEDIATED_MITOPHAGY	1.88224	0.00145934		1.91188	0.012954
GAVIN_FOXP3_TARGETS_CLUSTER_T7	1.88231	0.0014625		1.50865	0.0415012
REACTOME_DNA_DAMAGE_RECOGNITION_IN_GG_NER	1.88258	0.00145427		1.8449	0.0151553
REACTOME_ER_QUALITY_CONTROL_COMPARTMENT_ERQC	1.88493	0.00141845		1.62787	0.0187175
REACTOME_BUDDING_AND_MATURATION_OF_HIV_VIRION	1.88498	0.00141786		1.58041	0.0273129
REACTOME_RNA_POLYMERASE_II_TRANSCRIPTION_PRE_INITIATION_AND_PROMOTER_OPENING	1.88649	0.00137762		2.15079	0.016876
NGO_MALIGNANT_GLIOMA_1P_LOH	1.88801	0.00136813		1.71448	0.0262185
REACTOME_G2_M_DNA_DAMAGE_CHECKPOINT	1.89035	0.00133516		2.18736	0.0187597
KIM_ALL_DISORDERS_DURATION_CORR_DN	1.891	0.00132112		1.71848	0.0389864
SHAFFER_IRF4_TARGETS_IN_ACTIVATED_B_LYMPHOCYTE	1.89403	0.00126062		1.78065	0.0199629
REACTOME_BASE_EXCISION_REPAIR	1.89484	0.00124718		2.02835	0.0202056
REACTOME_GOLGI_TO_ER_RETROGRADE_TRANSPORT	1.89848	0.00117854		2.08724	0.0320901
HALLMARK_PEROXISOME	1.89982	0.00115609		1.42234	0.044017
REACTOME_DEADENYLATION_DEPENDENT_MRNA_DECAY	1.90046	0.00115368		2.07332	0.0175921
NOUZOVA_TRETINOIN_AND_H4_ACETYLATION	1.905	0.00111465		1.5493	0.0341328
HEDENFALK_BREAST_CANCER_BRACX_UP	1.90587	0.0011072		1.71263	0.0325075
REACTOME_SUMOYLATION_OF_RNA_BINDING_PROTEINS	1.90588	0.00110987		2.08772	0.0172595
JIANG_VHL_TARGETS	1.91019	0.00105066		1.60024	0.021983
REACTOME_HSP90_CHAPERONE_CYCLE_FOR_STEROID_HORMONE_RECEPTORS_SHR	1.91173	0.00101814		1.39809	0.0446742
BURTON_ADIPOGENESIS_4	1.91215	0.00102316		1.5386	0.0238318
REACTOME_RMTS_METHYLATE_HISTONE_ARGININES	1.91234	0.00102155		1.43412	0.0446742
REACTOME_TRANSLESION_SYNTHESIS_BY_Y_FAMILY_DNA_POLYMERASES_BYPASSES_LESIONS_ON_DNA_TEMPLATE	1.91366	0.00100193		1.51224	0.0295392
ZHAN_MULTIPLE_MYELOMA_SUBGROUPS	1.91659	0.000959034		2.50402	0.0149537
REACTOME_FORMATION_OF_HIV_ELONGATION_COMPLEX_IN_THE_ABSENCE_OF_HIV_TAT	1.91689	0.0009572		2.12105	0.0160068
REACTOME_PEROXISOMAL_PROTEIN_IMPORT	1.91721	0.00095109		1.51194	0.0402524
REACTOME_CONDENSATION_OF_PROPHASE_CHROMOSOMES	1.91974	0.000913348		1.6287	0.0158532
RAMASWAMY_METASTASIS_UP	1.92234	0.000886186		2.18281	0.0200833
REACTOME_FORMATION_OF_THE_EARLY_ELONGATION_COMPLEX	1.92399	0.00086021		2.07898	0.0151553
GAZDA_DIAMOND_BLACKFAN_ANEMIA_PROGENITOR_DN	1.92658	0.000833917		1.89044	0.0200833
REACTOME_MITOTIC_G1_G1_S_PHASES	1.93012	0.000789328		2.87527	0.0396329
REACTOME_SUMOYLATION_OF_CHROMATIN_ORGANIZATION_PROTEINS	1.93143	0.000782176		1.55067	0.0200833
WANG_TARGETS_OF_MLL_CBP_FUSION_DN	1.93271	0.000772476		1.90132	0.0158532
BURTON_ADIPOGENESIS_12	1.93276	0.000774564		1.60882	0.0204101
DANG_REGULATED_BY_MYC_UP	1.93609	0.000737411		2.48825	0.0200956
HOLLEMAN_ASPARAGINASE_RESISTANCE_B_ALL_UP	1.93653	0.000734837		1.74284	0.0140279
YAO_TEMPORAL_RESPONSE_TO_PROGESTERONE_CLUSTER_11	1.93718	0.000729647		2.33504	0.0260482
REACTOME_MTOR_SIGNALLING	1.93735	0.000731657		1.62172	0.0151553
WIERENGA_PML_INTERACTOME	1.93952	0.000718347		1.90822	0.0151553
REACTOME_TRANSPORT_OF_MATURE_TRANSCRIPT_TO_CYTOPLASM	1.94304	0.000681421		2.54417	0.021983
REACTOME_ASSOCIATION_OF_TRIC_CCT_WITH_TARGET_PROTEINS_DURING_BIOSYNTHESIS	1.94324	0.000683351		2.15174	0.0151553
GROSS_HYPOXIA_VIA_ELK3_AND_HIF1A_DN	1.94662	0.00064116		1.56614	0.0257685
ABRAMSON_INTERACT_WITH_AIRE	1.94817	0.000628556		2.50775	0.0163929
REACTOME_HSF1_ACTIVATION	1.94934	0.000617616		1.5346	0.0338499
CHAUHAN_RESPONSE_TO_METHOXYESTRADIOL_UP	1.95076	0.000609713		1.79952	0.0261464
REACTOME_NEGATIVE_EPIGENETIC_REGULATION_OF_RRNA_EXPRESSION	1.95362	0.000589841		1.70615	0.0199629
HOLLEMAN_PREDNISOLONE_RESISTANCE_ALL_UP	1.95443	0.000586651		1.60188	0.042329
REACTOME_GLOBAL_GENOME_NUCLEOTIDE_EXCISION_REPAIR_GG_NER	1.95553	0.000586145		2.34803	0.0233026
REACTOME_MITOTIC_PROPHASE	1.95657	0.0005821		1.78082	0.02942
GROSS_HYPOXIA_VIA_HIF1A_UP	1.95848	0.000573042		2.27336	0.019443
REACTOME_TRANSCRIPTIONAL_REGULATION_BY_SMALL_RNAS	1.95971	0.000566356		1.67052	0.0187597
ZHONG_RESPONSE_TO_AZACITIDINE_AND_TSA_DN	1.96287	0.000549386		2.30043	0.0200956
REACTOME_TRNA_PROCESSING	1.96423	0.000540815		2.65778	0.0280376
REACTOME_TRANSCRIPTION_OF_THE_HIV_GENOME	1.96842	0.000511695		2.22706	0.0200956
MOREAUX_B_LYMPHOCYTE_MATURATION_BY_TACI_DN	1.9692	0.000512259		2.54758	0.019443
DAZARD_UV_RESPONSE_CLUSTER_G1	1.9693	0.000511221		1.9699	0.0178789
REACTOME_DNA_REPLICATION_PRE_INITIATION	1.9707	0.000511803		2.72724	0.0227869
REACTOME_MITOCHONDRIAL_PROTEIN_IMPORT	1.97365	0.00049416		2.9402	0.0187175
REACTOME_RNA_POLYMERASE_II_TRANSCRIPTION_ELONGATION	1.97601	0.000488066		2.02978	0.0178789
CAFFAREL_RESPONSE_TO_THC_24HR_5_UP	1.9781	0.000473725		1.84063	0.0148185
REACTOME_RNA_POLYMERASE_II_PRE_TRANSCRIPTION_EVENTS	1.97931	0.000475273		2.1849	0.0198784
SCHLOSSER_MYC_TARGETS_AND_SERUM_RESPONSE_UP	1.98072	0.00046453		2.52322	0.016876
REACTOME_PCP_CE_PATHWAY	1.98224	0.000453683		1.40915	0.0426568
CREIGHTON_AKT1_SIGNALING_VIA_MTOR_DN	1.98436	0.000445523		2.19343	0.0140279
REACTOME_ASYMMETRIC_LOCALIZATION_OF_PCP_PROTEINS	1.98805	0.000413195		1.82766	0.0200833
REACTOME_DUAL_INCISION_IN_TC_NER	1.99148	0.000397488		2.43267	0.0200956
REACTOME_ABC_TRANSPORTER_DISORDERS	1.99467	0.000377239		1.60079	0.0201493
REACTOME_RNA_POLYMERASE_I_PROMOTER_ESCAPE	1.99583	0.000368324		1.74517	0.0187175
REACTOME_MAPK6_MAPK4_SIGNALING	1.99791	0.000355091		1.44116	0.0402524
COLLER_MYC_TARGETS_UP	2.00047	0.000343668		2.21182	0.0140279
CHOI_ATL_STAGE_PREDICTOR	2.00103	0.000346089		1.51098	0.0231817
REACTOME_ORC1_REMOVAL_FROM_CHROMATIN	2.00192	0.000347312		2.55042	0.0204797
TIEN_INTESTINE_PROBIOTICS_2HR_UP	2.00568	0.000329401		1.81308	0.014536
REACTOME_RNA_POLYMERASE_I_TRANSCRIPTION	2.00737	0.000331161		1.71538	0.0199959
REACTOME_RRNA_MODIFICATION_IN_THE_NUCLEUS_AND_CYTOSOL	2.01581	0.000284253		2.86051	0.0178789
REACTOME_MITOPHAGY	2.01591	0.000286382		1.99356	0.0140279
REACTOME_UNFOLDED_PROTEIN_RESPONSE_UPR	2.01765	0.000282229		1.58092	0.0231817
BHATTACHARYA_EMBRYONIC_STEM_CELL	2.01802	0.000280126		2.26828	0.019452
REACTOME_DNA_DAMAGE_BYPASS	2.02215	0.000264997		1.56277	0.0265711
REACTOME_AUTOPHAGY	2.02292	0.00026277		1.8384	0.0274613
REACTOME_ASSEMBLY_OF_THE_PRE_REPLICATIVE_COMPLEX	2.0256	0.000260555		2.63589	0.0200956
REACTOME_SWITCHING_OF_ORIGINS_TO_A_POST_REPLICATIVE_STATE	2.02674	0.000251708		2.66455	0.0246178
REACTOME_RNA_POLYMERASE_II_TRANSCRIPTION_TERMINATION	2.02758	0.000252691		2.16745	0.0200956
SCHLOSSER_MYC_AND_SERUM_RESPONSE_SYNERGY	2.02816	0.000253682		2.09618	0.0151553
SHIPP_DLBCL_VS_FOLLICULAR_LYMPHOMA_UP	2.03065	0.000245724		2.50645	0.0163929
REACTOME_ACTIVATION_OF_NF_KAPPAB_IN_B_CELLS	2.03085	0.000246699		1.53944	0.0200956
REACTOME_POSITIVE_EPIGENETIC_REGULATION_OF_RRNA_EXPRESSION	2.03141	0.000244327		1.55077	0.0187597
WELCSH_BRCA1_TARGETS_DN	2.03155	0.000245305		2.81977	0.0389864
REACTOME_HOST_INTERACTIONS_OF_HIV_FACTORS	2.03471	0.000241494		1.75295	0.0337284
REACTOME_EPIGENETIC_REGULATION_OF_GENE_EXPRESSION	2.03511	0.000242475		1.64421	0.0324279
REACTOME_RNA_POLYMERASE_III_TRANSCRIPTION	2.03562	0.000244463		1.68551	0.0160068
HU_ANGIOGENESIS_DN	2.04007	0.000235075		2.17074	0.0149537
ELVIDGE_HIF1A_TARGETS_UP	2.04353	0.000223979		1.67785	0.0200956
REACTOME_THE_ROLE_OF_GTSE1_IN_G2_M_PROGRESSION_AFTER_G2_CHECKPOINT	2.04564	0.000224219		2.44056	0.0204797
REACTOME_CELLULAR_SENESCENCE	2.04578	0.000225173		1.29614	0.0453602
REACTOME_REGULATION_OF_MITOTIC_CELL_CYCLE	2.0468	0.000223494		2.79761	0.0231817
UDAYAKUMAR_MED1_TARGETS_UP	2.04743	0.000220834		2.13472	0.0341328
REACTOME_E3_UBIQUITIN_LIGASES_UBIQUITINATE_TARGET_PROTEINS	2.04897	0.00021813		1.71245	0.0273151
LANDIS_BREAST_CANCER_PROGRESSION_UP	2.05166	0.000205371		1.87724	0.0159918
REACTOME_G2_M_CHECKPOINTS	2.05185	0.000206272		2.78926	0.0444449
WALLACE_PROSTATE_CANCER_UP	2.05241	0.000204377		2.6912	0.0138339
REACTOME_TRANSCRIPTION_COUPLED_NUCLEOTIDE_EXCISION_REPAIR_TC_NER	2.05272	0.000206201		2.52931	0.0204411
REACTOME_HIV_LIFE_CYCLE	2.05642	0.000193824		2.2445	0.0435799
LI_DCP2_BOUND_MRNA	2.05842	0.000175615		2.62025	0.0233026
DITTMER_PTHLH_TARGETS_UP	2.06133	0.00016954		1.66823	0.02942
HALLMARK_DNA_REPAIR	2.06581	0.000154564		2.53268	0.0396329
WAMUNYOKOLI_OVARIAN_CANCER_GRADES_1_2_UP	2.06628	0.000155297		1.68063	0.0389864
REACTOME_FORMATION_OF_INCISION_COMPLEX_IN_GG_NER	2.06703	0.000152758		1.97106	0.0163929
KEGG_PROTEASOME	2.07063	0.000138668		2.02736	0.0159918
REACTOME_OXIDATIVE_STRESS_INDUCED_SENESCENCE	2.07322	0.000136549		1.37926	0.0402524
REACTOME_MACROAUTOPHAGY	2.07625	0.000121734		1.81307	0.0235115
KEGG_ALZHEIMERS_DISEASE	2.08129	0.000115113		1.44049	0.0402524
REACTOME_UCH_PROTEINASES	2.08726	0.000100625		1.68341	0.0248354
MORI_PLASMA_CELL_UP	2.08853	0.000101684		1.7602	0.0261464
REACTOME_REGULATION_OF_RUNX2_EXPRESSION_AND_ACTIVITY	2.08978	9.32882e-05		1.74798	0.0199959
REACTOME_G1_S_DNA_DAMAGE_CHECKPOINTS	2.09315	8.98145e-05		2.30626	0.0199629
REACTOME_ACTIVATION_OF_APC_C_AND_APC_C:CDC20_MEDIATED_DEGRADATION_OF_MITOTIC_PROTEINS	2.09417	9.02974e-05		2.77385	0.019443
REACTOME_SIGNALING_BY_NOTCH4	2.10125	8.02307e-05		1.45436	0.021983
REACTOME_NUCLEOTIDE_EXCISION_REPAIR	2.1032	7.63671e-05		2.40198	0.0324279
REACTOME_CROSS_PRESENTATION_OF_SOLUBLE_EXOGENOUS_ANTIGENS_ENDOSOMES	2.1057	7.72449e-05		1.82266	0.0163929
SCHUHMACHER_MYC_TARGETS_UP	2.10952	7.32755e-05		3.15234	0.0204411
HOLLEMAN_PREDNISOLONE_RESISTANCE_B_ALL_UP	2.11127	7.45763e-05		1.74246	0.0191682
WHITFIELD_CELL_CYCLE_M_G1	2.11387	7.04445e-05		1.92989	0.0328501
MAYBURD_RESPONSE_TO_L663536_DN	2.11537	7.08689e-05		1.87057	0.0175921
ELVIDGE_HYPOXIA_DN	2.11638	7.12984e-05		2.11477	0.0402524
REACTOME_DEGRADATION_OF_DVL	2.11914	7.26187e-05		2.19156	0.0178789
IRITANI_MAD1_TARGETS_DN	2.12392	6.34524e-05		2.99292	0.0151553
REACTOME_APC_C:CDH1_MEDIATED_DEGRADATION_OF_CDC20_AND_OTHER_APC_C:CDH1_TARGETED_PROTEINS_IN_LATE_MITOSIS_EARLY_G1	2.12695	6.42607e-05		2.57755	0.0201493
REACTOME_CELLULAR_RESPONSE_TO_HYPOXIA	2.12845	6.46726e-05		1.4991	0.0333067
REACTOME_RNA_POLYMERASE_II_TRANSCRIBES_SNRNA_GENES	2.12964	6.50899e-05		1.83456	0.0201493
REACTOME_MITOCHONDRIAL_TRANSLATION	2.13816	5.63947e-05		3.13026	0.0244203
WALLACE_PROSTATE_CANCER_RACE_DN	2.14056	5.75535e-05		1.52529	0.019452
REACTOME_CALNEXIN_CALRETICULIN_CYCLE	2.14063	5.79505e-05		1.79631	0.014405
REACTOME_REGULATION_OF_RAS_BY_GAPS	2.14234	5.8761e-05		1.62581	0.0199629
REACTOME_COMPLEX_I_BIOGENESIS	2.146	5.39655e-05		1.73057	0.0284184
YAMASHITA_LIVER_CANCER_WITH_EPCAM_UP	2.15621	4.89744e-05		2.77213	0.0171805
LANDIS_ERBB2_BREAST_TUMORS_324_UP	2.15849	5.00708e-05		1.58906	0.0389864
SCHLOSSER_MYC_TARGETS_AND_SERUM_RESPONSE_DN	2.1593	5.04473e-05		3.00841	0.0171301
REACTOME_CYCLIN_A:CDK2_ASSOCIATED_EVENTS_AT_S_PHASE_ENTRY	2.16068	4.47935e-05		2.4749	0.0235115
REACTOME_SYNTHESIS_OF_ACTIVE_UBIQUITIN:_ROLES_OF_E1_AND_E2_ENZYMES	2.16268	4.58434e-05		2.12985	0.0148185
REACTOME_STABILIZATION_OF_P53	2.16358	4.62044e-05		2.1242	0.017881
REACTOME_DEGRADATION_OF_GLI1_BY_THE_PROTEASOME	2.16469	4.65711e-05		2.01179	0.018371
KEGG_HUNTINGTONS_DISEASE	2.16547	4.69436e-05		1.91839	0.0462637
REACTOME_N_GLYCAN_TRIMMING_IN_THE_ER_AND_CALNEXIN_CALRETICULIN_CYCLE	2.17075	4.77069e-05		2.08317	0.0149537
REACTOME_VIF_MEDIATED_DEGRADATION_OF_APOBEC3G	2.17125	4.8098e-05		1.94592	0.0171805
REACTOME_DEGRADATION_OF_AXIN	2.17292	4.84955e-05		2.16886	0.0175921
REACTOME_DEGRADATION_OF_BETA_CATENIN_BY_THE_DESTRUCTION_COMPLEX	2.17372	4.88996e-05		1.79417	0.021983
REACTOME_FBXL7_DOWN_REGULATES_AURKA_DURING_MITOTIC_ENTRY_AND_IN_EARLY_MITOSIS	2.17528	4.93105e-05		2.17399	0.0175921
MMS_MOUSE_LYMPH_HIGH_4HRS_UP	2.17542	4.97284e-05		2.13489	0.0151553
REACTOME_PROTEIN_UBIQUITINATION	2.17557	5.01535e-05		2.10075	0.0199959
REACTOME_REGULATION_OF_RUNX3_EXPRESSION_AND_ACTIVITY	2.1766	5.05858e-05		1.96061	0.0178789
REACTOME_FORMATION_OF_TC_NER_PRE_INCISION_COMPLEX	2.17774	5.14733e-05		2.32675	0.017881
SAKAI_TUMOR_INFILTRATING_MONOCYTES_DN	2.17876	5.19288e-05		2.03114	0.019452
REACTOME_FGFR2_ALTERNATIVE_SPLICING	2.18156	2.99974e-05		1.70929	0.0201899
REACTOME_SCF_SKP2_MEDIATED_DEGRADATION_OF_P27_P21	2.18204	3.02677e-05		2.40803	0.0187175
REACTOME_HEDGEHOG_LIGAND_BIOGENESIS	2.18205	3.05429e-05		2.04631	0.0187597
BURTON_ADIPOGENESIS_5	2.19096	1.55382e-05		2.46009	0.0299918
REACTOME_PROTEIN_LOCALIZATION	2.19254	1.56834e-05		2.39886	0.0453602
HOLLEMAN_ASPARAGINASE_RESISTANCE_ALL_DN	2.19339	1.58314e-05		1.69184	0.0140279
REACTOME_CDK_MEDIATED_PHOSPHORYLATION_AND_REMOVAL_OF_CDC6	2.19553	1.59821e-05		2.44406	0.0204797
REACTOME_DECTIN_1_MEDIATED_NONCANONICAL_NF_KB_SIGNALING	2.19584	1.61358e-05		1.94097	0.018371
REACTOME_DEFECTIVE_CFTR_CAUSES_CYSTIC_FIBROSIS	2.20599	8.35722e-06		1.86829	0.0187175
YAO_TEMPORAL_RESPONSE_TO_PROGESTERONE_CLUSTER_14	2.20777	8.44163e-06		2.13332	0.0383512
ANDERSEN_LIVER_CANCER_KRT19_UP	2.21139	0		2.54415	0.0149537
DING_LUNG_CANCER_EXPRESSION_BY_COPY_NUMBER	2.22201	0		1.8188	0.0257685
RHODES_CANCER_META_SIGNATURE	2.22228	0		3.07543	0.0200956
REACTOME_REGULATION_OF_APOPTOSIS	2.22525	0		2.01812	0.0172595
SESTO_RESPONSE_TO_UV_C0	2.22539	0		1.75678	0.0299918
HONMA_DOCETAXEL_RESISTANCE	2.22581	0		1.71997	0.0149537
REACTOME_MRNA_SPLICING_MINOR_PATHWAY	2.22611	0		2.38802	0.0172595
NELSON_RESPONSE_TO_ANDROGEN_UP	2.22748	0		1.30791	0.047701
WONG_PROTEASOME_GENE_MODULE	2.22892	0		1.99248	0.0171805
TOMLINS_PROSTATE_CANCER_UP	2.23189	0		2.76337	0.0151553
ZHANG_RESPONSE_TO_CANTHARIDIN_DN	2.23458	0		3.08261	0.0199629
REACTOME_AUF1_HNRNP_D0_BINDS_AND_DESTABILIZES_MRNA	2.23881	0		2.21804	0.0175921
REACTOME_METABOLISM_OF_POLYAMINES	2.23938	0		2.3356	0.0181054
SANA_RESPONSE_TO_IFNG_DN	2.24004	0		2.00885	0.0227869
POMEROY_MEDULLOBLASTOMA_PROGNOSIS_DN	2.24247	0		2.68306	0.0160068
JI_RESPONSE_TO_FSH_DN	2.25402	0		1.6053	0.0273151
KEGG_PARKINSONS_DISEASE	2.25476	0		1.55382	0.0499797
KEGG_SPLICEOSOME	2.25561	0		2.63267	0.0333067
HOSHIDA_LIVER_CANCER_SUBCLASS_S2	2.25972	0		1.95489	0.0299918
SEIDEN_ONCOGENESIS_BY_MET	2.26434	0		1.9037	0.0233026
HALLMARK_UNFOLDED_PROTEIN_RESPONSE	2.26589	0		2.35002	0.0299918
KEGG_PROTEIN_EXPORT	2.26614	0		1.94251	0.0138339
REACTOME_PTEN_REGULATION	2.2682	0		1.42557	0.0383512
REACTOME_REGULATION_OF_PTEN_STABILITY_AND_ACTIVITY	2.27363	0		1.85601	0.0202056
REACTOME_REGULATION_OF_MRNA_STABILITY_BY_PROTEINS_THAT_BIND_AU_RICH_ELEMENTS	2.27388	0		2.03222	0.0233026
YAO_TEMPORAL_RESPONSE_TO_PROGESTERONE_CLUSTER_10	2.28209	0		2.7572	0.0200956
REACTOME_GOLGI_ASSOCIATED_VESICLE_BIOGENESIS	2.28821	0		1.611	0.0288991
LUI_THYROID_CANCER_PAX8_PPARG_DN	2.29651	0		2.31374	0.016876
MODY_HIPPOCAMPUS_PRENATAL	2.2974	0		2.95029	0.0151553
REACTOME_NEGATIVE_REGULATION_OF_NOTCH4_SIGNALING	2.30049	0		2.12609	0.017881
REACTOME_THE_CITRIC_ACID_TCA_CYCLE_AND_RESPIRATORY_ELECTRON_TRANSPORT	2.30593	0		2.09564	0.0462637
CHANDRAN_METASTASIS_TOP50_UP	2.30657	0		1.9526	0.0149537
OUELLET_OVARIAN_CANCER_INVASIVE_VS_LMP_UP	2.31609	0		2.24983	0.031187
DEN_INTERACT_WITH_LCA5	2.3291	0		2.18473	0.0140279
FLOTHO_PEDIATRIC_ALL_THERAPY_RESPONSE_UP	2.34964	0		1.79823	0.026291
LUI_THYROID_CANCER_CLUSTER_3	2.35299	0		2.77063	0.014536
SETLUR_PROSTATE_CANCER_TMPRSS2_ERG_FUSION_UP	2.36978	0		2.50062	0.0200956
LUI_TARGETS_OF_PAX8_PPARG_FUSION	2.3703	0		2.44821	0.0151553
YAO_TEMPORAL_RESPONSE_TO_PROGESTERONE_CLUSTER_13	2.37318	0		2.17461	0.049453
TAKAO_RESPONSE_TO_UVB_RADIATION_UP	2.38841	0		2.13242	0.0207186
MOOTHA_VOXPHOS	2.39254	0		2.74083	0.0201493
BILANGES_RAPAMYCIN_SENSITIVE_VIA_TSC1_AND_TSC2	2.39382	0		2.9335	0.019443
REACTOME_TP53_REGULATES_METABOLIC_GENES	2.3956	0		1.4997	0.0231817
GOLDRATH_HOMEOSTATIC_PROLIFERATION	2.39574	0		2.16158	0.0383512
MALONEY_RESPONSE_TO_17AAG_DN	2.39714	0		2.70477	0.019443
DANG_MYC_TARGETS_UP	2.41006	0		3.1852	0.0337284
REACTOME_RESPIRATORY_ELECTRON_TRANSPORT_ATP_SYNTHESIS_BY_CHEMIOSMOTIC_COUPLING_AND_HEAT_PRODUCTION_BY_UNCOUPLING_PROTEINS	2.4162	0		1.91242	0.0299918
LIU_PROSTATE_CANCER_UP	2.42874	0		3.32485	0.0244203
SCHLOSSER_MYC_TARGETS_REPRESSED_BY_SERUM	2.43529	0		3.23385	0.0453602
HALLMARK_ANDROGEN_RESPONSE	2.43562	0		1.56446	0.0257685
REACTOME_RESPIRATORY_ELECTRON_TRANSPORT	2.44217	0		2.16959	0.0277295
PELLICCIOTTA_HDAC_IN_ANTIGEN_PRESENTATION_UP	2.44294	0		2.08788	0.0187175
BILANGES_SERUM_AND_RAPAMYCIN_SENSITIVE_GENES	2.4481	0		2.9692	0.0172595
TIEN_INTESTINE_PROBIOTICS_6HR_UP	2.48763	0		2.58606	0.0171301
PECE_MAMMARY_STEM_CELL_UP	2.48787	0		2.36426	0.0341328
CHNG_MULTIPLE_MYELOMA_HYPERPLOID_UP	2.55493	0		3.10206	0.0175921
REACTOME_ACTIVATION_OF_THE_MRNA_UPON_BINDING_OF_THE_CAP_BINDING_COMPLEX_AND_EIFS_AND_SUBSEQUENT_BINDING_TO_43S	2.65686	0		3.20705	0.019443
REACTOME_INFLUENZA_INFECTION	2.70528	0		3.43796	0.0453602
REACTOME_SELENOAMINO_ACID_METABOLISM	2.71828	0		3.4861	0.0337284
REACTOME_NONSENSE_MEDIATED_DECAY_NMD	2.89003	0		3.47585	0.0324279
REACTOME_EUKARYOTIC_TRANSLATION_INITIATION	2.8994	0		3.65262	0.0324279
REACTOME_NONSENSE_MEDIATED_DECAY_NMD_INDEPENDENT_OF_THE_EXON_JUNCTION_COMPLEX_EJC	3.01139	0		3.69968	0.0260482
KEGG_RIBOSOME	3.08354	0		3.88038	0.0233026
REACTOME_SRP_DEPENDENT_COTRANSLATIONAL_PROTEIN_TARGETING_TO_MEMBRANE	3.09176	0		3.53301	0.0320901
