# Supplementary material for: MEIS1 down-regulation by MYC mediates prostate cancer development through elevated HOXB13 expression and AR activity
Source: Oncogene. 2020 Jul 17;39(34):5663–74. doi: 10.1038/s41388-020-01389-7 (PMC7441006; doi:10.1038/s41388-020-01389-7)
Supplement: Supplementary file 7 — Supplementary Table 6 [file 41388_2020_1389_MOESM7_ESM.xlsx]

## Sheet: Supplementary Table 6
Study	GEO Accession ID	Antibody	Cell Line	Description	MYC Peaks	Shared Peaks (NTC)	Overlap	Shared Peaks (shMYC)	Overlap
LNCaP-NTC		ab32072 (Y69)	LNCaP	Prostate Cancer; transduced with NTC	17647	-	-	-	-
LNCaP-shMYC		ab32072 (Y69)	LNCaP	Prostate Cancer; transduced with MYC shRNA	27127	-	-	-	-
Yohe et al., 2018	GSE85169	ab32072 (Y69)	SMS-CTR	Rhabdomyosarcoma	9772	4297	0.44	4799	0.491
Barfeld et al., 2017	GSE73994	AF3696	LNCaP	Prostate Cancer; treated with R1881	12955	10701	0.826	11689	0.902
Barfeld et al., 2017	GSE73994	AF3696	LNCaP	Prostate Cancer; transduced with MYC, treated with R1881 +Dox	14208	10993	0.774	12264	0.863
ENCODE Project Consortium, 2012	GSE33213	sc-746 (9E10)	A549	Lung Carcinoma	5790	4174	0.721	4552	0.786
ENCODE Project Consortium, 2012	GSE31477	sc-746 (9E10)	HeLaS3	Cervical Carcinoma	7440	3576	0.481	4030	0.542
ENCODE Project Consortium, 2012	GSE33213	sc-746 (9E10)	HepG2	Hepatocellular Carcinoma	51445	19097	0.371	23546	0.458
ENCODE Project Consortium, 2012	GSE31477	sc-746 (9E10)	K562	Leukemia	3324	2788	0.839	2805	0.844
ENCODE Project Consortium, 2012	GSE31477	sc-746 (9E10)	MCF7	Breast Carcinoma	50051	17343	0.347	21825	0.436
ENCODE Project Consortium, 2012	GSE31477	sc-746 (9E10)	NB4	Acute Promyelocytic Leukemia	48953	10948	0.224	13436	0.274
Gallenne et al., 2017	GSE95303	sc-746 (9E10)	LM2	Metastatic Breast Carcinoma	4867	3680	0.756	3858	0.793
